# Supplementary material for: Genome-wide DNA methylation profiling of CD4+ T lymphocytes identifies differentially methylated loci associated with adult primary refractory immune thrombocytopenia
Source: BMC Med Genomics. 2023 Jun 8;16:124. doi: 10.1186/s12920-023-01557-0 (PMC10251572; doi:10.1186/s12920-023-01557-0)
Supplement: Supplementary file 1 — Supplementary Material 1 [file 12920_2023_1557_MOESM1_ESM.xlsx]

## Sheet: Sheet1
引物信息	引物名称	引物序列（5'-3')	片段长度（bp）	退火温度（℃）
NM_002046	GAPDH-F	GGAAGCTTGTCATCAATGGAAATC	168	60
	GAPDH-R	TGATGACCCTTTTGGCTCCC		60
	CASP9-F	CTTCGTTTCTGCGAACTAACAGG	75	60
	CASP9-R	GCACCACTGGGGTAAGGTTT		60
NM_001287214.1	AMD1-F	GGAATGAAATCGGATGGAACT	167	60
	AMD1-R	TTAACAAACAAGGTGGTCACAAAT		60
NM_001303030.2	C1orf109-F	TGAGCAACACGCAGACACAG	178	60
	C1orf109-R	TTGTATGTTTGCCAAGTCTCCC		60
NM_001024210.2	S100A13-F	GTCACCACCTTCTTCACCTTTG	115	60
	S100A13-R	AGCCCACATCCTTGAGCAGA		60
NM_004120.4	GBP2-F	CAGTTGGAAGCAAGGCGAGAT	223	60
	GBP2-R	GCACCTCTTTGGCCTGTATCC		60
NM_020672.3	S100A14-F	ACCCTCATCAAGAACTTTCACCA	199	60
	S100A14-R	CTCCAATCAGCTCCCAGAAAC		60
NM_031958.2	KRTAP3-1-F	TCAGCCTCCTTCAGCCCA	105	60
	KRTAP3-1-R	GAGTCGGGTGACAGTTGTTGAG		60
