# Supplementary material for: Genome-wide DNA methylation profiling of CD4+ T lymphocytes identifies differentially methylated loci associated with adult primary refractory immune thrombocytopenia
Source: BMC Med Genomics. 2023 Jun 8;16:124. doi: 10.1186/s12920-023-01557-0 (PMC10251572; doi:10.1186/s12920-023-01557-0)
Supplement: Supplementary file 2 — Supplementary Material 2 [file 12920_2023_1557_MOESM2_ESM.xlsx]

## Sheet: Sheet1
#Term	Database	ID	Input number	Background number	All input number	All background number	Input frequency	Background frequency	P-Value	Corrected P-Value	input_gene	Hyperlink_change
Th1 and Th2 cell differentiation	KEGG PATHWAY	hsa04658	4	90	230	30469	0.0173913	0.00295382	0.00139375	0.109164	JAK2,3717|NOTCH1,4851|HLA-DQB1,3119|MAML3,55534	http://www.genome.jp/kegg-bin/show_pathway?hsa04658/hsa:3119%09red/hsa:3717%09red/hsa:4851%09red/hsa:55534%09red
Arginine and proline metabolism	KEGG PATHWAY	hsa00330	3	49	230	30469	0.0130435	0.00160819	0.00240275	0.109164	ALDH4A1,8659|AMD1,262|CNDP2,55748	http://www.genome.jp/kegg-bin/show_pathway?hsa00330/hsa:8659%09red/hsa:262%09red/hsa:55748%09red
Toxoplasmosis	KEGG PATHWAY	hsa05145	4	111	230	30469	0.0173913	0.00364305	0.00291024	0.109164	JAK2,3717|CASP9,842|HLA-DQB1,3119|LAMA4,3910	http://www.genome.jp/kegg-bin/show_pathway?hsa05145/hsa:3119%09red/hsa:3910%09red/hsa:3717%09red/hsa:842%09red
Alanine, aspartate and glutamate metabolism	KEGG PATHWAY	hsa00250	2	36	230	30469	0.00869565	0.00118153	0.0161667	0.12846	ALDH4A1,8659|GLUL,2752	http://www.genome.jp/kegg-bin/show_pathway?hsa00250/hsa:8659%09red/hsa:2752%09red
Fat digestion and absorption	KEGG PATHWAY	hsa04975	2	38	230	30469	0.00869565	0.00124717	0.017819	0.136631	PLA2G1B,5319|MTTP,4547	http://www.genome.jp/kegg-bin/show_pathway?hsa04975/hsa:4547%09red/hsa:5319%09red
Thyroid hormone signaling pathway	KEGG PATHWAY	hsa04919	3	119	230	30469	0.0130435	0.00390561	0.0248081	0.143055	CASP9,842|NOTCH1,4851|MED12L,116931	http://www.genome.jp/kegg-bin/show_pathway?hsa04919/hsa:116931%09red/hsa:4851%09red/hsa:842%09red
Cysteine and methionine metabolism	KEGG PATHWAY	hsa00270	2	46	230	30469	0.00869565	0.00150973	0.0250964	0.143055	LDHC,3948|AMD1,262	http://www.genome.jp/kegg-bin/show_pathway?hsa00270/hsa:3948%09red/hsa:262%09red
Notch signaling pathway	KEGG PATHWAY	hsa04330	2	48	230	30469	0.00869565	0.00157537	0.0270753	0.146505	NOTCH1,4851|MAML3,55534	http://www.genome.jp/kegg-bin/show_pathway?hsa04330/hsa:4851%09red/hsa:55534%09red
Vascular smooth muscle contraction	KEGG PATHWAY	hsa04270	3	132	230	30469	0.0130435	0.00433227	0.0321359	0.156596	PLA2G1B,5319|PRKG1,5592|PRKCH,5583	http://www.genome.jp/kegg-bin/show_pathway?hsa04270/hsa:5319%09red/hsa:5592%09red/hsa:5583%09red
@@Vitamin B6 metabolism	KEGG PATHWAY	hsa00750	1	6	230	30469	0.00434783	0.000196921	0.0352445	0.1582	PDXK,8566	http://www.genome.jp/kegg-bin/show_pathway?hsa00750/hsa:8566%09red
PI3K-Akt signaling pathway	KEGG PATHWAY	hsa04151	5	351	230	30469	0.0217391	0.0115199	0.0363191	0.1582	MAGI2,9863|CASP9,842|JAK2,3717|SGK2,10110|LAMA4,3910	http://www.genome.jp/kegg-bin/show_pathway?hsa04151/hsa:9863%09red/hsa:3910%09red/hsa:842%09red/hsa:3717%09red/hsa:10110%09red
Viral myocarditis	KEGG PATHWAY	hsa05416	2	57	230	30469	0.00869565	0.00187075	0.0367131	0.1582	CASP9,842|HLA-DQB1,3119	http://www.genome.jp/kegg-bin/show_pathway?hsa05416/hsa:3119%09red/hsa:842%09red
Adipocytokine signaling pathway	KEGG PATHWAY	hsa04920	2	69	230	30469	0.00869565	0.0022646	0.0512649	0.17506	JAK2,3717|PRKAG2,51422	http://www.genome.jp/kegg-bin/show_pathway?hsa04920/hsa:51422%09red/hsa:3717%09red
Influenza A	KEGG PATHWAY	hsa05164	3	163	230	30469	0.0130435	0.0053497	0.0536261	0.17506	JAK2,3717|CASP9,842|HLA-DQB1,3119	http://www.genome.jp/kegg-bin/show_pathway?hsa05164/hsa:3119%09red/hsa:3717%09red/hsa:842%09red
Leishmaniasis	KEGG PATHWAY	hsa05140	2	71	230	30469	0.00869565	0.00233024	0.0538618	0.17506	JAK2,3717|HLA-DQB1,3119	http://www.genome.jp/kegg-bin/show_pathway?hsa05140/hsa:3119%09red/hsa:3717%09red
p53 signaling pathway	KEGG PATHWAY	hsa04115	2	72	230	30469	0.00869565	0.00236306	0.0551775	0.17506	CASP9,842|TP53AIP1,63970	http://www.genome.jp/kegg-bin/show_pathway?hsa04115/hsa:63970%09red/hsa:842%09red
Pathways in cancer	KEGG PATHWAY	hsa05200	6	528	230	30469	0.026087	0.0173291	0.0567019	0.179251	JAK2,3717|CASP9,842|LAMA4,3910|ZBTB16,7704|RALGDS,5900|NOTCH1,4851	http://www.genome.jp/kegg-bin/show_pathway?hsa05200/hsa:5900%09red/hsa:3910%09red/hsa:3717%09red/hsa:7704%09red/hsa:842%09red/hsa:4851%09red
Tight junction	KEGG PATHWAY	hsa04530	3	169	230	30469	0.0130435	0.00554662	0.0584148	0.18083	MYH15,22989|SCRIB,23513|PRKAG2,51422	http://www.genome.jp/kegg-bin/show_pathway?hsa04530/hsa:51422%09red/hsa:22989%09red/hsa:23513%09red
Pancreatic cancer	KEGG PATHWAY	hsa05212	2	75	230	30469	0.00869565	0.00246152	0.0591918	0.18083	RALGDS,5900|CASP9,842	http://www.genome.jp/kegg-bin/show_pathway?hsa05212/hsa:5900%09red/hsa:842%09red
Tuberculosis	KEGG PATHWAY	hsa05152	3	176	230	30469	0.0130435	0.00577636	0.0642479	0.182255	JAK2,3717|CASP9,842|HLA-DQB1,3119	http://www.genome.jp/kegg-bin/show_pathway?hsa05152/hsa:3119%09red/hsa:3717%09red/hsa:842%09red
MAPK signaling pathway	KEGG PATHWAY	hsa04010	4	295	230	30469	0.0173913	0.00968197	0.0676588	0.188249	PPP5D1,100506012|RASGRF2,5924|MAP2K5,5607|CACNA1I,8911	http://www.genome.jp/kegg-bin/show_pathway?hsa04010/hsa:5607%09red/hsa:8911%09red/hsa:100506012%09red/hsa:5924%09red
Colorectal cancer	KEGG PATHWAY	hsa05210	2	86	230	30469	0.00869565	0.00282254	0.0747172	0.199699	RALGDS,5900|CASP9,842	http://www.genome.jp/kegg-bin/show_pathway?hsa05210/hsa:5900%09red/hsa:842%09red
Gap junction	KEGG PATHWAY	hsa04540	2	88	230	30469	0.00869565	0.00288818	0.0776666	0.201776	MAP2K5,5607|PRKG1,5592	http://www.genome.jp/kegg-bin/show_pathway?hsa04540/hsa:5607%09red/hsa:5592%09red
Protein digestion and absorption	KEGG PATHWAY	hsa04974	2	89	230	30469	0.00869565	0.002921	0.0791549	0.201776	COL21A1,81578|CTRB1,1504	http://www.genome.jp/kegg-bin/show_pathway?hsa04974/hsa:81578%09red/hsa:1504%09red
Salivary secretion	KEGG PATHWAY	hsa04970	2	90	230	30469	0.00869565	0.00295382	0.0806522	0.204412	PRKG1,5592|VAMP2,6844	http://www.genome.jp/kegg-bin/show_pathway?hsa04970/hsa:6844%09red/hsa:5592%09red
Fc gamma R-mediated phagocytosis	KEGG PATHWAY	hsa04666	2	90	230	30469	0.00869565	0.00295382	0.0806522	0.204412	WASF3,10810|AMPH,273	http://www.genome.jp/kegg-bin/show_pathway?hsa04666/hsa:273%09red/hsa:10810%09red
Small cell lung cancer	KEGG PATHWAY	hsa05222	2	93	230	30469	0.00869565	0.00305228	0.0851963	0.208731	CASP9,842|LAMA4,3910	http://www.genome.jp/kegg-bin/show_pathway?hsa05222/hsa:3910%09red/hsa:842%09red
Nitrogen metabolism	KEGG PATHWAY	hsa00910	1	17	230	30469	0.00434783	0.000557944	0.0881541	0.210412	GLUL,2752	http://www.genome.jp/kegg-bin/show_pathway?hsa00910/hsa:2752%09red
Choline metabolism in cancer	KEGG PATHWAY	hsa05231	2	96	230	30469	0.00869565	0.00315074	0.0898163	0.21154	RALGDS,5900|WASF3,10810	http://www.genome.jp/kegg-bin/show_pathway?hsa05231/hsa:5900%09red/hsa:10810%09red
Human papillomavirus infection	KEGG PATHWAY	hsa05165	4	328	230	30469	0.0173913	0.010765	0.0909882	0.21154	SCRIB,23513|LAMA4,3910|NOTCH1,4851|MAML3,55534	http://www.genome.jp/kegg-bin/show_pathway?hsa05165/hsa:3910%09red/hsa:4851%09red/hsa:55534%09red/hsa:23513%09red
Pancreatic secretion	KEGG PATHWAY	hsa04972	2	97	230	30469	0.00869565	0.00318356	0.0913726	0.21154	PLA2G1B,5319|CTRB1,1504	http://www.genome.jp/kegg-bin/show_pathway?hsa04972/hsa:5319%09red/hsa:1504%09red
Circadian entrainment	KEGG PATHWAY	hsa04713	2	97	230	30469	0.00869565	0.00318356	0.0913726	0.21154	PRKG1,5592|CACNA1I,8911	http://www.genome.jp/kegg-bin/show_pathway?hsa04713/hsa:8911%09red/hsa:5592%09red
Other glycan degradation	KEGG PATHWAY	hsa00511	1	18	230	30469	0.00434783	0.000590764	0.0928188	0.21154	MAN2B2,23324	http://www.genome.jp/kegg-bin/show_pathway?hsa00511/hsa:23324%09red
Glucagon signaling pathway	KEGG PATHWAY	hsa04922	2	104	230	30469	0.00869565	0.00341331	0.102482	0.223736	LDHC,3948|PRKAG2,51422	http://www.genome.jp/kegg-bin/show_pathway?hsa04922/hsa:51422%09red/hsa:3948%09red
Th17 cell differentiation	KEGG PATHWAY	hsa04659	2	105	230	30469	0.00869565	0.00344613	0.104099	0.226703	JAK2,3717|HLA-DQB1,3119	http://www.genome.jp/kegg-bin/show_pathway?hsa04659/hsa:3119%09red/hsa:3717%09red
Arginine biosynthesis	KEGG PATHWAY	hsa00220	1	21	230	30469	0.00434783	0.000689225	0.106671	0.227256	GLUL,2752	http://www.genome.jp/kegg-bin/show_pathway?hsa00220/hsa:2752%09red
Histidine metabolism	KEGG PATHWAY	hsa00340	1	23	230	30469	0.00434783	0.000754866	0.11579	0.236404	CNDP2,55748	http://www.genome.jp/kegg-bin/show_pathway?hsa00340/hsa:55748%09red
Ras signaling pathway	KEGG PATHWAY	hsa04014	3	231	230	30469	0.0130435	0.00758148	0.118436	0.240171	RASGRF2,5924|RALGDS,5900|PLA2G1B,5319	http://www.genome.jp/kegg-bin/show_pathway?hsa04014/hsa:5900%09red/hsa:5924%09red/hsa:5319%09red
alpha-Linolenic acid metabolism	KEGG PATHWAY	hsa00592	1	25	230	30469	0.00434783	0.000820506	0.124815	0.244096	PLA2G1B,5319	http://www.genome.jp/kegg-bin/show_pathway?hsa00592/hsa:5319%09red
Asthma	KEGG PATHWAY	hsa05310	1	28	230	30469	0.00434783	0.000918967	0.138183	0.257125	HLA-DQB1,3119	http://www.genome.jp/kegg-bin/show_pathway?hsa05310/hsa:3119%09red
Linoleic acid metabolism	KEGG PATHWAY	hsa00591	1	29	230	30469	0.00434783	0.000951787	0.142594	0.260389	PLA2G1B,5319	http://www.genome.jp/kegg-bin/show_pathway?hsa00591/hsa:5319%09red
Glyoxylate and dicarboxylate metabolism	KEGG PATHWAY	hsa00630	1	30	230	30469	0.00434783	0.000984607	0.146982	0.263492	GLUL,2752	http://www.genome.jp/kegg-bin/show_pathway?hsa00630/hsa:2752%09red
FoxO signaling pathway	KEGG PATHWAY	hsa04068	2	132	230	30469	0.00869565	0.00433227	0.15004	0.265386	SGK2,10110|PRKAG2,51422	http://www.genome.jp/kegg-bin/show_pathway?hsa04068/hsa:10110%09red/hsa:51422%09red
Circadian rhythm	KEGG PATHWAY	hsa04710	1	31	230	30469	0.00434783	0.00101743	0.151348	0.265386	PRKAG2,51422	http://www.genome.jp/kegg-bin/show_pathway?hsa04710/hsa:51422%09red
Mucin type O-glycan biosynthesis	KEGG PATHWAY	hsa00512	1	31	230	30469	0.00434783	0.00101743	0.151348	0.265386	GALNT9,50614	http://www.genome.jp/kegg-bin/show_pathway?hsa00512/hsa:50614%09red
Apoptosis	KEGG PATHWAY	hsa04210	2	135	230	30469	0.00869565	0.00443073	0.155372	0.26561	CASP9,842|TP53AIP1,63970	http://www.genome.jp/kegg-bin/show_pathway?hsa04210/hsa:63970%09red/hsa:842%09red
SNARE interactions in vesicular transport	KEGG PATHWAY	hsa04130	1	33	230	30469	0.00434783	0.00108307	0.160014	0.268312	VAMP2,6844	http://www.genome.jp/kegg-bin/show_pathway?hsa04130/hsa:6844%09red
beta-Alanine metabolism	KEGG PATHWAY	hsa00410	1	33	230	30469	0.00434783	0.00108307	0.160014	0.268312	CNDP2,55748	http://www.genome.jp/kegg-bin/show_pathway?hsa00410/hsa:55748%09red
Apoptosis - multiple species	KEGG PATHWAY	hsa04215	1	33	230	30469	0.00434783	0.00108307	0.160014	0.268312	CASP9,842	http://www.genome.jp/kegg-bin/show_pathway?hsa04215/hsa:842%09red
Propanoate metabolism	KEGG PATHWAY	hsa00640	1	34	230	30469	0.00434783	0.00111589	0.164314	0.272928	LDHC,3948	http://www.genome.jp/kegg-bin/show_pathway?hsa00640/hsa:3948%09red
Allograft rejection	KEGG PATHWAY	hsa05330	1	35	230	30469	0.00434783	0.00114871	0.168592	0.276904	HLA-DQB1,3119	http://www.genome.jp/kegg-bin/show_pathway?hsa05330/hsa:3119%09red
Prion diseases	KEGG PATHWAY	hsa05020	1	35	230	30469	0.00434783	0.00114871	0.168592	0.276904	NOTCH1,4851	http://www.genome.jp/kegg-bin/show_pathway?hsa05020/hsa:4851%09red
African trypanosomiasis	KEGG PATHWAY	hsa05143	1	36	230	30469	0.00434783	0.00118153	0.172848	0.279728	LAMA4,3910	http://www.genome.jp/kegg-bin/show_pathway?hsa05143/hsa:3910%09red
Graft-versus-host disease	KEGG PATHWAY	hsa05332	1	37	230	30469	0.00434783	0.00121435	0.177082	0.284493	HLA-DQB1,3119	http://www.genome.jp/kegg-bin/show_pathway?hsa05332/hsa:3119%09red
@@Pyruvate metabolism	KEGG PATHWAY	hsa00620	1	39	230	30469	0.00434783	0.00127999	0.185487	0.292142	LDHC,3948	http://www.genome.jp/kegg-bin/show_pathway?hsa00620/hsa:3948%09red
Tryptophan metabolism	KEGG PATHWAY	hsa00380	1	39	230	30469	0.00434783	0.00127999	0.185487	0.292142	KYNU,8942	http://www.genome.jp/kegg-bin/show_pathway?hsa00380/hsa:8942%09red
Oxytocin signaling pathway	KEGG PATHWAY	hsa04921	2	153	230	30469	0.00869565	0.0050215	0.188041	0.295023	MAP2K5,5607|PRKAG2,51422	http://www.genome.jp/kegg-bin/show_pathway?hsa04921/hsa:5607%09red/hsa:51422%09red
Metabolic pathways	KEGG PATHWAY	hsa01100	10	1406	230	30469	0.0434783	0.0461453	0.188465	0.295023	LDHC,3948|CNDP2,55748|PLA2G1B,5319|KYNU,8942|AMD1,262|GALNT9,50614|B4GALNT4,338707|ALDH4A1,8659|PDXK,8566|GLUL,2752	http://www.genome.jp/kegg-bin/show_pathway?hsa01100/hsa:2752%09red/hsa:8566%09red/hsa:3948%09red/hsa:338707%09red/hsa:262%09red/hsa:5319%09red/hsa:8942%09red/hsa:50614%09red/hsa:8659%09red/hsa:55748%09red
Type I diabetes mellitus	KEGG PATHWAY	hsa04940	1	41	230	30469	0.00434783	0.00134563	0.193807	0.299891	HLA-DQB1,3119	http://www.genome.jp/kegg-bin/show_pathway?hsa04940/hsa:3119%09red
Necroptosis	KEGG PATHWAY	hsa04217	2	161	230	30469	0.00869565	0.00528406	0.202855	0.307419	JAK2,3717|GLUL,2752	http://www.genome.jp/kegg-bin/show_pathway?hsa04217/hsa:3717%09red/hsa:2752%09red
Ether lipid metabolism	KEGG PATHWAY	hsa00565	1	44	230	30469	0.00434783	0.00144409	0.206128	0.309193	PLA2G1B,5319	http://www.genome.jp/kegg-bin/show_pathway?hsa00565/hsa:5319%09red
Vasopressin-regulated water reabsorption	KEGG PATHWAY	hsa04962	1	44	230	30469	0.00434783	0.00144409	0.206128	0.309193	VAMP2,6844	http://www.genome.jp/kegg-bin/show_pathway?hsa04962/hsa:6844%09red
Hepatitis B	KEGG PATHWAY	hsa05161	2	163	230	30469	0.00869565	0.0053497	0.20658	0.309343	JAK2,3717|CASP9,842	http://www.genome.jp/kegg-bin/show_pathway?hsa05161/hsa:3717%09red/hsa:842%09red
Intestinal immune network for IgA production	KEGG PATHWAY	hsa04672	1	45	230	30469	0.00434783	0.00147691	0.210194	0.312106	HLA-DQB1,3119	http://www.genome.jp/kegg-bin/show_pathway?hsa04672/hsa:3119%09red
ABC transporters	KEGG PATHWAY	hsa02010	1	45	230	30469	0.00434783	0.00147691	0.210194	0.312106	ABCB4,5244	http://www.genome.jp/kegg-bin/show_pathway?hsa02010/hsa:5244%09red
Hedgehog signaling pathway	KEGG PATHWAY	hsa04340	1	47	230	30469	0.00434783	0.00154255	0.218263	0.321382	SPOP,8405	http://www.genome.jp/kegg-bin/show_pathway?hsa04340/hsa:8405%09red
Cholesterol metabolism	KEGG PATHWAY	hsa04979	1	49	230	30469	0.00434783	0.00160819	0.22625	0.330386	PCSK9,255738	http://www.genome.jp/kegg-bin/show_pathway?hsa04979/hsa:255738%09red
Autoimmune thyroid disease	KEGG PATHWAY	hsa05320	1	50	230	30469	0.00434783	0.00164101	0.230214	0.333413	HLA-DQB1,3119	http://www.genome.jp/kegg-bin/show_pathway?hsa05320/hsa:3119%09red
Amyotrophic lateral sclerosis (ALS)	KEGG PATHWAY	hsa05014	1	51	230	30469	0.00434783	0.00167383	0.234157	0.336362	CASP9,842	http://www.genome.jp/kegg-bin/show_pathway?hsa05014/hsa:842%09red
Regulation of lipolysis in adipocytes	KEGG PATHWAY	hsa04923	1	55	230	30469	0.00434783	0.00180511	0.24973	0.353116	PRKG1,5592	http://www.genome.jp/kegg-bin/show_pathway?hsa04923/hsa:5592%09red
Legionellosis	KEGG PATHWAY	hsa05134	1	55	230	30469	0.00434783	0.00180511	0.24973	0.353116	CASP9,842	http://www.genome.jp/kegg-bin/show_pathway?hsa05134/hsa:842%09red
Kaposi sarcoma-associated herpesvirus infection	KEGG PATHWAY	hsa05167	2	186	230	30469	0.00869565	0.00610457	0.249823	0.353116	JAK2,3717|CASP9,842	http://www.genome.jp/kegg-bin/show_pathway?hsa05167/hsa:3717%09red/hsa:842%09red
Calcium signaling pathway	KEGG PATHWAY	hsa04020	2	191	230	30469	0.00869565	0.00626867	0.259281	0.362419	TPCN1,53373|CACNA1I,8911	http://www.genome.jp/kegg-bin/show_pathway?hsa04020/hsa:8911%09red/hsa:53373%09red
Endometrial cancer	KEGG PATHWAY	hsa05213	1	58	230	30469	0.00434783	0.00190357	0.261203	0.362805	CASP9,842	http://www.genome.jp/kegg-bin/show_pathway?hsa05213/hsa:842%09red
@@VEGF signaling pathway	KEGG PATHWAY	hsa04370	1	59	230	30469	0.00434783	0.00193639	0.264989	0.366907	CASP9,842	http://www.genome.jp/kegg-bin/show_pathway?hsa04370/hsa:842%09red
Long-term depression	KEGG PATHWAY	hsa04730	1	60	230	30469	0.00434783	0.00196921	0.268755	0.370378	PRKG1,5592	http://www.genome.jp/kegg-bin/show_pathway?hsa04730/hsa:5592%09red
Epstein-Barr virus infection	KEGG PATHWAY	hsa05169	2	198	230	30469	0.00869565	0.00649841	0.27253	0.373828	CASP9,842|HLA-DQB1,3119	http://www.genome.jp/kegg-bin/show_pathway?hsa05169/hsa:3119%09red/hsa:842%09red
Longevity regulating pathway - multiple species	KEGG PATHWAY	hsa04213	1	62	230	30469	0.00434783	0.00203486	0.27623	0.378315	PRKAG2,51422	http://www.genome.jp/kegg-bin/show_pathway?hsa04213/hsa:51422%09red
Inflammatory bowel disease (IBD)	KEGG PATHWAY	hsa05321	1	63	230	30469	0.00434783	0.00206768	0.279939	0.378906	HLA-DQB1,3119	http://www.genome.jp/kegg-bin/show_pathway?hsa05321/hsa:3119%09red
Arachidonic acid metabolism	KEGG PATHWAY	hsa00590	1	63	230	30469	0.00434783	0.00206768	0.279939	0.378906	PLA2G1B,5319	http://www.genome.jp/kegg-bin/show_pathway?hsa00590/hsa:5319%09red
Proteoglycans in cancer	KEGG PATHWAY	hsa05205	2	203	230	30469	0.00869565	0.00666251	0.28199	0.380299	ANK3,288|COL21A1,81578	http://www.genome.jp/kegg-bin/show_pathway?hsa05205/hsa:81578%09red/hsa:288%09red
Staphylococcus aureus infection	KEGG PATHWAY	hsa05150	1	65	230	30469	0.00434783	0.00213332	0.287301	0.385692	HLA-DQB1,3119	http://www.genome.jp/kegg-bin/show_pathway?hsa05150/hsa:3119%09red
Cortisol synthesis and secretion	KEGG PATHWAY	hsa04927	1	65	230	30469	0.00434783	0.00213332	0.287301	0.385692	CACNA1I,8911	http://www.genome.jp/kegg-bin/show_pathway?hsa04927/hsa:8911%09red
Acute myeloid leukemia	KEGG PATHWAY	hsa05221	1	66	230	30469	0.00434783	0.00216614	0.290954	0.38882	ZBTB16,7704	http://www.genome.jp/kegg-bin/show_pathway?hsa05221/hsa:7704%09red
Non-small cell lung cancer	KEGG PATHWAY	hsa05223	1	66	230	30469	0.00434783	0.00216614	0.290954	0.38882	CASP9,842	http://www.genome.jp/kegg-bin/show_pathway?hsa05223/hsa:842%09red
Rap1 signaling pathway	KEGG PATHWAY	hsa04015	2	210	230	30469	0.00869565	0.00689225	0.295217	0.391551	RALGDS,5900|MAGI2,9863	http://www.genome.jp/kegg-bin/show_pathway?hsa04015/hsa:5900%09red/hsa:9863%09red
Adherens junction	KEGG PATHWAY	hsa04520	1	68	230	30469	0.00434783	0.00223178	0.298204	0.392561	WASF3,10810	http://www.genome.jp/kegg-bin/show_pathway?hsa04520/hsa:10810%09red
Glycolysis / Gluconeogenesis	KEGG PATHWAY	hsa00010	1	68	230	30469	0.00434783	0.00223178	0.298204	0.392561	LDHC,3948	http://www.genome.jp/kegg-bin/show_pathway?hsa00010/hsa:3948%09red
Central carbon metabolism in cancer	KEGG PATHWAY	hsa05230	1	69	230	30469	0.00434783	0.0022646	0.301801	0.394354	LDHC,3948	http://www.genome.jp/kegg-bin/show_pathway?hsa05230/hsa:3948%09red
Antigen processing and presentation	KEGG PATHWAY	hsa04612	1	69	230	30469	0.00434783	0.0022646	0.301801	0.394354	HLA-DQB1,3119	http://www.genome.jp/kegg-bin/show_pathway?hsa04612/hsa:3119%09red
Prolactin signaling pathway	KEGG PATHWAY	hsa04917	1	70	230	30469	0.00434783	0.00229742	0.305381	0.397265	JAK2,3717	http://www.genome.jp/kegg-bin/show_pathway?hsa04917/hsa:3717%09red
Thermogenesis	KEGG PATHWAY	hsa04714	2	218	230	30469	0.00869565	0.00715481	0.310293	0.401287	PRKG1,5592|PRKAG2,51422	http://www.genome.jp/kegg-bin/show_pathway?hsa04714/hsa:51422%09red/hsa:5592%09red
Bile secretion	KEGG PATHWAY	hsa04976	1	72	230	30469	0.00434783	0.00236306	0.312484	0.402352	ABCB4,5244	http://www.genome.jp/kegg-bin/show_pathway?hsa04976/hsa:5244%09red
Platinum drug resistance	KEGG PATHWAY	hsa01524	1	73	230	30469	0.00434783	0.00239588	0.316009	0.404528	CASP9,842	http://www.genome.jp/kegg-bin/show_pathway?hsa01524/hsa:842%09red
Biosynthesis of amino acids	KEGG PATHWAY	hsa01230	1	74	230	30469	0.00434783	0.0024287	0.319516	0.407244	GLUL,2752	http://www.genome.jp/kegg-bin/show_pathway?hsa01230/hsa:2752%09red
Synaptic vesicle cycle	KEGG PATHWAY	hsa04721	1	78	230	30469	0.00434783	0.00255998	0.333365	0.418248	VAMP2,6844	http://www.genome.jp/kegg-bin/show_pathway?hsa04721/hsa:6844%09red
EGFR tyrosine kinase inhibitor resistance	KEGG PATHWAY	hsa01521	1	78	230	30469	0.00434783	0.00255998	0.333365	0.418248	JAK2,3717	http://www.genome.jp/kegg-bin/show_pathway?hsa01521/hsa:3717%09red
Insulin secretion	KEGG PATHWAY	hsa04911	1	86	230	30469	0.00434783	0.00282254	0.360231	0.445616	VAMP2,6844	http://www.genome.jp/kegg-bin/show_pathway?hsa04911/hsa:6844%09red
ECM-receptor interaction	KEGG PATHWAY	hsa04512	1	86	230	30469	0.00434783	0.00282254	0.360231	0.445616	LAMA4,3910	http://www.genome.jp/kegg-bin/show_pathway?hsa04512/hsa:3910%09red
Rheumatoid arthritis	KEGG PATHWAY	hsa05323	1	88	230	30469	0.00434783	0.00288818	0.366778	0.450555	HLA-DQB1,3119	http://www.genome.jp/kegg-bin/show_pathway?hsa05323/hsa:3119%09red
PD-L1 expression and PD-1 checkpoint pathway in cancer	KEGG PATHWAY	hsa05235	1	89	230	30469	0.00434783	0.002921	0.370027	0.450778	JAK2,3717	http://www.genome.jp/kegg-bin/show_pathway?hsa05235/hsa:3717%09red
GABAergic synapse	KEGG PATHWAY	hsa04727	1	89	230	30469	0.00434783	0.002921	0.370027	0.450778	GLUL,2752	http://www.genome.jp/kegg-bin/show_pathway?hsa04727/hsa:2752%09red
Longevity regulating pathway	KEGG PATHWAY	hsa04211	1	89	230	30469	0.00434783	0.002921	0.370027	0.450778	PRKAG2,51422	http://www.genome.jp/kegg-bin/show_pathway?hsa04211/hsa:51422%09red
Glycerophospholipid metabolism	KEGG PATHWAY	hsa00564	1	90	230	30469	0.00434783	0.00295382	0.373259	0.453463	PLA2G1B,5319	http://www.genome.jp/kegg-bin/show_pathway?hsa00564/hsa:5319%09red
Hypertrophic cardiomyopathy (HCM)	KEGG PATHWAY	hsa05410	1	90	230	30469	0.00434783	0.00295382	0.373259	0.453463	PRKAG2,51422	http://www.genome.jp/kegg-bin/show_pathway?hsa05410/hsa:51422%09red
Hematopoietic cell lineage	KEGG PATHWAY	hsa04640	1	91	230	30469	0.00434783	0.00298664	0.376474	0.456113	HLA-DQB1,3119	http://www.genome.jp/kegg-bin/show_pathway?hsa04640/hsa:3119%09red
Amoebiasis	KEGG PATHWAY	hsa05146	1	93	230	30469	0.00434783	0.00305228	0.382856	0.460053	LAMA4,3910	http://www.genome.jp/kegg-bin/show_pathway?hsa05146/hsa:3910%09red
Endocrine resistance	KEGG PATHWAY	hsa01522	1	96	230	30469	0.00434783	0.00315074	0.392307	0.469491	NOTCH1,4851	http://www.genome.jp/kegg-bin/show_pathway?hsa01522/hsa:4851%09red
Prostate cancer	KEGG PATHWAY	hsa05215	1	97	230	30469	0.00434783	0.00318356	0.395426	0.472582	CASP9,842	http://www.genome.jp/kegg-bin/show_pathway?hsa05215/hsa:842%09red
Aldosterone synthesis and secretion	KEGG PATHWAY	hsa04925	1	98	230	30469	0.00434783	0.00321638	0.398528	0.475646	CACNA1I,8911	http://www.genome.jp/kegg-bin/show_pathway?hsa04925/hsa:8911%09red
Inflammatory mediator regulation of TRP channels	KEGG PATHWAY	hsa04750	1	100	230	30469	0.00434783	0.00328202	0.404686	0.479962	PRKCH,5583	http://www.genome.jp/kegg-bin/show_pathway?hsa04750/hsa:5583%09red
AGE-RAGE signaling pathway in diabetic complications	KEGG PATHWAY	hsa04933	1	100	230	30469	0.00434783	0.00328202	0.404686	0.479962	JAK2,3717	http://www.genome.jp/kegg-bin/show_pathway?hsa04933/hsa:3717%09red
Insulin resistance	KEGG PATHWAY	hsa04931	1	108	230	30469	0.00434783	0.00354459	0.428698	0.497516	PRKAG2,51422	http://www.genome.jp/kegg-bin/show_pathway?hsa04931/hsa:51422%09red
HIF-1 signaling pathway	KEGG PATHWAY	hsa04066	1	109	230	30469	0.00434783	0.00357741	0.431631	0.500261	LDHC,3948	http://www.genome.jp/kegg-bin/show_pathway?hsa04066/hsa:3948%09red
Cholinergic synapse	KEGG PATHWAY	hsa04725	1	112	230	30469	0.00434783	0.00367587	0.440341	0.508352	JAK2,3717	http://www.genome.jp/kegg-bin/show_pathway?hsa04725/hsa:3717%09red
Glutamatergic synapse	KEGG PATHWAY	hsa04724	1	114	230	30469	0.00434783	0.00374151	0.446074	0.512956	GLUL,2752	http://www.genome.jp/kegg-bin/show_pathway?hsa04724/hsa:2752%09red
Neurotrophin signaling pathway	KEGG PATHWAY	hsa04722	1	118	230	30469	0.00434783	0.00387279	0.457366	0.523892	MAP2K5,5607	http://www.genome.jp/kegg-bin/show_pathway?hsa04722/hsa:5607%09red
AMPK signaling pathway	KEGG PATHWAY	hsa04152	1	119	230	30469	0.00434783	0.00390561	0.460153	0.525948	PRKAG2,51422	http://www.genome.jp/kegg-bin/show_pathway?hsa04152/hsa:51422%09red
Herpes simplex virus 1 infection	KEGG PATHWAY	hsa05168	3	488	230	30469	0.0130435	0.0160163	0.460353	0.525948	JAK2,3717|CASP9,842|HLA-DQB1,3119	http://www.genome.jp/kegg-bin/show_pathway?hsa05168/hsa:3119%09red/hsa:3717%09red/hsa:842%09red
Platelet activation	KEGG PATHWAY	hsa04611	1	124	230	30469	0.00434783	0.00406971	0.473876	0.536533	PRKG1,5592	http://www.genome.jp/kegg-bin/show_pathway?hsa04611/hsa:5592%09red
Systemic lupus erythematosus	KEGG PATHWAY	hsa05322	1	126	230	30469	0.00434783	0.00413535	0.479268	0.541942	HLA-DQB1,3119	http://www.genome.jp/kegg-bin/show_pathway?hsa05322/hsa:3119%09red
Parkinson disease	KEGG PATHWAY	hsa05012	1	128	230	30469	0.00434783	0.00420099	0.484605	0.545877	CASP9,842	http://www.genome.jp/kegg-bin/show_pathway?hsa05012/hsa:842%09red
Apelin signaling pathway	KEGG PATHWAY	hsa04371	1	136	230	30469	0.00434783	0.00446355	0.505417	0.565707	PRKAG2,51422	http://www.genome.jp/kegg-bin/show_pathway?hsa04371/hsa:51422%09red
Insulin signaling pathway	KEGG PATHWAY	hsa04910	1	137	230	30469	0.00434783	0.00449637	0.507959	0.566396	PRKAG2,51422	http://www.genome.jp/kegg-bin/show_pathway?hsa04910/hsa:51422%09red
Measles	KEGG PATHWAY	hsa05162	1	137	230	30469	0.00434783	0.00449637	0.507959	0.566396	CASP9,842	http://www.genome.jp/kegg-bin/show_pathway?hsa05162/hsa:842%09red
Fluid shear stress and atherosclerosis	KEGG PATHWAY	hsa05418	1	139	230	30469	0.00434783	0.00456201	0.513004	0.569861	MAP2K5,5607	http://www.genome.jp/kegg-bin/show_pathway?hsa05418/hsa:5607%09red
Cell adhesion molecules (CAMs)	KEGG PATHWAY	hsa04514	1	139	230	30469	0.00434783	0.00456201	0.513004	0.569861	HLA-DQB1,3119	http://www.genome.jp/kegg-bin/show_pathway?hsa04514/hsa:3119%09red
Signaling pathways regulating pluripotency of stem cells	KEGG PATHWAY	hsa04550	1	140	230	30469	0.00434783	0.00459483	0.515507	0.571921	JAK2,3717	http://www.genome.jp/kegg-bin/show_pathway?hsa04550/hsa:3717%09red
Phospholipase D signaling pathway	KEGG PATHWAY	hsa04072	1	144	230	30469	0.00434783	0.00472612	0.525393	0.579246	RALGDS,5900	http://www.genome.jp/kegg-bin/show_pathway?hsa04072/hsa:5900%09red
Non-alcoholic fatty liver disease (NAFLD)	KEGG PATHWAY	hsa04932	1	145	230	30469	0.00434783	0.00475894	0.527834	0.580485	PRKAG2,51422	http://www.genome.jp/kegg-bin/show_pathway?hsa04932/hsa:51422%09red
Breast cancer	KEGG PATHWAY	hsa05224	1	147	230	30469	0.00434783	0.00482458	0.532677	0.584354	NOTCH1,4851	http://www.genome.jp/kegg-bin/show_pathway?hsa05224/hsa:4851%09red
Phagosome	KEGG PATHWAY	hsa04145	1	148	230	30469	0.00434783	0.0048574	0.53508	0.585534	HLA-DQB1,3119	http://www.genome.jp/kegg-bin/show_pathway?hsa04145/hsa:3119%09red
Hippo signaling pathway	KEGG PATHWAY	hsa04390	1	153	230	30469	0.00434783	0.0050215	0.546912	0.597	SCRIB,23513	http://www.genome.jp/kegg-bin/show_pathway?hsa04390/hsa:23513%09red
Hepatitis C	KEGG PATHWAY	hsa05160	1	155	230	30469	0.00434783	0.00508714	0.551561	0.598372	CASP9,842	http://www.genome.jp/kegg-bin/show_pathway?hsa05160/hsa:842%09red
Cushing syndrome	KEGG PATHWAY	hsa04934	1	155	230	30469	0.00434783	0.00508714	0.551561	0.598372	CACNA1I,8911	http://www.genome.jp/kegg-bin/show_pathway?hsa04934/hsa:8911%09red
RNA transport	KEGG PATHWAY	hsa03013	1	158	230	30469	0.00434783	0.0051856	0.558445	0.603613	CYFIP1,23191	http://www.genome.jp/kegg-bin/show_pathway?hsa03013/hsa:23191%09red
Jak-STAT signaling pathway	KEGG PATHWAY	hsa04630	1	158	230	30469	0.00434783	0.0051856	0.558445	0.603613	JAK2,3717	http://www.genome.jp/kegg-bin/show_pathway?hsa04630/hsa:3717%09red
cGMP-PKG signaling pathway	KEGG PATHWAY	hsa04022	1	165	230	30469	0.00434783	0.00541534	0.574104	0.61676	PRKG1,5592	http://www.genome.jp/kegg-bin/show_pathway?hsa04022/hsa:5592%09red
Alzheimer disease	KEGG PATHWAY	hsa05010	1	165	230	30469	0.00434783	0.00541534	0.574104	0.61676	CASP9,842	http://www.genome.jp/kegg-bin/show_pathway?hsa05010/hsa:842%09red
NOD-like receptor signaling pathway	KEGG PATHWAY	hsa04621	1	176	230	30469	0.00434783	0.00577636	0.597604	0.636579	GBP2,2634	http://www.genome.jp/kegg-bin/show_pathway?hsa04621/hsa:2634%09red
Transcriptional misregulation in cancer	KEGG PATHWAY	hsa05202	1	181	230	30469	0.00434783	0.00594046	0.607857	0.645162	ZBTB16,7704	http://www.genome.jp/kegg-bin/show_pathway?hsa05202/hsa:7704%09red
@@Huntington disease	KEGG PATHWAY	hsa05016	1	186	230	30469	0.00434783	0.00610457	0.617849	0.65029	CASP9,842	http://www.genome.jp/kegg-bin/show_pathway?hsa05016/hsa:842%09red
Chemokine signaling pathway	KEGG PATHWAY	hsa04062	1	190	230	30469	0.00434783	0.00623585	0.625662	0.657728	JAK2,3717	http://www.genome.jp/kegg-bin/show_pathway?hsa04062/hsa:3717%09red
Viral carcinogenesis	KEGG PATHWAY	hsa05203	1	198	230	30469	0.00434783	0.00649841	0.640813	0.669665	SCRIB,23513	http://www.genome.jp/kegg-bin/show_pathway?hsa05203/hsa:23513%09red
Focal adhesion	KEGG PATHWAY	hsa04510	1	198	230	30469	0.00434783	0.00649841	0.640813	0.669665	LAMA4,3910	http://www.genome.jp/kegg-bin/show_pathway?hsa04510/hsa:3910%09red
Human immunodeficiency virus 1 infection	KEGG PATHWAY	hsa05170	1	211	230	30469	0.00434783	0.00692507	0.664148	0.690776	CASP9,842	http://www.genome.jp/kegg-bin/show_pathway?hsa05170/hsa:842%09red
Regulation of actin cytoskeleton	KEGG PATHWAY	hsa04810	1	213	230	30469	0.00434783	0.00699071	0.667601	0.692735	CYFIP1,23191	http://www.genome.jp/kegg-bin/show_pathway?hsa04810/hsa:23191%09red
Human T-cell leukemia virus 1 infection	KEGG PATHWAY	hsa05166	1	216	230	30469	0.00434783	0.00708917	0.672716	0.695587	HLA-DQB1,3119	http://www.genome.jp/kegg-bin/show_pathway?hsa05166/hsa:3119%09red
Human cytomegalovirus infection	KEGG PATHWAY	hsa05163	1	225	230	30469	0.00434783	0.00738455	0.687596	0.70931	CASP9,842	http://www.genome.jp/kegg-bin/show_pathway?hsa05163/hsa:842%09red
Endocytosis	KEGG PATHWAY	hsa04144	1	244	230	30469	0.00434783	0.00800814	0.716842	0.736035	AMPH,273	http://www.genome.jp/kegg-bin/show_pathway?hsa04144/hsa:273%09red
MicroRNAs in cancer	KEGG PATHWAY	hsa05206	1	298	230	30469	0.00434783	0.00978043	0.785941	0.796781	NOTCH1,4851	http://www.genome.jp/kegg-bin/show_pathway?hsa05206/hsa:4851%09red
Neuroactive ligand-receptor interaction	KEGG PATHWAY	hsa04080	1	335	230	30469	0.00434783	0.0109948	0.823341	0.82898	P2RY14,9934	http://www.genome.jp/kegg-bin/show_pathway?hsa04080/hsa:9934%09red
Olfactory transduction	KEGG PATHWAY	hsa04740	1	410	230	30469	0.00434783	0.0134563	0.880407	0.882408	PRKG1,5592	http://www.genome.jp/kegg-bin/show_pathway?hsa04740/hsa:5592%09red
