# Supplementary material for: Genome-wide DNA methylation profiling of CD4+ T lymphocytes identifies differentially methylated loci associated with adult primary refractory immune thrombocytopenia
Source: BMC Med Genomics. 2023 Jun 8;16:124. doi: 10.1186/s12920-023-01557-0 (PMC10251572; doi:10.1186/s12920-023-01557-0)
Supplement: Supplementary file 4 — Supplementary Material 4 [file 12920_2023_1557_MOESM4_ESM.xls]

DMR_Index	state	IlmnID	Name	AddressA_ID	AlleleA_ProbeSeq	AddressB_ID	AlleleB_ProbeSeq	Infinium_Design_Type	Next_Base	Color_Channel	Forward_Sequence	Genome_Build	CHR	MAPINFO	SourceSeq	Strand	UCSC_RefGene_Name	UCSC_RefGene_Accession	UCSC_RefGene_Group	UCSC_CpG_Islands_Name	Relation_to_UCSC_CpG_Island	Phantom4_Enhancers	Phantom5_Enhancers	DMR	X450k_Enhancer	HMM_Island	Regulatory_Feature_Name	Regulatory_Feature_Group	GencodeBasicV12_NAME	GencodeBasicV12_Accession	GencodeBasicV12_Group	GencodeCompV12_NAME	GencodeCompV12_Accession	GencodeCompV12_Group	DNase_Hypersensitivity_NAME	DNase_Hypersensitivity_Evidence_Count	OpenChromatin_NAME	OpenChromatin_Evidence_Count	TFBS_NAME	TFBS_Evidence_Count	Methyl27_Loci	Methyl450_Loci	Chromosome_36	Coordinate_36	SNP_ID	SNP_DISTANCE	SNP_MinorAlleleFrequency	Random_Loci	X
DMR_1	Up	cg11079896	cg11079896	0016609821	CCCTTTCCRCTCTCAATATAAATTAAAAAACCCTCATTTTCACAAAATTC			II			CAGGGAGAGCAGAGTAAAACCCTCAGGCTGCTGAAATTTCTAGGCTGTTAGGAAGCCCCT[CG]AATTCTGTGAAAATGAGGGTTTCTTAACTCACACTGAGAGCGGAAAGGGGCAGACCCTTT	37	14	63671314	CCTTTCCGCTCTCAGTGTGAGTTAAGAAACCCTCATTTTCACAGAATTCG	F	RHOJ;RHOJ	NM_020663;NM_020663	5'UTR;1stExon						TRUE				RHOJ;RHOJ;RHOJ;RHOJ	ENST00000555125.1;ENST00000316754.3;ENST00000316754.3;ENST00000557133.1	TSS1500;5'UTR;1stExon;TSS200	RHOJ;RHOJ;RHOJ;RHOJ;RHOJ;RHOJ	ENST00000555125.1;ENST00000557447.1;ENST00000557447.1;ENST00000316754.3;ENST00000316754.3;ENST00000557133.1	TSS1500;5'UTR;1stExon;5'UTR;1stExon;TSS200			chr14:63670071-63672070	6	chr14:63670206-63673661	6			14	62741067	rs145490305;rs187073904;rs113692720	0;12;35	0.000599;0.000399;0.500000
DMR_1	Up	cg01708150	cg01708150	0069609576	TATTACCTTTCTTTACCAACATAATAAACAACAAAACATATCCCAACCTC			II			CCTCAAGTGTGTGTTACCTTTCTTTACCAGCATGGTAAGCAACAGGACATATCCCAGCCT[CG]GACATGTCTGTATGATCCAAGGTACCCAAAGTCAGACAGAGTAAACTCAAGCCTGGCACT	37	14	63671445	GTTACCTTTCTTTACCAGCATGGTAAGCAACAGGACATATCCCAGCCTCG	R	RHOJ;RHOJ	NM_020663;NM_020663	5'UTR;1stExon						TRUE				RHOJ;RHOJ;RHOJ;RHOJ;RHOJ	ENST00000316754.3;ENST00000316754.3;ENST00000555125.1;ENST00000557133.1;ENST00000557133.1	5'UTR;1stExon;TSS200;1stExon;5'UTR	RHOJ;RHOJ;RHOJ;RHOJ;RHOJ;RHOJ;RHOJ	ENST00000557447.1;ENST00000557447.1;ENST00000316754.3;ENST00000316754.3;ENST00000555125.1;ENST00000557133.1;ENST00000557133.1	5'UTR;1stExon;5'UTR;1stExon;TSS200;1stExon;5'UTR	chr14:63671325-63671750	3							14	62741198
DMR_1	Up	cg07189587	cg07189587	0087659327	ATACCCAAAATCAAACAAAATAAACTCAAACCTAACACTAACTTTCTACC			II			TATGATCCAAGGTACCCAAAGTCAGACAGAGTAAACTCAAGCCTGGCACTGGCTTTCTGC[CG]CTTCATGTGCTTTGGAAAAAGCAGGAGAAGCAATAGCAGCAGGAGTCCCCAGCAGCTGGA	37	14	63671517	CGGCAGAAAGCCAGTGCCAGGCTTGAGTTTACTCTGTCTGACTTTGGGTA	R	RHOJ;RHOJ	NM_020663;NM_020663	5'UTR;1stExon						TRUE				RHOJ;RHOJ;RHOJ;RHOJ;RHOJ	ENST00000316754.3;ENST00000316754.3;ENST00000555125.1;ENST00000557133.1;ENST00000557133.1	5'UTR;1stExon;TSS200;1stExon;5'UTR	RHOJ;RHOJ;RHOJ;RHOJ;RHOJ;RHOJ;RHOJ	ENST00000557447.1;ENST00000557447.1;ENST00000316754.3;ENST00000316754.3;ENST00000555125.1;ENST00000557133.1;ENST00000557133.1	5'UTR;1stExon;5'UTR;1stExon;TSS200;1stExon;5'UTR	chr14:63671325-63671750	3							14	62741270	rs144933537;rs111607696	21;15	0.000200;0.032149
DMR_1	Up	cg18771300	cg18771300	0055738951	AAAATTTCCCACTTTTTCTTACCTACATAATAATCAAACACAATAAACAC			II			TGCCGTGGGGAAAACCTGCCTGCTGATGAGCTACGCCAACGACGCCTTCCCAGAGGAATA[CG]TGCCCACTGTGTTTGACCACTATGCAGGTAAGAAAAAGTGGGAAACTCTCTGCATCCAGA	37	14	63671737	CGTGCCCACTGTGTTTGACCACTATGCAGGTAAGAAAAAGTGGGAAACTC	F	RHOJ	NM_020663	1stExon						TRUE				RHOJ;RHOJ;RHOJ;RHOJ	ENST00000316754.3;ENST00000557133.1;ENST00000555125.1;ENST00000557133.1	1stExon;1stExon;1stExon;5'UTR	RHOJ;RHOJ;RHOJ;RHOJ;RHOJ	ENST00000557447.1;ENST00000316754.3;ENST00000557133.1;ENST00000555125.1;ENST00000557133.1	1stExon;1stExon;1stExon;1stExon;5'UTR	chr14:63671325-63671750	3					TRUE	TRUE	14	62741490	rs558425531	49	0.000200
DMR_1	Up	cg07157030	cg07157030	0063642255	AAAAAATAACACACACTTAAAAAAATTATAAAAAAAATCTACCCCTTTCC			II			GGCTGTTAGGAAGCCCCTCGAATTCTGTGAAAATGAGGGTTTCTTAACTCACACTGAGAG[CG]GAAAGGGGCAGACCCTTTTCATAACTCCCTCAAGTGTGTGTTACCTTTCTTTACCAGCAT	37	14	63671356	AAAGGTAACACACACTTGAGGGAGTTATGAAAAGGGTCTGCCCCTTTCCG	F	RHOJ;RHOJ	NM_020663;NM_020663	5'UTR;1stExon						TRUE				RHOJ;RHOJ;RHOJ;RHOJ	ENST00000555125.1;ENST00000316754.3;ENST00000316754.3;ENST00000557133.1	TSS1500;5'UTR;1stExon;TSS200	RHOJ;RHOJ;RHOJ;RHOJ;RHOJ;RHOJ	ENST00000555125.1;ENST00000557447.1;ENST00000557447.1;ENST00000316754.3;ENST00000316754.3;ENST00000557133.1	TSS1500;5'UTR;1stExon;5'UTR;1stExon;TSS200	chr14:63671325-63671750	3						TRUE	14	62741109	rs532841267;rs542802065	30;39	0.000200;0.000200
DMR_2	Down	cg06086634	cg06086634	0079696119	RTTAATACRAATTAAAAACRACAAACAAAAACACCTAAAACCTACRATAC			II			TCTCCAGGCGCGTTGGTGCGAGTTGGGGACGGCAGGCAGGGACACCTAAAACCTACGGTA[CG]CCACGAAGGGGTTTCAGCACGTCCTGAAAGGCCCGATCCCCCCCCAGAACCGCTGTGAGG	37	17	48585465	TTGGTGCGAGTTGGGGACGGCAGGCAGGGACACCTAAAACCTACGGTACG	R	MYCBPAP	NM_032133	TSS1500	chr17:48585385-48586167	Island					17:45940385-45941137	17:48585034-48586455	Promoter_Associated_Cell_type_specific	RP11-94C24.6;MYCBPAP;MYCBPAP;MYCBPAP	ENST00000502300.1;ENST00000323776.5;ENST00000419930.1;ENST00000436259.2	3'UTR;TSS1500;TSS1500;TSS1500	RP11-94C24.6;MYCBPAP;MYCBPAP;MYCBPAP;MYCBPAP;MYCBPAP;MYCBPAP;MYCBPAP	ENST00000502300.1;ENST00000323776.5;ENST00000470609.1;ENST00000576179.1;ENST00000419930.1;ENST00000452039.1;ENST00000458692.1;ENST00000437498.1	3'UTR;TSS1500;TSS1500;TSS1500;TSS1500;TSS1500;TSS1500;TSS1500	chr17:48585180-48585970	3							17	45940464	rs573724417;rs542936271	30;5	0.000200;0.000599
DMR_2	Down	cg22571038	cg22571038	0061728534	ACAATTCTAAAAAAAAATCAAACCTTTCAAAACATACTAAAACCCCTTCA	0057787960	ACGATTCTAAAAAAAAATCGAACCTTTCAAAACGTACTAAAACCCCTTCG	I	T	Red	AGGCGCGTTGGTGCGAGTTGGGGACGGCAGGCAGGGACACCTAAAACCTACGGTACGCCA[CG]AAGGGGTTTCAGCACGTCCTGAAAGGCCCGATCCCCCCCCAGAACCGCTGTGAGGGGGGC	37	17	48585470	GCGGTTCTGGGGGGGGATCGGGCCTTTCAGGACGTGCTGAAACCCCTTCG	F	MYCBPAP	NM_032133	TSS1500	chr17:48585385-48586167	Island					17:45940385-45941137	17:48585034-48586455	Promoter_Associated_Cell_type_specific	RP11-94C24.6;MYCBPAP;MYCBPAP;MYCBPAP	ENST00000502300.1;ENST00000323776.5;ENST00000419930.1;ENST00000436259.2	3'UTR;TSS1500;TSS1500;TSS1500	RP11-94C24.6;MYCBPAP;MYCBPAP;MYCBPAP;MYCBPAP;MYCBPAP;MYCBPAP;MYCBPAP	ENST00000502300.1;ENST00000323776.5;ENST00000470609.1;ENST00000576179.1;ENST00000419930.1;ENST00000452039.1;ENST00000458692.1;ENST00000437498.1	3'UTR;TSS1500;TSS1500;TSS1500;TSS1500;TSS1500;TSS1500;TSS1500	chr17:48585180-48585970	3						TRUE	17	45940469	rs557092754;rs186467445;rs530975370	33;38;40	0.001398;0.001597;0.001198
DMR_2	Down	cg00901687	cg00901687	0016681898	TTCTCACAATCCTTAAAAATACTACCTCTAATTATTTTAAATTTATAAAC			II			AAAAACCGAAATAATCCCAGAATGCCTCAGGGCTCCAGGGGAAGGCGAAAAAAGCGGGTG[CG]TTTATAAACTTAAAATAATCAGAGGCAGCATCTCCAAGGACTGTGAGAATGCCCCAAGTC	37	17	48585270	TCTCACAGTCCTTGGAGATGCTGCCTCTGATTATTTTAAGTTTATAAACG	F	MYCBPAP	NM_032133	TSS1500	chr17:48585385-48586167	N_Shore						17:48585034-48586455	Promoter_Associated_Cell_type_specific	RP11-94C24.6;MYCBPAP;MYCBPAP;MYCBPAP	ENST00000502300.1;ENST00000323776.5;ENST00000419930.1;ENST00000436259.2	3'UTR;TSS1500;TSS1500;TSS1500	RP11-94C24.6;MYCBPAP;MYCBPAP;MYCBPAP;MYCBPAP;MYCBPAP;MYCBPAP;MYCBPAP	ENST00000502300.1;ENST00000323776.5;ENST00000470609.1;ENST00000576179.1;ENST00000419930.1;ENST00000452039.1;ENST00000458692.1;ENST00000437498.1	3'UTR;TSS1500;TSS1500;TSS1500;TSS1500;TSS1500;TSS1500;TSS1500	chr17:48585180-48585970	3						TRUE	17	45940269	rs546423670;rs537430563;rs557928718	2;10;33	0.000599;0.000200;0.000200
DMR_2	Down	cg09265274	cg09265274	0057682124	AACTAAATAAAAATAACTAACTAATAAAAATACATAACCCRCCTCRCCCC			II			CGGGAAGCAGGGGCTGGCACCCCCGACGCCCCACCCGCCCCCCGTGGCCTAGCAGCAGGG[CG]GGGCGAGGCGGGTCATGCACCCCTACCAGCCAGCCACTCCCACCCAGCCCTCGGCTCCCG	37	17	48585635	CGGGGCGAGGCGGGTCATGCACCCCTACCAGCCAGCCACTCCCACCCAGC	F	MYCBPAP	NM_032133	TSS200	chr17:48585385-48586167	Island					17:45940385-45941137	17:48585034-48586455	Promoter_Associated_Cell_type_specific	RP11-94C24.6;MYCBPAP;MYCBPAP;MYCBPAP	ENST00000502300.1;ENST00000419930.1;ENST00000436259.2;ENST00000323776.5	3'UTR;TSS1500;TSS1500;TSS200	RP11-94C24.6;MYCBPAP;MYCBPAP;MYCBPAP;MYCBPAP;MYCBPAP;MYCBPAP;MYCBPAP	ENST00000502300.1;ENST00000419930.1;ENST00000452039.1;ENST00000458692.1;ENST00000437498.1;ENST00000323776.5;ENST00000470609.1;ENST00000576179.1	3'UTR;TSS1500;TSS1500;TSS1500;TSS1500;TSS200;TSS200;TSS200	chr17:48585180-48585970	3						TRUE	17	45940634	rs567078791	31	0.001198
DMR_2	Down	cg03168497	cg03168497	0084713961	AAAAAATATCAAAAATTAACRCTAACTACCTTAAACRCTCRAAAAAACCC			II			TTAGAGGCCTCAGAGAATGTCAAAGGTTGGCGCTGGCTGCCTTGGGCGCTCGGGAGAACC[CG]AGAGGGGAAGCGGTCCCCGGAAAGAGTTCAGGACACGGGGCCTGGAGGATGGGGATGGCA	37	17	48586147	CGGGTTCTCCCGAGCGCCCAAGGCAGCCAGCGCCAACCTTTGACATTCTC	R	MYCBPAP	NM_032133	Body	chr17:48585385-48586167	Island						17:48585034-48586455	Promoter_Associated_Cell_type_specific	RP11-94C24.6	ENST00000502300.1	TSS1500	RP11-94C24.6;MYCBPAP	ENST00000502300.1;ENST00000470609.1	TSS1500;5'UTR	chr17:48586065-48586255	3						TRUE	17	45941146	rs149713939;rs373135284	24;11	0.000200;0.000200
DMR_2	Down	cg10251190	cg10251190	0056729287	CAATCAACTTAAACAAAAACAACTTAAAAACCTCCTTCTTCATCAAACCA	0019635523	CGATCAACTTAAACGAAAACGACTTAAAAACCTCCTTCTTCATCGAACCG	I	C	Grn	GGCCCGCAGGGCTTTCTAGGGGTCCGTCGCTCTTGAAGCCGCCGGCGGCGGGCGCGTGCG[CG]GCCCGATGAAGAAGGAGGTTTCCAAGCCGTCTCCGCCCAAGTTGATCGGTGGATGCGCGC	37	17	48585853	CGGCCCGATGAAGAAGGAGGTTTCCAAGCCGTCTCCGCCCAAGTTGATCG	F	MYCBPAP;MYCBPAP	NM_032133;NM_032133	5'UTR;1stExon	chr17:48585385-48586167	Island	high-CpG:45940744-45941004				17:45940385-45941137	17:48585034-48586455	Promoter_Associated_Cell_type_specific	RP11-94C24.6;MYCBPAP;MYCBPAP;MYCBPAP;MYCBPAP;MYCBPAP	ENST00000502300.1;ENST00000323776.5;ENST00000323776.5;ENST00000436259.2;ENST00000419930.1;ENST00000419930.1	TSS200;5'UTR;1stExon;TSS200;5'UTR;1stExon	RP11-94C24.6;MYCBPAP;MYCBPAP;MYCBPAP;MYCBPAP;MYCBPAP;MYCBPAP;MYCBPAP;MYCBPAP;MYCBPAP;MYCBPAP;MYCBPAP	ENST00000502300.1;ENST00000452039.1;ENST00000323776.5;ENST00000323776.5;ENST00000458692.1;ENST00000437498.1;ENST00000470609.1;ENST00000576179.1;ENST00000576179.1;ENST00000419930.1;ENST00000419930.1;ENST00000470609.1	TSS200;TSS200;5'UTR;1stExon;TSS200;TSS200;1stExon;5'UTR;1stExon;5'UTR;1stExon;5'UTR	chr17:48585180-48585970	3							17	45940852
DMR_2	Down	cg27403810	cg27403810	0085740465	ACACCAATTACTATAAACACAATAACAACCATTAACTAACAAATACAACA	0004649407	ACACCGATTACTATAAACGCAATAACGACCGTTAACTAACGAATACGACG	I	C	Grn	CCCCCGCGCGGGGCACCGGTTGCTGTGGACGCAGTGGCGGCCGTTGGCTGGCGGGTGCGG[CG]CAGCCTCGGTGTCTCTGGGCCGGCGGTGCAGGGCAACGTTTCATGGTGCCGGGCGGCACC	37	17	48585974	CGCCGCACCCGCCAGCCAACGGCCGCCACTGCGTCCACAGCAACCGGTGC	R	MYCBPAP	NM_032133	1stExon	chr17:48585385-48586167	Island	high-CpG:45940744-45941004				17:45940385-45941137	17:48585034-48586455	Promoter_Associated_Cell_type_specific	MYCBPAP;MYCBPAP;MYCBPAP;RP11-94C24.6	ENST00000323776.5;ENST00000436259.2;ENST00000419930.1;ENST00000502300.1	1stExon;TSS200;1stExon;TSS1500	MYCBPAP;MYCBPAP;MYCBPAP;MYCBPAP;MYCBPAP;RP11-94C24.6;MYCBPAP;MYCBPAP;MYCBPAP	ENST00000323776.5;ENST00000437498.1;ENST00000470609.1;ENST00000576179.1;ENST00000419930.1;ENST00000502300.1;ENST00000452039.1;ENST00000458692.1;ENST00000470609.1	1stExon;TSS200;1stExon;1stExon;1stExon;TSS1500;1stExon;1stExon;5'UTR			chr17:48585063-48586718	6	chr17:48585141-48586474	6		TRUE	17	45940973
DMR_2	Down	cg00810055	cg00810055	0007775370	AAACCACAAAAAACAAATAAAACATCAAAAATACCAACCCCTACTTCCCA	0064657923	AAACCACGAAAAACGAATAAAACGTCGAAAATACCAACCCCTACTTCCCG	I	C	Grn	ACCGCTGTGAGGGGGGCAGAGGGAGGTCCCTCGACAGGATGTGGCCTTAGTCGAGGAAGG[CG]GGAAGCAGGGGCTGGCACCCCCGACGCCCCACCCGCCCCCCGTGGCCTAGCAGCAGGGCG	37	17	48585575	CGGGAAGCAGGGGCTGGCACCCCCGACGCCCCACCCGCCCCCCGTGGCCT	F	MYCBPAP	NM_032133	TSS200	chr17:48585385-48586167	Island					17:45940385-45941137	17:48585034-48586455	Promoter_Associated_Cell_type_specific	RP11-94C24.6;MYCBPAP;MYCBPAP;MYCBPAP	ENST00000502300.1;ENST00000419930.1;ENST00000436259.2;ENST00000323776.5	3'UTR;TSS1500;TSS1500;TSS200	RP11-94C24.6;MYCBPAP;MYCBPAP;MYCBPAP;MYCBPAP;MYCBPAP;MYCBPAP;MYCBPAP	ENST00000502300.1;ENST00000470609.1;ENST00000576179.1;ENST00000419930.1;ENST00000452039.1;ENST00000458692.1;ENST00000437498.1;ENST00000323776.5	3'UTR;TSS1500;TSS1500;TSS1500;TSS1500;TSS1500;TSS1500;TSS200	chr17:48585180-48585970	3							17	45940574
DMR_2	Down	cg20138264	cg20138264	0001703364	CCRAAAACTAAATAAAAATAACTAACTAATAAAAATACATAACCCRCCTC			II			AGCAGGGGCTGGCACCCCCGACGCCCCACCCGCCCCCCGTGGCCTAGCAGCAGGGCGGGG[CG]AGGCGGGTCATGCACCCCTACCAGCCAGCCACTCCCACCCAGCCCTCGGCTCCCGCAACT	37	17	48585640	CGAGGGCTGGGTGGGAGTGGCTGGCTGGTAGGGGTGCATGACCCGCCTCG	F	MYCBPAP	NM_032133	TSS200	chr17:48585385-48586167	Island					17:45940385-45941137	17:48585034-48586455	Promoter_Associated_Cell_type_specific	RP11-94C24.6;MYCBPAP;MYCBPAP;MYCBPAP	ENST00000502300.1;ENST00000419930.1;ENST00000436259.2;ENST00000323776.5	3'UTR;TSS1500;TSS1500;TSS200	RP11-94C24.6;MYCBPAP;MYCBPAP;MYCBPAP;MYCBPAP;MYCBPAP;MYCBPAP;MYCBPAP	ENST00000502300.1;ENST00000419930.1;ENST00000452039.1;ENST00000458692.1;ENST00000437498.1;ENST00000323776.5;ENST00000470609.1;ENST00000576179.1	3'UTR;TSS1500;TSS1500;TSS1500;TSS1500;TSS200;TSS200;TSS200	chr17:48585180-48585970	3						TRUE	17	45940639	rs567078791	26	0.001198
DMR_2	Down	cg02788401	cg02788401	0060618277	TCCACCAATCAACTTAAACAAAAACAACTTAAAAACCTCCTTCTTCATCA	0019796924	TCCACCGATCAACTTAAACGAAAACGACTTAAAAACCTCCTTCTTCATCG	I	A	Red	GCAGGGCTTTCTAGGGGTCCGTCGCTCTTGAAGCCGCCGGCGGCGGGCGCGTGCGCGGCC[CG]ATGAAGAAGGAGGTTTCCAAGCCGTCTCCGCCCAAGTTGATCGGTGGATGCGCGCCCCCG	37	17	48585858	TCCACCGATCAACTTGGGCGGAGACGGCTTGGAAACCTCCTTCTTCATCG	F	MYCBPAP;MYCBPAP	NM_032133;NM_032133	5'UTR;1stExon	chr17:48585385-48586167	Island	high-CpG:45940744-45941004				17:45940385-45941137	17:48585034-48586455	Promoter_Associated_Cell_type_specific	RP11-94C24.6;MYCBPAP;MYCBPAP;MYCBPAP;MYCBPAP;MYCBPAP	ENST00000502300.1;ENST00000323776.5;ENST00000323776.5;ENST00000436259.2;ENST00000419930.1;ENST00000419930.1	TSS200;5'UTR;1stExon;TSS200;5'UTR;1stExon	RP11-94C24.6;MYCBPAP;MYCBPAP;MYCBPAP;MYCBPAP;MYCBPAP;MYCBPAP;MYCBPAP;MYCBPAP;MYCBPAP;MYCBPAP;MYCBPAP	ENST00000502300.1;ENST00000452039.1;ENST00000323776.5;ENST00000323776.5;ENST00000458692.1;ENST00000437498.1;ENST00000470609.1;ENST00000576179.1;ENST00000576179.1;ENST00000419930.1;ENST00000419930.1;ENST00000470609.1	TSS200;TSS200;5'UTR;1stExon;TSS200;TSS200;1stExon;5'UTR;1stExon;5'UTR;1stExon;5'UTR	chr17:48585180-48585970	3						TRUE	17	45940857
DMR_2	Down	cg09404642	cg09404642	0016707839	RAAAACCRAAAACTAAATAAAAATAACTAACTAATAAAAATACATAACCC			II			GGGCTGGCACCCCCGACGCCCCACCCGCCCCCCGTGGCCTAGCAGCAGGGCGGGGCGAGG[CG]GGTCATGCACCCCTACCAGCCAGCCACTCCCACCCAGCCCTCGGCTCCCGCAACTCGCGG	37	17	48585645	GGAGCCGAGGGCTGGGTGGGAGTGGCTGGCTGGTAGGGGTGCATGACCCG	F	MYCBPAP	NM_032133	TSS200	chr17:48585385-48586167	Island					17:45940385-45941137	17:48585034-48586455	Promoter_Associated_Cell_type_specific	RP11-94C24.6;MYCBPAP;MYCBPAP;MYCBPAP	ENST00000502300.1;ENST00000419930.1;ENST00000436259.2;ENST00000323776.5	3'UTR;TSS1500;TSS1500;TSS200	RP11-94C24.6;MYCBPAP;MYCBPAP;MYCBPAP;MYCBPAP;MYCBPAP;MYCBPAP;MYCBPAP	ENST00000502300.1;ENST00000419930.1;ENST00000452039.1;ENST00000458692.1;ENST00000437498.1;ENST00000323776.5;ENST00000470609.1;ENST00000576179.1	3'UTR;TSS1500;TSS1500;TSS1500;TSS1500;TSS200;TSS200;TSS200	chr17:48585180-48585970	3						TRUE	17	45940644	rs567078791	21	0.001198
DMR_2	Down	cg11440486	cg11440486	0030769522	CTCATACATTCTAAAAACCAATTTAACAATAAACAACTACACAAAAAACC			II			CAGCTCCTGCTCTCATACATTCTGAGAGCCAGTTTGACAATAGGCAACTACACAAAAAAC[CG]AAATAATCCCAGAATGCCTCAGGGCTCCAGGGGAAGGCGAAAAAAGCGGGTGCGTTTATA	37	17	48585216	CGGTTTTTTGTGTAGTTGCCTATTGTCAAACTGGCTCTCAGAATGTATGA	R	MYCBPAP	NM_032133	TSS1500	chr17:48585385-48586167	N_Shore						17:48585034-48586455	Promoter_Associated_Cell_type_specific	RP11-94C24.6;MYCBPAP;MYCBPAP;MYCBPAP	ENST00000502300.1;ENST00000323776.5;ENST00000419930.1;ENST00000436259.2	3'UTR;TSS1500;TSS1500;TSS1500	RP11-94C24.6;MYCBPAP;MYCBPAP;MYCBPAP;MYCBPAP;MYCBPAP;MYCBPAP;MYCBPAP	ENST00000502300.1;ENST00000323776.5;ENST00000470609.1;ENST00000576179.1;ENST00000419930.1;ENST00000452039.1;ENST00000458692.1;ENST00000437498.1	3'UTR;TSS1500;TSS1500;TSS1500;TSS1500;TSS1500;TSS1500;TSS1500	chr17:48585180-48585970	3						TRUE	17	45940215	rs539693476	47	0.001398
DMR_2	Down	cg20111217	cg20111217	0079743357	CAATCCTTAAAAATACTACCTCTAATTATTTTAAATTTATAAACRCACCC			II			TACACAAAAAACCGAAATAATCCCAGAATGCCTCAGGGCTCCAGGGGAAGGCGAAAAAAG[CG]GGTGCGTTTATAAACTTAAAATAATCAGAGGCAGCATCTCCAAGGACTGTGAGAATGCCC	37	17	48585264	CGGGTGCGTTTATAAACTTAAAATAATCAGAGGCAGCATCTCCAAGGACT	F	MYCBPAP	NM_032133	TSS1500	chr17:48585385-48586167	N_Shore						17:48585034-48586455	Promoter_Associated_Cell_type_specific	RP11-94C24.6;MYCBPAP;MYCBPAP;MYCBPAP	ENST00000502300.1;ENST00000323776.5;ENST00000419930.1;ENST00000436259.2	3'UTR;TSS1500;TSS1500;TSS1500	RP11-94C24.6;MYCBPAP;MYCBPAP;MYCBPAP;MYCBPAP;MYCBPAP;MYCBPAP;MYCBPAP	ENST00000502300.1;ENST00000323776.5;ENST00000470609.1;ENST00000576179.1;ENST00000419930.1;ENST00000452039.1;ENST00000458692.1;ENST00000437498.1	3'UTR;TSS1500;TSS1500;TSS1500;TSS1500;TSS1500;TSS1500;TSS1500	chr17:48585180-48585970	3							17	45940263	rs546423670;rs537430563;rs557928718	8;16;39	0.000599;0.000200;0.000200
DMR_2	Down	cg03611598	cg03611598	0018776163	ACAACCAACRCCAACCTTTAACATTCTCTAAAACCTCTAATAATCTAATC			II			TCATGGTGCCGGGCGGCACCATGAAGTCTCTAAAGAAGGATTCCCGCCTCAGAATAACTC[CG]ACCAGATTATTAGAGGCCTCAGAGAATGTCAAAGGTTGGCGCTGGCTGCCTTGGGCGCTC	37	17	48586076	CAGCCAGCGCCAACCTTTGACATTCTCTGAGGCCTCTAATAATCTGGTCG	F	MYCBPAP	NM_032133	1stExon	chr17:48585385-48586167	Island					17:45940385-45941137	17:48585034-48586455	Promoter_Associated_Cell_type_specific	MYCBPAP;MYCBPAP;RP11-94C24.6;MYCBPAP	ENST00000323776.5;ENST00000419930.1;ENST00000502300.1;ENST00000436259.2	1stExon;1stExon;TSS1500;1stExon	MYCBPAP;MYCBPAP;MYCBPAP;MYCBPAP;RP11-94C24.6;MYCBPAP;MYCBPAP;MYCBPAP;MYCBPAP	ENST00000323776.5;ENST00000470609.1;ENST00000576179.1;ENST00000419930.1;ENST00000502300.1;ENST00000452039.1;ENST00000458692.1;ENST00000437498.1;ENST00000470609.1	1stExon;1stExon;1stExon;1stExon;TSS1500;1stExon;1stExon;1stExon;5'UTR	chr17:48586065-48586255	3						TRUE	17	45941075	rs576262735;rs149713939	19;49	0.000200;0.000200
DMR_3	Down	cg02564456	cg02564456	0081718590	CAACAAAATCTAAATATTCCRTCTACAAAACTAACAAACCACCAACRACC			II			AAGGCCCCACCCAGCAGGGTCTAAGTATTCCGTCTGCAAAACTGGCAGGCCACCAACGGC[CG]CGTCCCAGGGCGGCCTGAAGGATGCTGATAACCGGGAGCCCCGCCCTGGGTTCGGCTATC	37	11	34460170	CGGCCGTTGGTGGCCTGCCAGTTTTGCAGACGGAATACTTAGACCCTGCT	R	CAT	NM_001752	TSS1500	chr11:34460165-34460857	Island					11:34416742-34417400	11:34459913-34461105	Promoter_Associated	CAT	ENST00000241052.4	TSS1500	CAT	ENST00000241052.4	TSS1500	chr11:34460000-34460255	3							11	34416746
DMR_3	Down	cg20731136	cg20731136	0088653130	CAAAACTCTCCAAAAAAAACCTAAAAACCAAAAATACCCAAAAAAATACA	0005744466	CAAAACTCTCCGAAAAAAACCTAAAAACCGAAAATACCCAAAAAAATACG	I	A	Red	ACCCCGGGCCGGCGGGGCGAGGCTCTCCAATTGCTGGGCCAGAGCGGGACCCTTCCTTTC[CG]CACCCTCCTGGGTATCTCCGGTCTTCAGGCCTCCTTCGGAGAGCCCTGCTCCGAGCCCAT	37	11	34460298	CGCACCCTCCTGGGTATCTCCGGTCTTCAGGCCTCCTTCGGAGAGCCCTG	F	CAT	NM_001752	TSS200	chr11:34460165-34460857	Island					11:34416742-34417400	11:34459913-34461105	Promoter_Associated	CAT	ENST00000241052.4	TSS200	CAT	ENST00000241052.4	TSS200	chr11:34460265-34460555	3						TRUE	11	34416874
DMR_3	Down	cg24099074	cg24099074	0026762205	CAAAATCTAAATATTCCATCTACAAAACTAACAAACCACCAACAACCACA	0038690975	CAAAATCTAAATATTCCGTCTACAAAACTAACAAACCACCAACGACCGCG	I	T	Red	GGCCCCACCCAGCAGGGTCTAAGTATTCCGTCTGCAAAACTGGCAGGCCACCAACGGCCG[CG]TCCCAGGGCGGCCTGAAGGATGCTGATAACCGGGAGCCCCGCCCTGGGTTCGGCTATCCC	37	11	34460172	CGCGGCCGTTGGTGGCCTGCCAGTTTTGCAGACGGAATACTTAGACCCTG	R	CAT	NM_001752	TSS1500	chr11:34460165-34460857	Island					11:34416742-34417400	11:34459913-34461105	Promoter_Associated	CAT	ENST00000241052.4	TSS1500	CAT	ENST00000241052.4	TSS1500	chr11:34460000-34460255	3						TRUE	11	34416748
DMR_3	Down	cg07768201	cg07768201	0009647216	RCTAAACAAACCAAAATTAAAAACCCAATAAACTCRAAACAAAACTCTCC			II			CCAGAGCGGGACCCTTCCTTTCCGCACCCTCCTGGGTATCTCCGGTCTTCAGGCCTCCTT[CG]GAGAGCCCTGCTCCGAGCCCATTGGGCTTCCAATCTTGGCCTGCCTAGCGCCGAGCAGCC	37	11	34460336	CGGAGAGCCCTGCTCCGAGCCCATTGGGCTTCCAATCTTGGCCTGCCTAG	F	CAT	NM_001752	TSS200	chr11:34460165-34460857	Island					11:34416742-34417400	11:34459913-34461105	Promoter_Associated	CAT	ENST00000241052.4	TSS200	CAT	ENST00000241052.4	TSS200	chr11:34460265-34460555	3						TRUE	11	34416912	rs527966515;rs547504818	14;23	0.000200;0.000599
DMR_3	Down	cg06027906	cg06027906	0077746239	AAAACCCAATAAACTCAAAACAAAACTCTCCAAAAAAAACCTAAAAACCA	0062798957	AAAACCCAATAAACTCGAAACAAAACTCTCCGAAAAAAACCTAAAAACCG	I	A	Red	GGCTCTCCAATTGCTGGGCCAGAGCGGGACCCTTCCTTTCCGCACCCTCCTGGGTATCTC[CG]GTCTTCAGGCCTCCTTCGGAGAGCCCTGCTCCGAGCCCATTGGGCTTCCAATCTTGGCCT	37	11	34460318	CGGTCTTCAGGCCTCCTTCGGAGAGCCCTGCTCCGAGCCCATTGGGCTTC	F	CAT	NM_001752	TSS200	chr11:34460165-34460857	Island					11:34416742-34417400	11:34459913-34461105	Promoter_Associated	CAT	ENST00000241052.4	TSS200	CAT	ENST00000241052.4	TSS200	chr11:34460265-34460555	3						TRUE	11	34416894	rs527966515;rs547504818	32;41	0.000200;0.000599
DMR_3	Down	cg06908474	cg06908474	0094625264	AACCATAACRTACRATTTACTATACAAAACACTACAAAAAACCTCRACTC			II			CCTGAAGTCGCCACGGACTCGGGGCAACAGGCAGATTTGCCTGCTGAGGGTGGAGACCCA[CG]AGCCGAGGCCTCCTGCAGTGTTCTGCACAGCAAACCGCACGCTATGGCTGACAGCCGGGA	37	11	34460516	CGAGCCGAGGCCTCCTGCAGTGTTCTGCACAGCAAACCGCACGCTATGGC	F	CAT;CAT	NM_001752;NM_001752	1stExon;5'UTR	chr11:34460165-34460857	Island	high-CpG:34416997-34417142				11:34416742-34417400	11:34459913-34461105	Promoter_Associated	CAT;CAT	ENST00000241052.4;ENST00000241052.4	5'UTR;1stExon	CAT;CAT	ENST00000241052.4;ENST00000241052.4	5'UTR;1stExon	chr11:34460265-34460555	3					TRUE	TRUE	11	34417092	rs1049982;rs557973663	25;37	0.471246;0.000200
DMR_3	Down	cg03720043	cg03720043	0053757837	AATTAACTACTCRACRCTAAACAAACCAAAATTAAAAACCCAATAAACTC			II			TCCTTTCCGCACCCTCCTGGGTATCTCCGGTCTTCAGGCCTCCTTCGGAGAGCCCTGCTC[CG]AGCCCATTGGGCTTCCAATCTTGGCCTGCCTAGCGCCGAGCAGCCAATCAGAAGGCAGTC	37	11	34460351	ATTGGCTGCTCGGCGCTAGGCAGGCCAAGATTGGAAGCCCAATGGGCTCG	F	CAT	NM_001752	TSS200	chr11:34460165-34460857	Island					11:34416742-34417400	11:34459913-34461105	Promoter_Associated	CAT	ENST00000241052.4	TSS200	CAT	ENST00000241052.4	TSS200	chr11:34460265-34460555	3						TRUE	11	34416927	rs547504818;rs567620272	8;47	0.000599;0.000200
DMR_3	Down	cg22159421	cg22159421	0051780540	AATAACCAAACCCAAAACAAAACTCCCAATTATCAACATCCTTCAAACCA	0005765411	AATAACCGAACCCAAAACGAAACTCCCGATTATCAACATCCTTCAAACCG	I	C	Grn	AGCAGGGTCTAAGTATTCCGTCTGCAAAACTGGCAGGCCACCAACGGCCGCGTCCCAGGG[CG]GCCTGAAGGATGCTGATAACCGGGAGCCCCGCCCTGGGTTCGGCTATCCCGGGCACCCCG	37	11	34460182	GATAGCCGAACCCAGGGCGGGGCTCCCGGTTATCAGCATCCTTCAGGCCG	F	CAT	NM_001752	TSS1500	chr11:34460165-34460857	Island					11:34416742-34417400	11:34459913-34461105	Promoter_Associated	CAT	ENST00000241052.4	TSS1500	CAT	ENST00000241052.4	TSS1500	chr11:34460000-34460255	3						TRUE	11	34416758	rs551557607;rs1001179	30;49	0.000399;0.062800
DMR_3	Down	cg14316565	cg14316565	0047717522	ACTAAACAAAAAAAATCCCCTTCAATACAAACAAACTTTTACATTCACCA	0053639851	ACTAAACAAAAAAAATCCCCTTCGATACAAACGAACTTTTACATTCGCCG	I	A	Red	GTACCGCGGCTCACTGGGCAGGGGGGATCCCCTTCGGTGCAGACGGACTTTTACATTCGC[CG]AAGCAGGGGAGGGGGGTCCGGGTAGTGGGGCGCGGGACTGCAGGCTTTGTTGTCCGCGAC	37	11	34460789	CGGCGAATGTAAAAGTCCGTCTGCACCGAAGGGGATCCCCCCTGCCCAGT	R	CAT	NM_001752	Body	chr11:34460165-34460857	Island			RDMR		11:34416742-34417400	11:34459913-34461105	Promoter_Associated							chr11:34460600-34461055	3						TRUE	11	34417365	rs11604331	22	0.172524
DMR_3	Down	cg01847719	cg01847719	0097657193	TCCAATACTACATCTAATCACTAACAAAATCCCAACTATCAACCATAACA	0048601821	TCCAATACTACATCTAATCGCTAACGAAATCCCGACTATCAACCATAACG	I	T	Red	TGCTGAGGGTGGAGACCCACGAGCCGAGGCCTCCTGCAGTGTTCTGCACAGCAAACCGCA[CG]CTATGGCTGACAGCCGGGATCCCGCCAGCGACCAGATGCAGCACTGGAAGGAGCAGCGGG	37	11	34460557	CGCTATGGCTGACAGCCGGGATCCCGCCAGCGACCAGATGCAGCACTGGA	F	CAT;CAT	NM_001752;NM_001752	1stExon;5'UTR	chr11:34460165-34460857	Island	high-CpG:34416997-34417142				11:34416742-34417400	11:34459913-34461105	Promoter_Associated	CAT;CAT	ENST00000241052.4;ENST00000241052.4	5'UTR;1stExon	CAT;CAT	ENST00000241052.4;ENST00000241052.4	5'UTR;1stExon			chr11:34459958-34461819	6	chr11:34459504-34461966	6		TRUE	11	34417133
DMR_3	Down	cg02109652	cg02109652	0079644189	RAAAAACCCTACTCCRAACCCATTAAACTTCCAATCTTAACCTACCTAAC			II			AGGCCTCCTTCGGAGAGCCCTGCTCCGAGCCCATTGGGCTTCCAATCTTGGCCTGCCTAG[CG]CCGAGCAGCCAATCAGAAGGCAGTCCTCCCGAGGGGGCGGGACGAGGGGGTGGTGCTGAT	37	11	34460386	GAGAGCCCTGCTCCGAGCCCATTGGGCTTCCAATCTTGGCCTGCCTAGCG	R	CAT	NM_001752	TSS200	chr11:34460165-34460857	Island					11:34416742-34417400	11:34459913-34461105	Promoter_Associated	CAT	ENST00000241052.4	TSS200	CAT	ENST00000241052.4	TSS200	chr11:34460265-34460555	3						TRUE	11	34416962	rs527966515;rs547504818	38;29	0.000200;0.000599
DMR_3	Down	cg25060988	cg25060988	0007803948	AAACATAACTATAAAACRCAAAACCCCACCCAACAAAATCTAAATATTCC			II			AAGAGCTGAGAAAGCATAGCTATGGAGCGCAAGGCCCCACCCAGCAGGGTCTAAGTATTC[CG]TCTGCAAAACTGGCAGGCCACCAACGGCCGCGTCCCAGGGCGGCCTGAAGGATGCTGATA	37	11	34460140	CGGAATACTTAGACCCTGCTGGGTGGGGCCTTGCGCTCCATAGCTATGCT	R	CAT	NM_001752	TSS1500	chr11:34460165-34460857	N_Shore						11:34459913-34461105	Promoter_Associated	CAT	ENST00000241052.4	TSS1500	CAT	ENST00000241052.4	TSS1500	chr11:34460000-34460255	3							11	34416716
DMR_3	Down	cg20234170	cg20234170	0011761546	CTACCAATTTTACAAACRAAATACTTAAACCCTACTAAATAAAACCTTAC			II			CAGAGTAATTTAACCCAGGATTGCTGACTTTTTAAGAGCTGAGAAAGCATAGCTATGGAG[CG]CAAGGCCCCACCCAGCAGGGTCTAAGTATTCCGTCTGCAAAACTGGCAGGCCACCAACGG	37	11	34460107	TGCCAGTTTTGCAGACGGAATACTTAGACCCTGCTGGGTGGGGCCTTGCG	F	CAT	NM_001752	TSS1500	chr11:34460165-34460857	N_Shore						11:34459913-34461105	Promoter_Associated	CAT	ENST00000241052.4	TSS1500	CAT	ENST00000241052.4	TSS1500	chr11:34460000-34460255	3					TRUE	TRUE	11	34416683
DMR_4	Down	cg11596404	cg11596404	0022637217	ACTCCAAAACAAATTTAATACAAACACTCACAACCCCCTAAAATACAACA	0042682554	ACTCCAAAACGAATTTAATACAAACACTCACAACCCCCTAAAATACGACG	I	A	Red	CTCTGACTCCCTGCTCCAGGACGGGTTTAGTACAGGCACTCACAACCCCCTGGGGTGCGG[CG]GGTGGGGCTGGAAGAGGCATTCTCTTTTCTGTCCACCCCGTCACACACTCCTGCACGCGC	37	1	153599772	CGCCGCACCCCAGGGGGTTGTGAGTGCCTGTACTAAACCCGTCCTGGAGC	R	S100A13;S100A13;S100A13;S100A13;S100A1;S100A13	NM_001024212;NM_001024211;NM_005979;NM_001024210;NM_006271;NM_001024213	TSS200;5'UTR;5'UTR;5'UTR;TSS1500;TSS1500						TRUE				S100A13;S100A13;S100A1;S100A13;S100A13;S100A13;S100A1;S100A1;S100A1;S100A13	ENST00000392623.1;ENST00000491177.1;ENST00000368698.3;ENST00000440685.2;ENST00000339556.3;ENST00000368699.1;ENST00000469893.1;ENST00000292169.1;ENST00000368696.3;ENST00000392622.1	TSS200;3'UTR;TSS1500;5'UTR;5'UTR;5'UTR;TSS1500;TSS1500;TSS1500;TSS1500	S100A13;S100A13;S100A13;S100A13;S100A1;S100A13;S100A13;S100A13;S100A1;S100A1;S100A1;S100A1;S100A13	ENST00000392623.1;ENST00000476133.1;ENST00000491177.1;ENST00000497086.1;ENST00000368698.3;ENST00000440685.2;ENST00000339556.3;ENST00000368699.1;ENST00000469893.1;ENST00000292169.1;ENST00000368696.3;ENST00000436839.1;ENST00000392622.1	TSS200;3'UTR;3'UTR;3'UTR;TSS1500;5'UTR;5'UTR;5'UTR;TSS1500;TSS1500;TSS1500;TSS1500;TSS1500	chr1:153599340-153600475	3							1	151866396	rs143088492	4	0.001797
DMR_4	Down	cg11915664	cg11915664	0074726194	CCCTACTCCAAAACRAATTTAATACAAACACTCACAACCCCCTAAAATAC			II			CGTCTCTGACTCCCTGCTCCAGGACGGGTTTAGTACAGGCACTCACAACCCCCTGGGGTG[CG]GCGGGTGGGGCTGGAAGAGGCATTCTCTTTTCTGTCCACCCCGTCACACACTCCTGCACG	37	1	153599769	CCTGCTCCAGGACGGGTTTAGTACAGGCACTCACAACCCCCTGGGGTGCG	R	S100A13;S100A13;S100A13;S100A13;S100A1;S100A13	NM_001024212;NM_001024211;NM_005979;NM_001024210;NM_006271;NM_001024213	TSS200;5'UTR;5'UTR;5'UTR;TSS1500;TSS1500						TRUE				S100A13;S100A13;S100A1;S100A13;S100A13;S100A13;S100A1;S100A1;S100A1;S100A13	ENST00000392623.1;ENST00000491177.1;ENST00000368698.3;ENST00000440685.2;ENST00000339556.3;ENST00000368699.1;ENST00000469893.1;ENST00000292169.1;ENST00000368696.3;ENST00000392622.1	TSS200;3'UTR;TSS1500;5'UTR;5'UTR;5'UTR;TSS1500;TSS1500;TSS1500;TSS1500	S100A13;S100A13;S100A13;S100A13;S100A1;S100A13;S100A13;S100A13;S100A1;S100A1;S100A1;S100A1;S100A13	ENST00000392623.1;ENST00000476133.1;ENST00000491177.1;ENST00000497086.1;ENST00000368698.3;ENST00000440685.2;ENST00000339556.3;ENST00000368699.1;ENST00000469893.1;ENST00000292169.1;ENST00000368696.3;ENST00000436839.1;ENST00000392622.1	TSS200;3'UTR;3'UTR;3'UTR;TSS1500;5'UTR;5'UTR;5'UTR;TSS1500;TSS1500;TSS1500;TSS1500;TSS1500	chr1:153599340-153600475	3							1	151866393	rs143088492	1	0.001797
DMR_4	Down	cg11343894	cg11343894	0028651877	TAAATACCTATACTAAACCCATCCTAAAACAAAAAATCAAAAACACCCCA	0075662184	TAAATACCTATACTAAACCCGTCCTAAAACAAAAAATCAAAAACGCCCCG	I	T	Red	TGAACCCAGGACCCCACAGATCCTCCCCGCTCCTGTCTCCCGGTGACAAGGGTCCTGGAA[CG]GGGCGTCTCTGACTCCCTGCTCCAGGACGGGTTTAGTACAGGCACTCACAACCCCCTGGG	37	1	153599704	CGGGGCGTCTCTGACTCCCTGCTCCAGGACGGGTTTAGTACAGGCACTCA	F	S100A13;S100A13;S100A13;S100A13;S100A1;S100A13;S100A13	NM_005979;NM_001024212;NM_001024211;NM_001024213;NM_006271;NM_001024210;NM_001024212	5'UTR;1stExon;5'UTR;TSS200;TSS1500;5'UTR;5'UTR						TRUE				S100A13;S100A13;S100A13;S100A13;S100A1;S100A13;S100A13;S100A13;S100A1;S100A1;S100A1	ENST00000392623.1;ENST00000392622.1;ENST00000392623.1;ENST00000491177.1;ENST00000368698.3;ENST00000440685.2;ENST00000339556.3;ENST00000368699.1;ENST00000469893.1;ENST00000292169.1;ENST00000368696.3	5'UTR;TSS200;1stExon;3'UTR;TSS1500;5'UTR;5'UTR;5'UTR;TSS1500;TSS1500;TSS1500	S100A13;S100A13;S100A13;S100A13;S100A13;S100A13;S100A1;S100A13;S100A13;S100A13;S100A1;S100A1;S100A1;S100A1	ENST00000392623.1;ENST00000392622.1;ENST00000392623.1;ENST00000476133.1;ENST00000491177.1;ENST00000497086.1;ENST00000368698.3;ENST00000440685.2;ENST00000339556.3;ENST00000368699.1;ENST00000469893.1;ENST00000292169.1;ENST00000368696.3;ENST00000436839.1	5'UTR;TSS200;1stExon;3'UTR;3'UTR;3'UTR;TSS1500;5'UTR;5'UTR;5'UTR;TSS1500;TSS1500;TSS1500;TSS1500	chr1:153599340-153600475	3						TRUE	1	151866328
DMR_4	Down	cg02331910	cg02331910	0083710188	CAACTCAAACAAAAATTCAAAAAAAAACTTTAAATAATCAAACAACAACA	0025690186	CAACTCAAACAAAAATTCAAAAAAAAACTTTAAATAATCGAACAACAACG	I	C	Grn	GCGGGTGGGGCTGGAAGAGGCATTCTCTTTTCTGTCCACCCCGTCACACACTCCTGCACG[CG]CTGTTGCTCGATCATCCAAAGCTCCTTCCTGAATTCCTGTCTGAGCTGGCTCTGGGGGAG	37	1	153599831	CAGCTCAGACAGGAATTCAGGAAGGAGCTTTGGATGATCGAGCAACAGCG	F	S100A13;S100A13;S100A1;S100A13;S100A13;S100A13	NM_005979;NM_001024211;NM_006271;NM_001024212;NM_001024210;NM_001024213	5'UTR;5'UTR;TSS1500;TSS200;5'UTR;TSS1500						TRUE				S100A13;S100A13;S100A1;S100A13;S100A13;S100A13;S100A1;S100A1;S100A1;S100A13	ENST00000392623.1;ENST00000491177.1;ENST00000368698.3;ENST00000440685.2;ENST00000339556.3;ENST00000368699.1;ENST00000469893.1;ENST00000292169.1;ENST00000368696.3;ENST00000392622.1	TSS200;3'UTR;TSS1500;5'UTR;5'UTR;5'UTR;TSS1500;TSS1500;TSS1500;TSS1500	S100A13;S100A13;S100A13;S100A13;S100A1;S100A13;S100A13;S100A13;S100A1;S100A1;S100A1;S100A1;S100A13	ENST00000392623.1;ENST00000476133.1;ENST00000491177.1;ENST00000497086.1;ENST00000368698.3;ENST00000440685.2;ENST00000339556.3;ENST00000368699.1;ENST00000469893.1;ENST00000292169.1;ENST00000368696.3;ENST00000436839.1;ENST00000392622.1	TSS200;3'UTR;3'UTR;3'UTR;TSS1500;5'UTR;5'UTR;5'UTR;TSS1500;TSS1500;TSS1500;TSS1500;TSS1500	chr1:153599340-153600475	3						TRUE	1	151866455
DMR_4	Down	cg19335413	cg19335413	0006618411	AAATACAACAAATAAAACTAAAAAAAACATTCTCTTTTCTATCCACCCCA	0042683874	AAATACGACGAATAAAACTAAAAAAAACATTCTCTTTTCTATCCACCCCG	I	T	Red	CACAACCCCCTGGGGTGCGGCGGGTGGGGCTGGAAGAGGCATTCTCTTTTCTGTCCACCC[CG]TCACACACTCCTGCACGCGCTGTTGCTCGATCATCCAAAGCTCCTTCCTGAATTCCTGTC	37	1	153599812	CGGGGTGGACAGAAAAGAGAATGCCTCTTCCAGCCCCACCCGCCGCACCC	R	S100A13;S100A13;S100A13;S100A13;S100A1;S100A13	NM_001024212;NM_001024211;NM_005979;NM_001024210;NM_006271;NM_001024213	TSS200;5'UTR;5'UTR;5'UTR;TSS1500;TSS1500						TRUE				S100A13;S100A13;S100A1;S100A13;S100A13;S100A13;S100A1;S100A1;S100A1;S100A13	ENST00000392623.1;ENST00000491177.1;ENST00000368698.3;ENST00000440685.2;ENST00000339556.3;ENST00000368699.1;ENST00000469893.1;ENST00000292169.1;ENST00000368696.3;ENST00000392622.1	TSS200;3'UTR;TSS1500;5'UTR;5'UTR;5'UTR;TSS1500;TSS1500;TSS1500;TSS1500	S100A13;S100A13;S100A13;S100A13;S100A1;S100A13;S100A13;S100A13;S100A1;S100A1;S100A1;S100A1;S100A13	ENST00000392623.1;ENST00000476133.1;ENST00000491177.1;ENST00000497086.1;ENST00000368698.3;ENST00000440685.2;ENST00000339556.3;ENST00000368699.1;ENST00000469893.1;ENST00000292169.1;ENST00000368696.3;ENST00000436839.1;ENST00000392622.1	TSS200;3'UTR;3'UTR;3'UTR;TSS1500;5'UTR;5'UTR;5'UTR;TSS1500;TSS1500;TSS1500;TSS1500;TSS1500	chr1:153599340-153600475	3							1	151866436	rs143088492;rs183017109;rs557265425;rs569190628	44;31;23;1	0.001797;0.000599;0.001198;0.000200
DMR_4	Down	cg17776284	cg17776284	0090807399	AAACRAAAAAAATCTATAAAATCCTAAATTCAACACTCTACCCTACTACC			II			GCTGGCTCCGTCTGAACAGACCCATTTTCTCTGCCCCGCTCCACCCTTACCTCTCCTCAG[CG]GCAGCAGGGCAGAGTGCTGAACCCAGGACCCCACAGATCCTCCCCGCTCCTGTCTCCCGG	37	1	153599625	CGGCAGCAGGGCAGAGTGCTGAACCCAGGACCCCACAGATCCTCCCCGCT	F	S100A13;S100A13;S100A13;S100A13;S100A13;S100A13;S100A1	NM_001024212;NM_001024213;NM_001024212;NM_001024211;NM_005979;NM_001024210;NM_006271	5'UTR;TSS200;1stExon;5'UTR;5'UTR;5'UTR;TSS1500						TRUE				S100A13;S100A13;S100A13;S100A13;S100A1;S100A13;S100A13;S100A13;S100A1;S100A1;S100A1	ENST00000392623.1;ENST00000392622.1;ENST00000392623.1;ENST00000491177.1;ENST00000368698.3;ENST00000440685.2;ENST00000339556.3;ENST00000368699.1;ENST00000469893.1;ENST00000292169.1;ENST00000368696.3	5'UTR;TSS200;1stExon;3'UTR;TSS1500;5'UTR;5'UTR;5'UTR;TSS1500;TSS1500;TSS1500	S100A13;S100A13;S100A13;S100A13;S100A13;S100A13;S100A1;S100A13;S100A13;S100A13;S100A1;S100A1;S100A1;S100A1	ENST00000392623.1;ENST00000392622.1;ENST00000392623.1;ENST00000476133.1;ENST00000491177.1;ENST00000497086.1;ENST00000368698.3;ENST00000440685.2;ENST00000339556.3;ENST00000368699.1;ENST00000469893.1;ENST00000292169.1;ENST00000368696.3;ENST00000436839.1	5'UTR;TSS200;1stExon;3'UTR;3'UTR;3'UTR;TSS1500;5'UTR;5'UTR;5'UTR;TSS1500;TSS1500;TSS1500;TSS1500	chr1:153599340-153600475	3							1	151866249	rs548975602;rs567205573;rs528238768	6;31;46	0.001198;0.000599;0.000399
DMR_4	Down	cg13946767	cg13946767	0075607259	AACAACAACAAAACAAAATACTAAACCCAAAACCCCACAAATCCTCCCCA	0086678227	AACGACAACAAAACAAAATACTAAACCCAAAACCCCACAAATCCTCCCCG	I	C	Grn	TTACCTCTCCTCAGCGGCAGCAGGGCAGAGTGCTGAACCCAGGACCCCACAGATCCTCCC[CG]CTCCTGTCTCCCGGTGACAAGGGTCCTGGAACGGGGCGTCTCTGACTCCCTGCTCCAGGA	37	1	153599671	CGGGGAGGATCTGTGGGGTCCTGGGTTCAGCACTCTGCCCTGCTGCCGCT	R	S100A13;S100A13;S100A13;S100A13;S100A1;S100A13;S100A13	NM_005979;NM_001024212;NM_001024211;NM_001024213;NM_006271;NM_001024210;NM_001024212	5'UTR;1stExon;5'UTR;TSS200;TSS1500;5'UTR;5'UTR						TRUE				S100A13;S100A13;S100A13;S100A13;S100A1;S100A13;S100A13;S100A13;S100A1;S100A1;S100A1	ENST00000392623.1;ENST00000392622.1;ENST00000392623.1;ENST00000491177.1;ENST00000368698.3;ENST00000440685.2;ENST00000339556.3;ENST00000368699.1;ENST00000469893.1;ENST00000292169.1;ENST00000368696.3	5'UTR;TSS200;1stExon;3'UTR;TSS1500;5'UTR;5'UTR;5'UTR;TSS1500;TSS1500;TSS1500	S100A13;S100A13;S100A13;S100A13;S100A13;S100A13;S100A1;S100A13;S100A13;S100A13;S100A1;S100A1;S100A1;S100A1	ENST00000392623.1;ENST00000392622.1;ENST00000392623.1;ENST00000476133.1;ENST00000491177.1;ENST00000497086.1;ENST00000368698.3;ENST00000440685.2;ENST00000339556.3;ENST00000368699.1;ENST00000469893.1;ENST00000292169.1;ENST00000368696.3;ENST00000436839.1	5'UTR;TSS200;1stExon;3'UTR;3'UTR;3'UTR;TSS1500;5'UTR;5'UTR;5'UTR;TSS1500;TSS1500;TSS1500;TSS1500	chr1:153599340-153600475	3						TRUE	1	151866295	rs548975602;rs567205573;rs528238768	42;17;2	0.001198;0.000599;0.000399
DMR_4	Down	cg06562291	cg06562291	0023757182	CAAAAAAACACAAAATCTAACAAATATCCCCTATAATCAAAACTAACTCC			II			GCTCCTCCCAGCAGAGAAGCACAGGGTCTGGCAAATGTCCCCTGTGGTCAGAGCTGGCTC[CG]TCTGAACAGACCCATTTTCTCTGCCCCGCTCCACCCTTACCTCTCCTCAGCGGCAGCAGG	37	1	153599573	CGGAGCCAGCTCTGACCACAGGGGACATTTGCCAGACCCTGTGCTTCTCT	R	S100A13;S100A13;S100A13;S100A13;S100A13;S100A1	NM_001024212;NM_001024213;NM_001024211;NM_005979;NM_001024210;NM_006271	5'UTR;TSS200;5'UTR;5'UTR;5'UTR;TSS1500						TRUE				S100A13;S100A13;S100A13;S100A1;S100A13;S100A13;S100A13;S100A1;S100A1;S100A1	ENST00000392623.1;ENST00000392622.1;ENST00000491177.1;ENST00000368698.3;ENST00000440685.2;ENST00000339556.3;ENST00000368699.1;ENST00000469893.1;ENST00000292169.1;ENST00000368696.3	5'UTR;TSS200;3'UTR;TSS1500;5'UTR;5'UTR;5'UTR;TSS1500;TSS1500;TSS1500	S100A13;S100A13;S100A13;S100A13;S100A13;S100A1;S100A13;S100A13;S100A13;S100A1;S100A1;S100A1;S100A1	ENST00000392623.1;ENST00000392622.1;ENST00000476133.1;ENST00000491177.1;ENST00000497086.1;ENST00000368698.3;ENST00000440685.2;ENST00000339556.3;ENST00000368699.1;ENST00000469893.1;ENST00000292169.1;ENST00000368696.3;ENST00000436839.1	5'UTR;TSS200;3'UTR;3'UTR;3'UTR;TSS1500;5'UTR;5'UTR;5'UTR;TSS1500;TSS1500;TSS1500;TSS1500	chr1:153599340-153600475	3							1	151866197	rs562921048	1	0.000200
DMR_4	Down	cg00012362	cg00012362	0063786167	TTATTTATCTCCAAAACTTATTTATATTAAACCCTAATCTCCRACCACTC			II			AGGTCATAAGGTTGTTTGTCTCCAAAGCTTGTTTATGTTGGGCCCTGGTCTCCGGCCACT[CG]CATCCGCCCACACACACTCTAACCGCTCCTCCCAGCAGAGAAGCACAGGGTCTGGCAAAT	37	1	153599487	TGTTTGTCTCCAAAGCTTGTTTATGTTGGGCCCTGGTCTCCGGCCACTCG	R	S100A13;S100A13;S100A13;S100A13;S100A1;S100A13;S100A13	NM_005979;NM_001024213;NM_001024211;NM_001024213;NM_006271;NM_001024210;NM_001024212	5'UTR;1stExon;5'UTR;5'UTR;TSS1500;5'UTR;5'UTR						TRUE		1:153599380-153599533	Unclassified_Cell_type_specific	S100A13;S100A13;S100A13;S100A13;S100A1;S100A13;S100A13;S100A13;S100A1;S100A1;S100A1	ENST00000392622.1;ENST00000392623.1;ENST00000392622.1;ENST00000491177.1;ENST00000368698.3;ENST00000440685.2;ENST00000339556.3;ENST00000368699.1;ENST00000469893.1;ENST00000292169.1;ENST00000368696.3	5'UTR;5'UTR;1stExon;3'UTR;TSS1500;5'UTR;5'UTR;5'UTR;TSS1500;TSS1500;TSS1500	S100A13;S100A13;S100A13;S100A13;S100A13;S100A13;S100A1;S100A13;S100A13;S100A13;S100A1;S100A1;S100A1;S100A1	ENST00000392622.1;ENST00000392623.1;ENST00000392622.1;ENST00000476133.1;ENST00000491177.1;ENST00000497086.1;ENST00000368698.3;ENST00000440685.2;ENST00000339556.3;ENST00000368699.1;ENST00000469893.1;ENST00000292169.1;ENST00000368696.3;ENST00000436839.1	5'UTR;5'UTR;1stExon;3'UTR;3'UTR;3'UTR;TSS1500;5'UTR;5'UTR;5'UTR;TSS1500;TSS1500;TSS1500;TSS1500	chr1:153599340-153600475	3						TRUE	1	151866111	rs71626778	2	0.500000
DMR_4	Down	cg02873163	cg02873163	0020712130	ACTCAAACAAAAATTCAAAAAAAAACTTTAAATAATCAAACAACAACACA	0050701552	ACTCAAACAAAAATTCAAAAAAAAACTTTAAATAATCGAACAACAACGCG	I	T	Red	CGGCGGGTGGGGCTGGAAGAGGCATTCTCTTTTCTGTCCACCCCGTCACACACTCCTGCA[CG]CGCTGTTGCTCGATCATCCAAAGCTCCTTCCTGAATTCCTGTCTGAGCTGGCTCTGGGGG	37	1	153599829	CGCGCTGTTGCTCGATCATCCAAAGCTCCTTCCTGAATTCCTGTCTGAGC	F	S100A13;S100A13;S100A13;S100A13;S100A1;S100A13	NM_001024212;NM_001024211;NM_005979;NM_001024210;NM_006271;NM_001024213	TSS200;5'UTR;5'UTR;5'UTR;TSS1500;TSS1500						TRUE				S100A13;S100A13;S100A1;S100A13;S100A13;S100A13;S100A1;S100A1;S100A1;S100A13	ENST00000392623.1;ENST00000491177.1;ENST00000368698.3;ENST00000440685.2;ENST00000339556.3;ENST00000368699.1;ENST00000469893.1;ENST00000292169.1;ENST00000368696.3;ENST00000392622.1	TSS200;3'UTR;TSS1500;5'UTR;5'UTR;5'UTR;TSS1500;TSS1500;TSS1500;TSS1500	S100A13;S100A13;S100A13;S100A13;S100A1;S100A13;S100A13;S100A13;S100A1;S100A1;S100A1;S100A1;S100A13	ENST00000392623.1;ENST00000476133.1;ENST00000491177.1;ENST00000497086.1;ENST00000368698.3;ENST00000440685.2;ENST00000339556.3;ENST00000368699.1;ENST00000469893.1;ENST00000292169.1;ENST00000368696.3;ENST00000436839.1;ENST00000392622.1	TSS200;3'UTR;3'UTR;3'UTR;TSS1500;5'UTR;5'UTR;5'UTR;TSS1500;TSS1500;TSS1500;TSS1500;TSS1500	chr1:153599340-153600475	3							1	151866453
DMR_4	Down	cg27469660	cg27469660	0082798527	AAATTATAAATACCTATACTAAACCCRTCCTAAAACAAAAAATCAAAAAC			II			CCAGGACCCCACAGATCCTCCCCGCTCCTGTCTCCCGGTGACAAGGGTCCTGGAACGGGG[CG]TCTCTGACTCCCTGCTCCAGGACGGGTTTAGTACAGGCACTCACAACCCCCTGGGGTGCG	37	1	153599709	GGTTGTGAGTGCCTGTACTAAACCCGTCCTGGAGCAGGGAGTCAGAGACG	F	S100A13;S100A13;S100A13;S100A13;S100A13;S100A13;S100A1	NM_001024212;NM_001024213;NM_001024212;NM_001024211;NM_005979;NM_001024210;NM_006271	5'UTR;TSS200;1stExon;5'UTR;5'UTR;5'UTR;TSS1500						TRUE				S100A13;S100A13;S100A13;S100A13;S100A1;S100A13;S100A13;S100A13;S100A1;S100A1;S100A1	ENST00000392623.1;ENST00000392622.1;ENST00000392623.1;ENST00000491177.1;ENST00000368698.3;ENST00000440685.2;ENST00000339556.3;ENST00000368699.1;ENST00000469893.1;ENST00000292169.1;ENST00000368696.3	5'UTR;TSS200;1stExon;3'UTR;TSS1500;5'UTR;5'UTR;5'UTR;TSS1500;TSS1500;TSS1500	S100A13;S100A13;S100A13;S100A13;S100A13;S100A13;S100A1;S100A13;S100A13;S100A13;S100A1;S100A1;S100A1;S100A1	ENST00000392623.1;ENST00000392622.1;ENST00000392623.1;ENST00000476133.1;ENST00000491177.1;ENST00000497086.1;ENST00000368698.3;ENST00000440685.2;ENST00000339556.3;ENST00000368699.1;ENST00000469893.1;ENST00000292169.1;ENST00000368696.3;ENST00000436839.1	5'UTR;TSS200;1stExon;3'UTR;3'UTR;3'UTR;TSS1500;5'UTR;5'UTR;5'UTR;TSS1500;TSS1500;TSS1500;TSS1500	chr1:153599340-153600475	3							1	151866333
DMR_4	Down	cg02573566	cg02573566	0077716314	TCATAAAATTATTTATCTCCAAAACTTATTTATATTAAACCCTAATCTCC			II			AGACTCACAGGTCATAAGGTTGTTTGTCTCCAAAGCTTGTTTATGTTGGGCCCTGGTCTC[CG]GCCACTCGCATCCGCCCACACACACTCTAACCGCTCCTCCCAGCAGAGAAGCACAGGGTC	37	1	153599479	CATAAGGTTGTTTGTCTCCAAAGCTTGTTTATGTTGGGCCCTGGTCTCCG	R	S100A13;S100A13;S100A13;S100A13;S100A1;S100A13;S100A13	NM_005979;NM_001024213;NM_001024211;NM_001024213;NM_006271;NM_001024210;NM_001024212	5'UTR;1stExon;5'UTR;5'UTR;TSS1500;5'UTR;5'UTR						TRUE		1:153599380-153599533	Unclassified_Cell_type_specific	S100A13;S100A13;S100A13;S100A13;S100A1;S100A13;S100A13;S100A13;S100A1;S100A1;S100A1	ENST00000392622.1;ENST00000392623.1;ENST00000392622.1;ENST00000491177.1;ENST00000368698.3;ENST00000440685.2;ENST00000339556.3;ENST00000368699.1;ENST00000469893.1;ENST00000292169.1;ENST00000368696.3	5'UTR;5'UTR;1stExon;3'UTR;TSS1500;5'UTR;5'UTR;5'UTR;TSS1500;TSS1500;TSS1500	S100A13;S100A13;S100A13;S100A13;S100A13;S100A13;S100A1;S100A13;S100A13;S100A13;S100A1;S100A1;S100A1;S100A1	ENST00000392622.1;ENST00000392623.1;ENST00000392622.1;ENST00000476133.1;ENST00000491177.1;ENST00000497086.1;ENST00000368698.3;ENST00000440685.2;ENST00000339556.3;ENST00000368699.1;ENST00000469893.1;ENST00000292169.1;ENST00000368696.3;ENST00000436839.1	5'UTR;5'UTR;1stExon;3'UTR;3'UTR;3'UTR;TSS1500;5'UTR;5'UTR;5'UTR;TSS1500;TSS1500;TSS1500;TSS1500	chr1:153599340-153600475	3						TRUE	1	151866103
DMR_5	Down	cg24103044	cg24103044	0058777887	ACCCCACCCCAAATAATACAAATTAAAATATCAATCCTTACTCCTCCCTC			II			CAAATGAGAGGTTGTCTCGTTTGTGGGGTTGGGGGAGGAAGAGTGAGGCTGATCTGACTT[CG]AGGGAGGAGTAAGGACTGATACCTCAATCTGCATCATCTGGGGTGGGGCATGGGAGCTGG	37	6	30039801	CGAGGGAGGAGTAAGGACTGATACCTCAATCTGCATCATCTGGGGTGGGG	F	RNF39;RNF39	NM_170769;NM_025236	Body;Body	chr6:30038881-30039477	S_Shore														chr6:30039145-30039995	3						TRUE	6	30147780	rs9261297;rs367605228	44;47	0.190895;0.000399
DMR_5	Down	cg02188185	cg02188185	0088627872	ACTCTCAATCTTTTACATAATCTTCATTAACTATTCTCCACCCTACCCCA	0087675366	ACTCTCAATCTTTTACGTAATCTTCGTTAACTATTCTCCACCCTACCCCG	I	C	Grn	GTCGGCTGGAGACGGGGAGGCAGGGAGAGGACCTCATGAGAGAGTTTTCTAAATCACAGG[CG]GGGTAGGGTGGAGAATAGTCAACGAAGATCACGTAAAAGACTGAGAGCTAGTGACCACAC	37	6	30039524	CGGGGTAGGGTGGAGAATAGTCAACGAAGATCACGTAAAAGACTGAGAGC	F	RNF39;RNF39	NM_170769;NM_025236	Body;Body	chr6:30038881-30039477	S_Shore														chr6:30039145-30039995	3						TRUE	6	30147503	rs35559353	43	0.149561
DMR_5	Down	cg12633154	cg12633154	0012662859	AATAAAACCAATTATACACTACAACAATCAACAAAAATAAACAAACAACA	0007705863	AATAAAACCAATTATACGCTACGACGATCGACGAAAATAAACAAACGACG	I	A	Red	GCGGGCGTCCCTGGTGGGGCCAGTTGTACGCTGCGGCGGTCGGCGGAGATGAGCAGGCGG[CG]GTGTGCGGTCCCAGGGTCCAGGGTCAGGTCGGCTGGAGACGGGGAGGCAGGGAGAGGACC	37	6	30039435	CGCCGCCTGCTCATCTCCGCCGACCGCCGCAGCGTACAACTGGCCCCACC	R	RNF39;RNF39	NM_170769;NM_025236	Body;Body	chr6:30038881-30039477	Island					6:30146876-30147422									chr6:30039145-30039995	3						TRUE	6	30147414	rs2301752;rs555716425	19;18	0.017472;0.000200
DMR_5	Down	cg13918754	cg13918754	0052652556	CACAACTAAAAACTAATCAAAACACTTAAAACCATCAAAAAACACAAACA	0013797867	CACAACTAAAAACTAATCGAAACGCTTAAAACCGTCAAAAAACGCGAACG	I	T	Red	CTGCGCACCCAGCACAGCTGGGAGCTGATCGAAGCGCTTGGGGCCGTCAGGGGGCGCGGG[CG]TCCCTGGTGGGGCCAGTTGTACGCTGCGGCGGTCGGCGGAGATGAGCAGGCGGCGGTGTG	37	6	30039380	CGCCCGCGCCCCCTGACGGCCCCAAGCGCTTCGATCAGCTCCCAGCTGTG	R	RNF39;RNF39	NM_170769;NM_025236	Body;Body	chr6:30038881-30039477	Island					6:30146876-30147422	6:30039021-30039400	Unclassified_Cell_type_specific							chr6:30039145-30039995	3						TRUE	6	30147359	rs571062694;rs1057539;rs11753382;rs61754472	48;33;18;9	0.000200;0.028255;0.149561;0.024161
DMR_5	Down	cg20119745	cg20119745	0064621919	TAAAAACTACAAACACCACCTCCTACAAAAACTCTTCTAAAAAAAATACA	0029751942	TAAAAACTACGAACGCCGCCTCCTACAAAAACTCTTCTAAAAAAAATACG	I	A	Red	GCCCTTGCGTTGCACTGATTCCCCGGCCGCGCCCACTGCATAGTGGCTCTCCTCGTCGTC[CG]CATCCTCCCCAGAAGAGTCTCTGCAGGAGGCGGCGTCCGCAGTCTCCACCTCCCAGCAGT	37	6	30039239	TGGAGACTGCGGACGCCGCCTCCTGCAGAGACTCTTCTGGGGAGGATGCG	F	RNF39;RNF39	NM_170769;NM_025236	Body;Body	chr6:30038881-30039477	Island					6:30146876-30147422	6:30039021-30039400	Unclassified_Cell_type_specific							chr6:30039145-30039995	3						TRUE	6	30147218	rs2301753;rs565673977;rs528186943;rs548060528	1;15;19;39	0.095647;0.000399;0.000200;0.000399
DMR_5	Down	cg16078649	cg16078649	0093683953	CAAAAATAAACAAACAACAATATACAATCCCAAAATCCAAAATCAAATCA	0066783282	CGAAAATAAACAAACGACGATATACGATCCCAAAATCCAAAATCAAATCG	I	A	Red	TGCGGCGGTCGGCGGAGATGAGCAGGCGGCGGTGTGCGGTCCCAGGGTCCAGGGTCAGGT[CG]GCTGGAGACGGGGAGGCAGGGAGAGGACCTCATGAGAGAGTTTTCTAAATCACAGGCGGG	37	6	30039466	CGGAGATGAGCAGGCGGCGGTGTGCGGTCCCAGGGTCCAGGGTCAGGTCG	R	RNF39;RNF39	NM_170769;NM_025236	Body;Body	chr6:30038881-30039477	Island								RNF39	ENST00000376751.3	ExonBnd	RNF39	ENST00000376751.3	ExonBnd	chr6:30039145-30039995	3						TRUE	6	30147445	rs2301752;rs555716425	50;49	0.017472;0.000200
DMR_5	Down	cg13401893	cg13401893	0079732861	CCTAATAAAACCAATTATACACTACAACAATCAACAAAAATAAACAAACA	0015612554	CCTAATAAAACCAATTATACGCTACGACGATCGACGAAAATAAACAAACG	I	A	Red	GGCGCGGGCGTCCCTGGTGGGGCCAGTTGTACGCTGCGGCGGTCGGCGGAGATGAGCAGG[CG]GCGGTGTGCGGTCCCAGGGTCCAGGGTCAGGTCGGCTGGAGACGGGGAGGCAGGGAGAGG	37	6	30039432	CCTGGTGGGGCCAGTTGTACGCTGCGGCGGTCGGCGGAGATGAGCAGGCG	R	RNF39;RNF39	NM_170769;NM_025236	Body;Body	chr6:30038881-30039477	Island					6:30146876-30147422									chr6:30039145-30039995	3						TRUE	6	30147411	rs2301752;rs555716425	16;15	0.017472;0.000200
DMR_5	Down	cg10930308	cg10930308	0092772161	CAAACAACAATATACAATCCCAAAATCCAAAATCAAATCAACTAAAAACA	0068728859	CAAACGACGATATACGATCCCAAAATCCAAAATCAAATCGACTAAAAACG	I	A	Red	GGCGGAGATGAGCAGGCGGCGGTGTGCGGTCCCAGGGTCCAGGGTCAGGTCGGCTGGAGA[CG]GGGAGGCAGGGAGAGGACCTCATGAGAGAGTTTTCTAAATCACAGGCGGGGTAGGGTGGA	37	6	30039476	CAGGCGGCGGTGTGCGGTCCCAGGGTCCAGGGTCAGGTCGGCTGGAGACG	R	RNF39;RNF39	NM_170769;NM_025236	Body;Body	chr6:30038881-30039477	Island								RNF39	ENST00000376751.3	ExonBnd	RNF39	ENST00000376751.3	ExonBnd	chr6:30039145-30039995	3						TRUE	6	30147455
DMR_5	Down	cg06249604	cg06249604	0090640450	CTTCTAAAAAAAATACAAACAACAAAAAAAACCACTATACAATAAACACA	0059679103	CTTCTAAAAAAAATACGAACGACGAAAAAAACCACTATACAATAAACGCG	I	A	Red	CCACACGGCCCCCGCAGGGCACAGCCTTACGCAGCCCTTGCGTTGCACTGATTCCCCGGC[CG]CGCCCACTGCATAGTGGCTCTCCTCGTCGTCCGCATCCTCCCCAGAAGAGTCTCTGCAGG	37	6	30039206	CTTCTGGGGAGGATGCGGACGACGAGGAGAGCCACTATGCAGTGGGCGCG	F	RNF39;RNF39	NM_170769;NM_025236	Body;Body	chr6:30038881-30039477	Island					6:30146876-30147422	6:30039021-30039400	Unclassified_Cell_type_specific							chr6:30039145-30039995	3						TRUE	6	30147185	rs528904872;rs2301753;rs565673977	5;34;48	0.000200;0.095647;0.000399
DMR_5	Down	cg07382347	cg07382347	0078762401	AAACCATCAAAAAACACAAACATCCCTAATAAAACCAATTATACACTACA	0077748231	AAACCGTCAAAAAACGCGAACGTCCCTAATAAAACCAATTATACGCTACG	I	A	Red	TCGAAGCGCTTGGGGCCGTCAGGGGGCGCGGGCGTCCCTGGTGGGGCCAGTTGTACGCTG[CG]GCGGTCGGCGGAGATGAGCAGGCGGCGGTGTGCGGTCCCAGGGTCCAGGGTCAGGTCGGC	37	6	30039408	GGGCCGTCAGGGGGCGCGGGCGTCCCTGGTGGGGCCAGTTGTACGCTGCG	R	RNF39;RNF39	NM_170769;NM_025236	Body;Body	chr6:30038881-30039477	Island					6:30146876-30147422									chr6:30039145-30039995	3						TRUE	6	30147387	rs11753382;rs61754472	46;37	0.149561;0.024161
DMR_5	Down	cg09279736	cg09279736	0062670558	ACTTAAAACCATCAAAAAACACAAACATCCCTAATAAAACCAATTATACA	0040734587	GCTTAAAACCGTCAAAAAACGCGAACGTCCCTAATAAAACCAATTATACG	I	C	Grn	GCTGATCGAAGCGCTTGGGGCCGTCAGGGGGCGCGGGCGTCCCTGGTGGGGCCAGTTGTA[CG]CTGCGGCGGTCGGCGGAGATGAGCAGGCGGCGGTGTGCGGTCCCAGGGTCCAGGGTCAGG	37	6	30039403	GCTTGGGGCCGTCAGGGGGCGCGGGCGTCCCTGGTGGGGCCAGTTGTACG	R	RNF39;RNF39	NM_170769;NM_025236	Body;Body	chr6:30038881-30039477	Island					6:30146876-30147422									chr6:30039145-30039995	3						TRUE	6	30147382	rs11753382;rs61754472	41;32	0.149561;0.024161
DMR_5	Down	cg26730543	cg26730543	0039663261	TTACCCAAATCTACTCTTCATATACCTTCCTTCTTTTTAATCCTACAATC			II			ATAGTCAACGAAGATCACGTAAAAGACTGAGAGCTAGTGACCACACAACAGCTCAAAAGG[CG]ACTGCAGGACCAAAAAGAAGGAAGGCATATGAAGAGCAGACCTGGGCAATATCAGACCTT	37	6	30039600	TGCCCAGGTCTGCTCTTCATATGCCTTCCTTCTTTTTGGTCCTGCAGTCG	F	RNF39;RNF39	NM_170769;NM_025236	Body;Body	chr6:30038881-30039477	S_Shore														chr6:30039145-30039995	3						TRUE	6	30147579	rs9261294;rs552352201;rs531052548	41;45;46	0.191294;0.003794;0.000399
DMR_5	Down	cg20249327	cg20249327	0042788221	CACCCAACACAACTAAAAACTAATCRAAACRCTTAAAACCRTCAAAAAAC			II			GAAGCCCTGCGCACCCAGCACAGCTGGGAGCTGATCGAAGCGCTTGGGGCCGTCAGGGGG[CG]CGGGCGTCCCTGGTGGGGCCAGTTGTACGCTGCGGCGGTCGGCGGAGATGAGCAGGCGGC	37	6	30039374	ACCCAGCACAGCTGGGAGCTGATCGAAGCGCTTGGGGCCGTCAGGGGGCG	R	RNF39;RNF39	NM_170769;NM_025236	Body;Body	chr6:30038881-30039477	Island					6:30146876-30147422	6:30039021-30039400	Unclassified_Cell_type_specific							chr6:30039145-30039995	3						TRUE	6	30147353	rs571062694;rs1057539;rs11753382;rs61754472	42;27;12;3	0.000200;0.028255;0.149561;0.024161
DMR_6	Down	cg05057777	cg05057777	0034719275	AATACCCATAACCAACATATTAATTAAAAAAACTTCCCAAAAAAAAAACA	0076759126	AATACCCGTAACCGACATATTAATTAAAAAAACTTCCCGAAAAAAAAACG	I	A	Red	CGTTACCTCAGAGATACCCGTGGCCGGCATGTTGGTTGAAAAAGCTTCCCGGAAGGGAGA[CG]AAGAGAAAGGAGAGGAGCAGCTCGTGATCATCCCCGGTAGCGAGTACGCGGCGAAGTAGG	37	12	104697631	CGTCTCCCTTCCGGGAAGCTTTTTCAACCAACATGCCGGCCACGGGTATC	R	EID3;TXNRD1;TXNRD1;TXNRD1;EID3;TXNRD1;TXNRD1	NM_001008394;NM_182729;NM_182743;NM_001093771;NM_001008394;NM_003330;NM_182742	1stExon;5'UTR;5'UTR;Body;5'UTR;Body;5'UTR	chr12:104697348-104697984	Island				TRUE	12:103221479-103222114	12:104697065-104698182	Promoter_Associated	EID3;EID3;TXNRD1;TXNRD1;TXNRD1;TXNRD1;TXNRD1	ENST00000527879.1;ENST00000527879.1;ENST00000503506.2;ENST00000354940.6;ENST00000529546.1;ENST00000540716.1;ENST00000524698.1	5'UTR;1stExon;5'UTR;5'UTR;5'UTR;5'UTR;5'UTR	EID3;EID3;TXNRD1;TXNRD1;TXNRD1;TXNRD1;TXNRD1;TXNRD1;TXNRD1;TXNRD1;TXNRD1;TXNRD1;TXNRD1;TXNRD1;TXNRD1	ENST00000527879.1;ENST00000527879.1;ENST00000526266.1;ENST00000503506.2;ENST00000354940.6;ENST00000531689.1;ENST00000529546.1;ENST00000529751.1;ENST00000540716.1;ENST00000528079.1;ENST00000526580.1;ENST00000529784.1;ENST00000524698.1;ENST00000527688.1;ENST00000527335.1	5'UTR;1stExon;5'UTR;5'UTR;5'UTR;5'UTR;5'UTR;5'UTR;5'UTR;5'UTR;5'UTR;5'UTR;5'UTR;5'UTR;5'UTR	chr12:104696965-104698375	3						TRUE	12	103221761	rs572280235;rs534870248;rs79378992;rs78628312	47;29;13;4	0.000200;0.000200;0.014577;0.014377
DMR_6	Down	cg21234561	cg21234561	0029723926	TAACAACCCTCCCAACATATAAAAAATAACAACAATTAAAACCAAAAACA	0086628217	TAACGACCCTCCCAACGTATAAAAAATAACGACAATTAAAACCGAAAACG	I	C	Grn	CCCGCGGAGCGTGCTGGGGGCGGGTCGCGCCGGGCCGGGCCGCTAGTGCGCATGGGCGGG[CG]TCCTCGGCTCTAACTGCCGCCACTTTCCACACGCTGGGAGGGCCGTTACCTCAGAGATAC	37	12	104697526	TAACGGCCCTCCCAGCGTGTGGAAAGTGGCGGCAGTTAGAGCCGAGGACG	F	TXNRD1;TXNRD1;TXNRD1;EID3;TXNRD1;TXNRD1	NM_182729;NM_182743;NM_001093771;NM_001008394;NM_003330;NM_182742	5'UTR;5'UTR;Body;TSS200;Body;5'UTR	chr12:104697348-104697984	Island	high-CpG:103221590-103221726		DMR	TRUE	12:103221479-103222114	12:104697065-104698182	Promoter_Associated	EID3;EID3;TXNRD1;TXNRD1;TXNRD1;TXNRD1;TXNRD1	ENST00000527879.1;ENST00000527879.1;ENST00000503506.2;ENST00000354940.6;ENST00000529546.1;ENST00000540716.1;ENST00000524698.1	5'UTR;1stExon;5'UTR;5'UTR;5'UTR;5'UTR;5'UTR	EID3;EID3;TXNRD1;TXNRD1;TXNRD1;TXNRD1;TXNRD1;TXNRD1;TXNRD1;TXNRD1;TXNRD1;TXNRD1;TXNRD1;TXNRD1;TXNRD1	ENST00000527879.1;ENST00000527879.1;ENST00000526266.1;ENST00000503506.2;ENST00000354940.6;ENST00000531689.1;ENST00000529546.1;ENST00000529751.1;ENST00000540716.1;ENST00000528079.1;ENST00000526580.1;ENST00000529784.1;ENST00000524698.1;ENST00000527688.1;ENST00000527335.1	5'UTR;1stExon;5'UTR;5'UTR;5'UTR;5'UTR;5'UTR;5'UTR;5'UTR;5'UTR;5'UTR;5'UTR;5'UTR;5'UTR;5'UTR	chr12:104696965-104698375	3						TRUE	12	103221656	rs571496486;rs536979538;rs61937909;rs556334568;rs535508296;rs555448082	7;22;35;45;46;51	0.000399;0.000200;0.015775;0.000399;0.000399;0.000599
DMR_6	Down	cg20923245	cg20923245	0073671122	TCAAAACCCATCATTACACATATTAAAAACACCACACTAATCTATAAACA	0024656555	TCAAAACCCATCATTACGCGTATTAAAAACGCCGCGCTAATCTATAAACG	I	A	Red	TCGCGTGTGAGGTCAGGGCCCATCATTGCGCGTGTTGGGAGCGCCGCGCTGGTCTATGAG[CG]AGCGCCTCGGCTTGTGGCTGGGCCGGGCCGGGGCGGGGCTGTCTTCCCGCGGAGCGTGCT	37	12	104697419	CGCTCATAGACCAGCGCGGCGCTCCCAACACGCGCAATGATGGGCCCTGA	R	TXNRD1;TXNRD1;TXNRD1;EID3;TXNRD1;TXNRD1	NM_182729;NM_182743;NM_001093771;NM_001008394;NM_003330;NM_182742	5'UTR;5'UTR;Body;TSS200;Body;5'UTR	chr12:104697348-104697984	Island			DMR	TRUE	12:103221479-103222114	12:104697065-104698182	Promoter_Associated	EID3;TXNRD1;TXNRD1;TXNRD1;TXNRD1;TXNRD1	ENST00000527879.1;ENST00000503506.2;ENST00000354940.6;ENST00000529546.1;ENST00000540716.1;ENST00000524698.1	TSS200;5'UTR;5'UTR;5'UTR;5'UTR;5'UTR	EID3;TXNRD1;TXNRD1;TXNRD1;TXNRD1;TXNRD1;TXNRD1;TXNRD1;TXNRD1;TXNRD1;TXNRD1;TXNRD1;TXNRD1;TXNRD1	ENST00000527879.1;ENST00000526266.1;ENST00000503506.2;ENST00000354940.6;ENST00000531689.1;ENST00000529546.1;ENST00000529751.1;ENST00000540716.1;ENST00000528079.1;ENST00000526580.1;ENST00000529784.1;ENST00000524698.1;ENST00000527688.1;ENST00000527335.1	TSS200;5'UTR;5'UTR;5'UTR;5'UTR;5'UTR;5'UTR;5'UTR;5'UTR;5'UTR;5'UTR;5'UTR;5'UTR;5'UTR	chr12:104696965-104698375	3						TRUE	12	103221549	rs528982347;rs539413805;rs559293640	34;12;9	0.000200;0.007388;0.000200
DMR_6	Down	cg03817911	cg03817911	0039731220	CCCCTAAACAAACATTAATCACATATAAAATCAAAACCCATCATTACACA	0052771844	CCCCTAAACGAACATTAATCGCGTATAAAATCAAAACCCATCATTACGCG	I	T	Red	AAGAATAGCTGTCCCCTGAGCGGGCATTAGTCGCGTGTGAGGTCAGGGCCCATCATTGCG[CG]TGTTGGGAGCGCCGCGCTGGTCTATGAGCGAGCGCCTCGGCTTGTGGCTGGGCCGGGCCG	37	12	104697389	CGCGCAATGATGGGCCCTGACCTCACACGCGACTAATGCCCGCTCAGGGG	R	TXNRD1;TXNRD1;TXNRD1;EID3;TXNRD1;TXNRD1	NM_182729;NM_182743;NM_001093771;NM_001008394;NM_003330;NM_182742	5'UTR;5'UTR;Body;TSS200;Body;5'UTR	chr12:104697348-104697984	Island				TRUE	12:103221479-103222114	12:104697065-104698182	Promoter_Associated	EID3;TXNRD1;TXNRD1;TXNRD1;TXNRD1;TXNRD1	ENST00000527879.1;ENST00000503506.2;ENST00000354940.6;ENST00000529546.1;ENST00000540716.1;ENST00000524698.1	TSS200;5'UTR;5'UTR;5'UTR;5'UTR;5'UTR	EID3;TXNRD1;TXNRD1;TXNRD1;TXNRD1;TXNRD1;TXNRD1;TXNRD1;TXNRD1;TXNRD1;TXNRD1;TXNRD1;TXNRD1;TXNRD1	ENST00000527879.1;ENST00000526266.1;ENST00000503506.2;ENST00000354940.6;ENST00000531689.1;ENST00000529546.1;ENST00000529751.1;ENST00000540716.1;ENST00000528079.1;ENST00000526580.1;ENST00000529784.1;ENST00000524698.1;ENST00000527688.1;ENST00000527335.1	TSS200;5'UTR;5'UTR;5'UTR;5'UTR;5'UTR;5'UTR;5'UTR;5'UTR;5'UTR;5'UTR;5'UTR;5'UTR;5'UTR	chr12:104696965-104698375	3						TRUE	12	103221519	rs528982347	4	0.000200
DMR_6	Down	cg09477407	cg09477407	0059752526	RACCACRAATATCTCTAAAATAACRACCCTCCCAACRTATAAAAAATAAC			II			GCGGGTCGCGCCGGGCCGGGCCGCTAGTGCGCATGGGCGGGCGTCCTCGGCTCTAACTGC[CG]CCACTTTCCACACGCTGGGAGGGCCGTTACCTCAGAGATACCCGTGGCCGGCATGTTGGT	37	12	104697545	CGCCACTTTCCACACGCTGGGAGGGCCGTTACCTCAGAGATACCCGTGGC	F	TXNRD1;TXNRD1;TXNRD1;EID3;TXNRD1;TXNRD1	NM_182729;NM_182743;NM_001093771;NM_001008394;NM_003330;NM_182742	5'UTR;5'UTR;Body;TSS200;Body;5'UTR	chr12:104697348-104697984	Island	high-CpG:103221590-103221726			TRUE	12:103221479-103222114	12:104697065-104698182	Promoter_Associated	EID3;EID3;TXNRD1;TXNRD1;TXNRD1;TXNRD1;TXNRD1	ENST00000527879.1;ENST00000527879.1;ENST00000503506.2;ENST00000354940.6;ENST00000529546.1;ENST00000540716.1;ENST00000524698.1	5'UTR;1stExon;5'UTR;5'UTR;5'UTR;5'UTR;5'UTR	EID3;EID3;TXNRD1;TXNRD1;TXNRD1;TXNRD1;TXNRD1;TXNRD1;TXNRD1;TXNRD1;TXNRD1;TXNRD1;TXNRD1;TXNRD1;TXNRD1	ENST00000527879.1;ENST00000527879.1;ENST00000526266.1;ENST00000503506.2;ENST00000354940.6;ENST00000531689.1;ENST00000529546.1;ENST00000529751.1;ENST00000540716.1;ENST00000528079.1;ENST00000526580.1;ENST00000529784.1;ENST00000524698.1;ENST00000527688.1;ENST00000527335.1	5'UTR;1stExon;5'UTR;5'UTR;5'UTR;5'UTR;5'UTR;5'UTR;5'UTR;5'UTR;5'UTR;5'UTR;5'UTR;5'UTR;5'UTR	chr12:104696965-104698375	3						TRUE	12	103221675	rs536979538;rs61937909;rs556334568;rs535508296;rs555448082;rs572280235	3;16;26;27;32;41	0.000200;0.015775;0.000399;0.000399;0.000599;0.000200
DMR_6	Down	cg26614816	cg26614816	0021651265	CTAAAATAACAACCCTCCCAACATATAAAAAATAACAACAATTAAAACCA	0049705102	CTAAAATAACGACCCTCCCAACGTATAAAAAATAACGACAATTAAAACCG	I	A	Red	GAGCGTGCTGGGGGCGGGTCGCGCCGGGCCGGGCCGCTAGTGCGCATGGGCGGGCGTCCT[CG]GCTCTAACTGCCGCCACTTTCCACACGCTGGGAGGGCCGTTACCTCAGAGATACCCGTGG	37	12	104697532	CGGCTCTAACTGCCGCCACTTTCCACACGCTGGGAGGGCCGTTACCTCAG	F	TXNRD1;TXNRD1;TXNRD1;EID3;TXNRD1;TXNRD1	NM_182729;NM_182743;NM_001093771;NM_001008394;NM_003330;NM_182742	5'UTR;5'UTR;Body;TSS200;Body;5'UTR	chr12:104697348-104697984	Island	high-CpG:103221590-103221726		DMR	TRUE	12:103221479-103222114	12:104697065-104698182	Promoter_Associated	EID3;EID3;TXNRD1;TXNRD1;TXNRD1;TXNRD1;TXNRD1	ENST00000527879.1;ENST00000527879.1;ENST00000503506.2;ENST00000354940.6;ENST00000529546.1;ENST00000540716.1;ENST00000524698.1	5'UTR;1stExon;5'UTR;5'UTR;5'UTR;5'UTR;5'UTR	EID3;EID3;TXNRD1;TXNRD1;TXNRD1;TXNRD1;TXNRD1;TXNRD1;TXNRD1;TXNRD1;TXNRD1;TXNRD1;TXNRD1;TXNRD1;TXNRD1	ENST00000527879.1;ENST00000527879.1;ENST00000526266.1;ENST00000503506.2;ENST00000354940.6;ENST00000531689.1;ENST00000529546.1;ENST00000529751.1;ENST00000540716.1;ENST00000528079.1;ENST00000526580.1;ENST00000529784.1;ENST00000524698.1;ENST00000527688.1;ENST00000527335.1	5'UTR;1stExon;5'UTR;5'UTR;5'UTR;5'UTR;5'UTR;5'UTR;5'UTR;5'UTR;5'UTR;5'UTR;5'UTR;5'UTR;5'UTR	chr12:104696965-104698375	3						TRUE	12	103221662	rs571496486;rs536979538;rs61937909;rs556334568;rs535508296;rs555448082	1;16;29;39;40;45	0.000399;0.000200;0.015775;0.000399;0.000399;0.000599
DMR_6	Down	cg27205904	cg27205904	0020762936	CAACATATAAAAAATAACAACAATTAAAACCAAAAACACCCACCCATACA	0051727586	CAACGTATAAAAAATAACGACAATTAAAACCGAAAACGCCCGCCCATACG	I	C	Grn	CGGGGCTGTCTTCCCGCGGAGCGTGCTGGGGGCGGGTCGCGCCGGGCCGGGCCGCTAGTG[CG]CATGGGCGGGCGTCCTCGGCTCTAACTGCCGCCACTTTCCACACGCTGGGAGGGCCGTTA	37	12	104697514	CAGCGTGTGGAAAGTGGCGGCAGTTAGAGCCGAGGACGCCCGCCCATGCG	F	TXNRD1;TXNRD1;TXNRD1;EID3;TXNRD1;TXNRD1	NM_182729;NM_182743;NM_001093771;NM_001008394;NM_003330;NM_182742	5'UTR;5'UTR;Body;TSS200;Body;5'UTR	chr12:104697348-104697984	Island	high-CpG:103221590-103221726		DMR	TRUE	12:103221479-103222114	12:104697065-104698182	Promoter_Associated	EID3;TXNRD1;TXNRD1;TXNRD1;TXNRD1;TXNRD1	ENST00000527879.1;ENST00000503506.2;ENST00000354940.6;ENST00000529546.1;ENST00000540716.1;ENST00000524698.1	TSS200;5'UTR;5'UTR;5'UTR;5'UTR;5'UTR	EID3;TXNRD1;TXNRD1;TXNRD1;TXNRD1;TXNRD1;TXNRD1;TXNRD1;TXNRD1;TXNRD1;TXNRD1;TXNRD1;TXNRD1;TXNRD1	ENST00000527879.1;ENST00000526266.1;ENST00000503506.2;ENST00000354940.6;ENST00000531689.1;ENST00000529546.1;ENST00000529751.1;ENST00000540716.1;ENST00000528079.1;ENST00000526580.1;ENST00000529784.1;ENST00000524698.1;ENST00000527688.1;ENST00000527335.1	TSS200;5'UTR;5'UTR;5'UTR;5'UTR;5'UTR;5'UTR;5'UTR;5'UTR;5'UTR;5'UTR;5'UTR;5'UTR;5'UTR	chr12:104696965-104698375	3						TRUE	12	103221644	rs571496486;rs536979538;rs61937909	19;34;47	0.000399;0.000200;0.015775
DMR_6	Down	cg00588621	cg00588621	0022690547	CRTTACCTCAAAAATACCCRTAACCRACATATTAATTAAAAAAACTTCCC			II			GCTGGGAGGGCCGTTACCTCAGAGATACCCGTGGCCGGCATGTTGGTTGAAAAAGCTTCC[CG]GAAGGGAGACGAAGAGAAAGGAGAGGAGCAGCTCGTGATCATCCCCGGTAGCGAGTACGC	37	12	104697620	CGGGAAGCTTTTTCAACCAACATGCCGGCCACGGGTATCTCTGAGGTAAC	R	EID3;TXNRD1;TXNRD1;TXNRD1;EID3;TXNRD1;TXNRD1	NM_001008394;NM_182729;NM_182743;NM_001093771;NM_001008394;NM_003330;NM_182742	1stExon;5'UTR;5'UTR;Body;5'UTR;Body;5'UTR	chr12:104697348-104697984	Island				TRUE	12:103221479-103222114	12:104697065-104698182	Promoter_Associated	EID3;EID3;TXNRD1;TXNRD1;TXNRD1;TXNRD1;TXNRD1	ENST00000527879.1;ENST00000527879.1;ENST00000503506.2;ENST00000354940.6;ENST00000529546.1;ENST00000540716.1;ENST00000524698.1	5'UTR;1stExon;5'UTR;5'UTR;5'UTR;5'UTR;5'UTR	EID3;EID3;TXNRD1;TXNRD1;TXNRD1;TXNRD1;TXNRD1;TXNRD1;TXNRD1;TXNRD1;TXNRD1;TXNRD1;TXNRD1;TXNRD1;TXNRD1	ENST00000527879.1;ENST00000527879.1;ENST00000526266.1;ENST00000503506.2;ENST00000354940.6;ENST00000531689.1;ENST00000529546.1;ENST00000529751.1;ENST00000540716.1;ENST00000528079.1;ENST00000526580.1;ENST00000529784.1;ENST00000524698.1;ENST00000527688.1;ENST00000527335.1	5'UTR;1stExon;5'UTR;5'UTR;5'UTR;5'UTR;5'UTR;5'UTR;5'UTR;5'UTR;5'UTR;5'UTR;5'UTR;5'UTR;5'UTR	chr12:104696965-104698375	3						TRUE	12	103221750	rs556334568;rs535508296;rs555448082;rs572280235;rs534870248;rs79378992	51;50;45;36;18;2	0.000399;0.000399;0.000599;0.000200;0.000200;0.014577
DMR_6	Down	cg18633684	cg18633684	0015707232	TATCCCCTAAACRAACATTAATCRCRTATAAAATCAAAACCCATCATTAC			II			AAAAGAATAGCTGTCCCCTGAGCGGGCATTAGTCGCGTGTGAGGTCAGGGCCCATCATTG[CG]CGTGTTGGGAGCGCCGCGCTGGTCTATGAGCGAGCGCCTCGGCTTGTGGCTGGGCCGGGC	37	12	104697387	GTCCCCTGAGCGGGCATTAGTCGCGTGTGAGGTCAGGGCCCATCATTGCG	R	TXNRD1;TXNRD1;TXNRD1;EID3;TXNRD1;TXNRD1	NM_182729;NM_182743;NM_001093771;NM_001008394;NM_003330;NM_182742	5'UTR;5'UTR;Body;TSS200;Body;5'UTR	chr12:104697348-104697984	Island				TRUE	12:103221479-103222114	12:104697065-104698182	Promoter_Associated	EID3;TXNRD1;TXNRD1;TXNRD1;TXNRD1;TXNRD1	ENST00000527879.1;ENST00000503506.2;ENST00000354940.6;ENST00000529546.1;ENST00000540716.1;ENST00000524698.1	TSS200;5'UTR;5'UTR;5'UTR;5'UTR;5'UTR	EID3;TXNRD1;TXNRD1;TXNRD1;TXNRD1;TXNRD1;TXNRD1;TXNRD1;TXNRD1;TXNRD1;TXNRD1;TXNRD1;TXNRD1;TXNRD1	ENST00000527879.1;ENST00000526266.1;ENST00000503506.2;ENST00000354940.6;ENST00000531689.1;ENST00000529546.1;ENST00000529751.1;ENST00000540716.1;ENST00000528079.1;ENST00000526580.1;ENST00000529784.1;ENST00000524698.1;ENST00000527688.1;ENST00000527335.1	TSS200;5'UTR;5'UTR;5'UTR;5'UTR;5'UTR;5'UTR;5'UTR;5'UTR;5'UTR;5'UTR;5'UTR;5'UTR;5'UTR	chr12:104696965-104698375	3						TRUE	12	103221517	rs528982347	2	0.000200
