# Supplementary material for: Genome-wide DNA methylation profiling of CD4+ T lymphocytes identifies differentially methylated loci associated with adult primary refractory immune thrombocytopenia
Source: BMC Med Genomics. 2023 Jun 8;16:124. doi: 10.1186/s12920-023-01557-0 (PMC10251572; doi:10.1186/s12920-023-01557-0)
Supplement: Supplementary file 6 — Supplementary Material 6 [file 12920_2023_1557_MOESM6_ESM.xlsx]

## Sheet: GO
#Term	Database	ID	Input number	Background number	All input number	All background number	Input frequency	Background frequency	P-Value	Corrected P-Value	input_gene	Hyperlink_change
kidney development	Biological Process	GO:0001822	9	282	119	18117	0.0756303	0.0155655	0.000102525	0.136607	NOTCH1,4851|ZBTB16,7704|HOXB7,3217|CASP9,842|KLF15,28999|SIM1,6492|KIRREL3,84623|MAGI2,9863|PCSK9,255738	http://amigo.geneontology.org/amigo/term/GO:0001822
regulation of sprouting angiogenesis	Biological Process	GO:1903670	5	73	119	18117	0.0420168	0.00402936	0.000118171	0.136607	RHOJ,57381|NOTCH1,4851|MAP2K5,5607|GLUL,2752|S100A1,6271	http://amigo.geneontology.org/amigo/term/GO:1903670
renal system development	Biological Process	GO:0072001	9	291	119	18117	0.0756303	0.0160623	0.000130026	0.136607	NOTCH1,4851|ZBTB16,7704|HOXB7,3217|CASP9,842|KLF15,28999|SIM1,6492|KIRREL3,84623|MAGI2,9863|PCSK9,255738	http://amigo.geneontology.org/amigo/term/GO:0072001
sprouting angiogenesis	Biological Process	GO:0002040	6	121	119	18117	0.0504202	0.00667881	0.00014705	0.136607	RHOJ,57381|NOTCH1,4851|MAP2K5,5607|GLUL,2752|CDH13,1012|S100A1,6271	http://amigo.geneontology.org/amigo/term/GO:0002040
low-density lipoprotein particle binding	Molecular Function	GO:0030169	3	17	119	18117	0.0252101	0.000938345	0.000175678	0.136607	SORL1,6653|CDH13,1012|PCSK9,255738	http://amigo.geneontology.org/amigo/term/GO:0030169
regulation of Arp2/3 complex-mediated actin nucleation	Biological Process	GO:0034315	3	20	119	18117	0.0252101	0.00110394	0.000290313	0.156177	WASF3,10810|CYFIP1,23191|ARFIP1,27236	http://amigo.geneontology.org/amigo/term/GO:0034315
urogenital system development	Biological Process	GO:0001655	9	328	119	18117	0.0756303	0.0181045	0.000316468	0.156177	NOTCH1,4851|ZBTB16,7704|HOXB7,3217|CASP9,842|KLF15,28999|SIM1,6492|KIRREL3,84623|MAGI2,9863|PCSK9,255738	http://amigo.geneontology.org/amigo/term/GO:0001655
transport vesicle	Cellular Component	GO:0030133	8	260	119	18117	0.0672269	0.0143512	0.000321352	0.156177	ANKRD27,84079|RPH3AL,9501|HLA-DQB2,3120|CLBA1,122616|SORL1,6653|SCAMP2,10066|VAMP2,6844|PCSK9,255738	http://amigo.geneontology.org/amigo/term/GO:0030133
voltage-gated sodium channel activity	Molecular Function	GO:0005248	3	23	119	18117	0.0252101	0.00126953	0.00044457	0.192054	TPCN1,53373|CACNA1I,8911|SCN10A,6336	http://amigo.geneontology.org/amigo/term/GO:0005248
organelle	Cellular Component	GO:0043226	101	13016	119	18117	0.848739	0.718441	0.000606416	0.203846	SLC37A3,84255|ANKRD27,84079|TP53AIP1,63970|MAP2K5,5607|TASOR2,54906|HOXB7,3217|PRM1,5619|ANK3,288|ASTN1,460|SCAMP2,10066|LTF,4057|GLUL,2752|ESPNL,339768|ZFAND2A,90637|RPH3AL,9501|GALNT9,50614|ZFYVE28,57732|ARFIP1,27236|LDHC,3948|CDH13,1012|SERINC2,347735|GBP2,2634|RPF2,84154|RHOJ,57381|ZNF148,7707|RGS9BP,388531|MYH15,22989|S100A13,6284|PCSK9,255738|MAML3,55534|DYRK2,8445|LAMA4,3910|C10orf67,25681…	http://amigo.geneontology.org/amigo/term/GO:0043226
neural nucleus development	Biological Process	GO:0048857	4	61	119	18117	0.0336134	0.003367	0.00069179	0.203846	ZNF148,7707|SCRIB,23513|KIRREL3,84623|S100A1,6271	http://amigo.geneontology.org/amigo/term/GO:0048857
transport vesicle membrane	Cellular Component	GO:0030658	5	108	119	18117	0.0420168	0.00596125	0.000730823	0.203846	SORL1,6653|VAMP2,6844|RPH3AL,9501|HLA-DQB2,3120|CLBA1,122616	http://amigo.geneontology.org/amigo/term/GO:0030658
cellular modified amino acid metabolic process	Biological Process	GO:0006575	7	226	119	18117	0.0588235	0.0124745	0.000735688	0.203846	ALDH4A1,8659|OSBPL10,114884|CNDP2,55748|PLA2G1B,5319|KYNU,8942|AMD1,262|SERINC2,347735	http://amigo.geneontology.org/amigo/term/GO:0006575
membrane-bounded organelle	Cellular Component	GO:0043227	95	11993	119	18117	0.798319	0.661975	0.000749099	0.203846	SLC37A3,84255|ANKRD27,84079|TP53AIP1,63970|MAP2K5,5607|TASOR2,54906|HOXB7,3217|PRM1,5619|ANK3,288|ASTN1,460|SCAMP2,10066|LTF,4057|GLUL,2752|ZFAND2A,90637|RPH3AL,9501|GALNT9,50614|ZFYVE28,57732|ARFIP1,27236|LDHC,3948|CDH13,1012|SERINC2,347735|GBP2,2634|RPF2,84154|RHOJ,57381|ZNF148,7707|S100A13,6284|PCSK9,255738|MAML3,55534|DYRK2,8445|LAMA4,3910|C10orf67,256815|ZBTB16,7704|CASP9,842|GLT6D1,360203|R…	http://amigo.geneontology.org/amigo/term/GO:0043227
glomerulus development	Biological Process	GO:0032835	4	64	119	18117	0.0336134	0.00353259	0.000829637	0.203846	KLF15,28999|NOTCH1,4851|MAGI2,9863|KIRREL3,84623	http://amigo.geneontology.org/amigo/term/GO:0032835
lipoprotein particle binding	Molecular Function	GO:0071813	3	29	119	18117	0.0252101	0.00160071	0.000891301	0.203846	SORL1,6653|CDH13,1012|PCSK9,255738	http://amigo.geneontology.org/amigo/term/GO:0071813
protein-lipid complex binding	Molecular Function	GO:0071814	3	29	119	18117	0.0252101	0.00160071	0.000891301	0.203846	SORL1,6653|CDH13,1012|PCSK9,255738	http://amigo.geneontology.org/amigo/term/GO:0071814
regulation of actin nucleation	Biological Process	GO:0051125	3	30	119	18117	0.0252101	0.0016559	0.000985613	0.212892	WASF3,10810|CYFIP1,23191|ARFIP1,27236	http://amigo.geneontology.org/amigo/term/GO:0051125
vesicle	Cellular Component	GO:0031982	36	3331	119	18117	0.302521	0.18386	0.00112938	0.218518	MAN2B2,23324|WASF3,10810|ANKRD27,84079|CLBA1,122616|ASTN1,460|SCAMP2,10066|LTF,4057|GLUL,2752|SCIMP,388325|PRKCH,5583|RPH3AL,9501|AMPH,273|SERPINA4,5267|CDH13,1012|LDHC,3948|SERINC2,347735|GBP2,2634|SORL1,6653|RHOJ,57381|S100A14,57402|SIGLEC5,8778|KIRREL3,84623|PCSK9,255738|LAMA4,3910|CYFIP1,23191|NOTCH1,4851|GLT6D1,360203|PROZ,8858|SCRIB,23513|VAMP2,6844|ABCB4,5244|SCN10A,6336|HLA-DQB2,3120|PLA2…	http://amigo.geneontology.org/amigo/term/GO:0031982
neuronal action potential	Biological Process	GO:0019228	3	32	119	18117	0.0252101	0.0017663	0.00119265	0.218518	CACNA1I,8911|SCN10A,6336|ANK3,288	http://amigo.geneontology.org/amigo/term/GO:0019228
membrane-bounded vesicle	Cellular Component	GO:0031988	34	3095	119	18117	0.285714	0.170834	0.00122878	0.218518	MAN2B2,23324|WASF3,10810|ANKRD27,84079|CLBA1,122616|ASTN1,460|SCAMP2,10066|LTF,4057|GLUL,2752|SCIMP,388325|PRKCH,5583|RPH3AL,9501|AMPH,273|SERPINA4,5267|CDH13,1012|LDHC,3948|SERINC2,347735|SORL1,6653|RHOJ,57381|S100A14,57402|SIGLEC5,8778|KIRREL3,84623|PCSK9,255738|LAMA4,3910|CYFIP1,23191|NOTCH1,4851|PROZ,8858|SCRIB,23513|VAMP2,6844|ABCB4,5244|SCN10A,6336|HLA-DQB2,3120|PLA2G1B,5319|PDXK,8566|CNDP2…	http://amigo.geneontology.org/amigo/term/GO:0031988
receptor recycling	Biological Process	GO:0001881	3	34	119	18117	0.0252101	0.00187669	0.0014252	0.218518	SORL1,6653|SCRIB,23513|PCSK9,255738	http://amigo.geneontology.org/amigo/term/GO:0001881
phosphatidylserine metabolic process	Biological Process	GO:0006658	3	34	119	18117	0.0252101	0.00187669	0.0014252	0.218518	OSBPL10,114884|PLA2G1B,5319|SERINC2,347735	http://amigo.geneontology.org/amigo/term/GO:0006658
calcium-dependent protein binding	Molecular Function	GO:0048306	4	77	119	18117	0.0336134	0.00425015	0.00165512	0.218518	VAMP2,6844|S100A14,57402|S100A13,6284|S100A1,6271	http://amigo.geneontology.org/amigo/term/GO:0048306
membrane depolarization during action potential	Biological Process	GO:0086010	3	36	119	18117	0.0252101	0.00198708	0.00168437	0.218518	CACNA1I,8911|SCN10A,6336|ANK3,288	http://amigo.geneontology.org/amigo/term/GO:0086010
toll-like receptor 4 signaling pathway	Biological Process	GO:0034142	3	36	119	18117	0.0252101	0.00198708	0.00168437	0.218518	SCIMP,388325|S100A14,57402|LTF,4057	http://amigo.geneontology.org/amigo/term/GO:0034142
regulation of cell migration involved in sprouting angiogenesis	Biological Process	GO:0090049	3	37	119	18117	0.0252101	0.00204228	0.00182427	0.218518	RHOJ,57381|NOTCH1,4851|MAP2K5,5607	http://amigo.geneontology.org/amigo/term/GO:0090049
histone H3-K36 demethylation	Biological Process	GO:0070544	2	10	119	18117	0.0168067	0.000551968	0.00186006	0.218518	KDM4B,23030|RIOX2,84864	http://amigo.geneontology.org/amigo/term/GO:0070544
positive regulation of Arp2/3 complex-mediated actin nucleation	Biological Process	GO:2000601	2	10	119	18117	0.0168067	0.000551968	0.00186006	0.218518	WASF3,10810|CYFIP1,23191	http://amigo.geneontology.org/amigo/term/GO:2000601
histone demethylase activity (H3-K36 specific)	Molecular Function	GO:0051864	2	10	119	18117	0.0168067	0.000551968	0.00186006	0.218518	KDM4B,23030|RIOX2,84864	http://amigo.geneontology.org/amigo/term/GO:0051864
synaptic vesicle recycling	Biological Process	GO:0036465	4	80	119	18117	0.0336134	0.00441574	0.0019054	0.218518	SCRIB,23513|CYFIP1,23191|VAMP2,6844|AMPH,273	http://amigo.geneontology.org/amigo/term/GO:0036465
small GTPase mediated signal transduction	Biological Process	GO:0007264	13	786	119	18117	0.109244	0.0433847	0.00197029	0.218518	NOTCH1,4851|CYFIP1,23191|ANKRD27,84079|RASGRF2,5924|TBCD,6904|CDH13,1012|ARHGAP39,80728|PRKG1,5592|RHOJ,57381|RALGDS,5900|OBSCN,84033|SCRIB,23513|JAK2,3717	http://amigo.geneontology.org/amigo/term/GO:0007264
alpha-amino acid metabolic process	Biological Process	GO:1901605	7	269	119	18117	0.0588235	0.0148479	0.00200755	0.218518	ALDH4A1,8659|ACCS,84680|OSBPL10,114884|PLA2G1B,5319|KYNU,8942|GLUL,2752|SERINC2,347735	http://amigo.geneontology.org/amigo/term/GO:1901605
sodium channel activity	Molecular Function	GO:0005272	3	39	119	18117	0.0252101	0.00215267	0.00212533	0.218518	TPCN1,53373|CACNA1I,8911|SCN10A,6336	http://amigo.geneontology.org/amigo/term/GO:0005272
negative regulation of cell adhesion	Biological Process	GO:0007162	7	273	119	18117	0.0588235	0.0150687	0.00218145	0.218518	SCRIB,23513|NOTCH1,4851|JAK2,3717|MAP2K5,5607|TBCD,6904|CDH13,1012|PRKG1,5592	http://amigo.geneontology.org/amigo/term/GO:0007162
SCAR complex	Cellular Component	GO:0031209	2	11	119	18117	0.0168067	0.000607165	0.00226366	0.218518	WASF3,10810|CYFIP1,23191	http://amigo.geneontology.org/amigo/term/GO:0031209
Arp2/3 complex-mediated actin nucleation	Biological Process	GO:0034314	3	40	119	18117	0.0252101	0.00220787	0.00228673	0.218518	WASF3,10810|CYFIP1,23191|ARFIP1,27236	http://amigo.geneontology.org/amigo/term/GO:0034314
epithelial cell differentiation involved in kidney development	Biological Process	GO:0035850	3	40	119	18117	0.0252101	0.00220787	0.00228673	0.218518	KLF15,28999|NOTCH1,4851|MAGI2,9863	http://amigo.geneontology.org/amigo/term/GO:0035850
regulation of transport	Biological Process	GO:0051049	22	1766	119	18117	0.184874	0.0974775	0.00242184	0.218518	NOTCH1,4851|CYFIP1,23191|ANKRD27,84079|ANK3,288|VAMP2,6844|ABCB4,5244|SGK2,10110|GLUL,2752|SCN10A,6336|PRKAG2,51422|RPH3AL,9501|ARFIP1,27236|PLA2G1B,5319|CDH13,1012|S100A1,6271|SORL1,6653|KLF15,28999|JAK2,3717|MAGI2,9863|TPCN1,53373|CACNA1I,8911|PCSK9,255738	http://amigo.geneontology.org/amigo/term/GO:0051049
regulation of vesicle-mediated transport	Biological Process	GO:0060627	10	525	119	18117	0.0840336	0.0289783	0.00242744	0.218518	NOTCH1,4851|CYFIP1,23191|ANKRD27,84079|RPH3AL,9501|CDH13,1012|SORL1,6653|VAMP2,6844|MAGI2,9863|CACNA1I,8911|PCSK9,255738	http://amigo.geneontology.org/amigo/term/GO:0060627
kidney epithelium development	Biological Process	GO:0072073	5	142	119	18117	0.0420168	0.00783794	0.00246278	0.218518	KLF15,28999|NOTCH1,4851|SIM1,6492|HOXB7,3217|MAGI2,9863	http://amigo.geneontology.org/amigo/term/GO:0072073
positive regulation of transport	Biological Process	GO:0051050	14	907	119	18117	0.117647	0.0500635	0.00250354	0.218518	RPH3AL,9501|PLA2G1B,5319|ANK3,288|S100A1,6271|SORL1,6653|KLF15,28999|JAK2,3717|VAMP2,6844|ABCB4,5244|SGK2,10110|MAGI2,9863|CACNA1I,8911|GLUL,2752|PCSK9,255738	http://amigo.geneontology.org/amigo/term/GO:0051050
Ras protein signal transduction	Biological Process	GO:0007265	12	712	119	18117	0.10084	0.0393001	0.00252117	0.218518	NOTCH1,4851|CYFIP1,23191|ANKRD27,84079|RASGRF2,5924|TBCD,6904|CDH13,1012|ARHGAP39,80728|PRKG1,5592|RHOJ,57381|RALGDS,5900|SCRIB,23513|JAK2,3717	http://amigo.geneontology.org/amigo/term/GO:0007265
nephron development	Biological Process	GO:0072006	5	143	119	18117	0.0420168	0.00789314	0.00253884	0.218518	KLF15,28999|NOTCH1,4851|HOXB7,3217|MAGI2,9863|KIRREL3,84623	http://amigo.geneontology.org/amigo/term/GO:0072006
calcium ion-dependent exocytosis	Biological Process	GO:0017156	4	87	119	18117	0.0336134	0.00480212	0.00258903	0.218518	NOTCH1,4851|VAMP2,6844|RPH3AL,9501|CACNA1I,8911	http://amigo.geneontology.org/amigo/term/GO:0017156
trans-Golgi network membrane	Cellular Component	GO:0032588	4	91	119	18117	0.0336134	0.00502291	0.00304696	0.218518	SCAMP2,10066|ARFIP1,27236|HLA-DQB2,3120|CLBA1,122616	http://amigo.geneontology.org/amigo/term/GO:0032588
phospholipid transporter activity	Molecular Function	GO:0005548	3	45	119	18117	0.0252101	0.00248385	0.00320703	0.218518	MTTP,4547|OSBPL10,114884|ABCB4,5244	http://amigo.geneontology.org/amigo/term/GO:0005548
alditol phosphate metabolic process	Biological Process	GO:0052646	3	45	119	18117	0.0252101	0.00248385	0.00320703	0.218518	OSBPL10,114884|PLA2G1B,5319|SERINC2,347735	http://amigo.geneontology.org/amigo/term/GO:0052646
cytoplasmic membrane-bounded vesicle	Cellular Component	GO:0016023	20	1584	119	18117	0.168067	0.0874317	0.00334038	0.218518	NOTCH1,4851|CYFIP1,23191|ANKRD27,84079|CLBA1,122616|ASTN1,460|SCAMP2,10066|VAMP2,6844|ABCB4,5244|LTF,4057|SCIMP,388325|RPH3AL,9501|AMPH,273|HLA-DQB2,3120|PLA2G1B,5319|SERPINA4,5267|SORL1,6653|PDXK,8566|SIGLEC5,8778|KIRREL3,84623|PCSK9,255738	http://amigo.geneontology.org/amigo/term/GO:0016023
carnitine transmembrane transport	Biological Process	GO:1902603	2	14	119	18117	0.0168067	0.000772755	0.00369739	0.218518	PRKAG2,51422|SLC22A16,85413	http://amigo.geneontology.org/amigo/term/GO:1902603
glial cell apoptotic process	Biological Process	GO:0034349	2	14	119	18117	0.0168067	0.000772755	0.00369739	0.218518	PRKCH,5583|CASP9,842	http://amigo.geneontology.org/amigo/term/GO:0034349
negative regulation of cell migration involved in sprouting angiogenesis	Biological Process	GO:0090051	2	15	119	18117	0.0168067	0.000827952	0.00424796	0.218518	NOTCH1,4851|MAP2K5,5607	http://amigo.geneontology.org/amigo/term/GO:0090051
sodium ion transmembrane transport	Biological Process	GO:0035725	5	163	119	18117	0.0420168	0.00899707	0.00444441	0.218518	TPCN1,53373|CACNA1I,8911|SCN10A,6336|ANK3,288|PCSK9,255738	http://amigo.geneontology.org/amigo/term/GO:0035725
pyridoxal phosphate binding	Molecular Function	GO:0030170	3	51	119	18117	0.0252101	0.00281504	0.00457426	0.218518	ACCS,84680|PDXK,8566|KYNU,8942	http://amigo.geneontology.org/amigo/term/GO:0030170
cell differentiation involved in kidney development	Biological Process	GO:0061005	3	51	119	18117	0.0252101	0.00281504	0.00457426	0.218518	KLF15,28999|NOTCH1,4851|MAGI2,9863	http://amigo.geneontology.org/amigo/term/GO:0061005
carnitine transport	Biological Process	GO:0015879	2	16	119	18117	0.0168067	0.000883148	0.00483405	0.218518	PRKAG2,51422|SLC22A16,85413	http://amigo.geneontology.org/amigo/term/GO:0015879
positive regulation of actin nucleation	Biological Process	GO:0051127	2	16	119	18117	0.0168067	0.000883148	0.00483405	0.218518	WASF3,10810|CYFIP1,23191	http://amigo.geneontology.org/amigo/term/GO:0051127
post-Golgi vesicle-mediated transport	Biological Process	GO:0006892	4	104	119	18117	0.0336134	0.00574046	0.00491173	0.218518	SORL1,6653|SCAMP2,10066|VAMP2,6844|ANK3,288	http://amigo.geneontology.org/amigo/term/GO:0006892
cell migration involved in sprouting angiogenesis	Biological Process	GO:0002042	3	53	119	18117	0.0252101	0.00292543	0.00509695	0.218518	RHOJ,57381|NOTCH1,4851|MAP2K5,5607	http://amigo.geneontology.org/amigo/term/GO:0002042
actin nucleation	Biological Process	GO:0045010	3	53	119	18117	0.0252101	0.00292543	0.00509695	0.218518	WASF3,10810|CYFIP1,23191|ARFIP1,27236	http://amigo.geneontology.org/amigo/term/GO:0045010
trans-Golgi network	Cellular Component	GO:0005802	6	241	119	18117	0.0504202	0.0133024	0.00518313	0.218518	SORL1,6653|SCAMP2,10066|VAMP2,6844|ARFIP1,27236|HLA-DQB2,3120|CLBA1,122616	http://amigo.geneontology.org/amigo/term/GO:0005802
voltage-gated sodium channel complex	Cellular Component	GO:0001518	2	17	119	18117	0.0168067	0.000938345	0.00545516	0.218518	CACNA1I,8911|SCN10A,6336	http://amigo.geneontology.org/amigo/term/GO:0001518
positive regulation of keratinocyte differentiation	Biological Process	GO:0045618	2	17	119	18117	0.0168067	0.000938345	0.00545516	0.218518	PRKCH,5583|NOTCH1,4851	http://amigo.geneontology.org/amigo/term/GO:0045618
regulation of calcium ion-dependent exocytosis	Biological Process	GO:0017158	3	55	119	18117	0.0252101	0.00303582	0.00565422	0.218518	NOTCH1,4851|RPH3AL,9501|CACNA1I,8911	http://amigo.geneontology.org/amigo/term/GO:0017158
cytoplasmic vesicle	Cellular Component	GO:0031410	21	1779	119	18117	0.176471	0.0981951	0.00573595	0.218518	NOTCH1,4851|CYFIP1,23191|ANKRD27,84079|CLBA1,122616|ASTN1,460|SCAMP2,10066|VAMP2,6844|ABCB4,5244|LTF,4057|SCIMP,388325|RPH3AL,9501|AMPH,273|HLA-DQB2,3120|PLA2G1B,5319|SERPINA4,5267|GBP2,2634|SORL1,6653|PDXK,8566|SIGLEC5,8778|KIRREL3,84623|PCSK9,255738	http://amigo.geneontology.org/amigo/term/GO:0031410
regulation of glucose import	Biological Process	GO:0046324	3	56	119	18117	0.0252101	0.00309102	0.00594601	0.218518	KLF15,28999|PRKAG2,51422|PLA2G1B,5319	http://amigo.geneontology.org/amigo/term/GO:0046324
nephron epithelium development	Biological Process	GO:0072009	4	110	119	18117	0.0336134	0.00607165	0.00598477	0.218518	KLF15,28999|NOTCH1,4851|HOXB7,3217|MAGI2,9863	http://amigo.geneontology.org/amigo/term/GO:0072009
positive regulation of transcription of Notch receptor target	Biological Process	GO:0007221	2	18	119	18117	0.0168067	0.000993542	0.00611083	0.218518	NOTCH1,4851|MAML3,55534	http://amigo.geneontology.org/amigo/term/GO:0007221
amino-acid betaine transport	Biological Process	GO:0015838	2	18	119	18117	0.0168067	0.000993542	0.00611083	0.218518	PRKAG2,51422|SLC22A16,85413	http://amigo.geneontology.org/amigo/term/GO:0015838
regulation of delayed rectifier potassium channel activity	Biological Process	GO:1902259	2	18	119	18117	0.0168067	0.000993542	0.00611083	0.218518	VAMP2,6844|ANK3,288	http://amigo.geneontology.org/amigo/term/GO:1902259
organelle lumen	Cellular Component	GO:0043233	50	5591	119	18117	0.420168	0.308605	0.006409	0.218518	MAN2B2,23324|MTTP,4547|CTDP1,9150|TP53AIP1,63970|TASOR2,54906|HOXB7,3217|PRM1,5619|C1orf52,148423|SPIB,6689|LTF,4057|ALDH4A1,8659|ELL,8178|SERPINA4,5267|GBP2,2634|SORL1,6653|RPF2,84154|ZNF148,7707|JAK2,3717|CIZ1,25792|SIM1,6492|S100A13,6284|MED12L,116931|CCDC36,339834|PCSK9,255738|MAML3,55534|DYRK2,8445|CYFIP1,23191|NOTCH1,4851|ZBTB16,7704|PROZ,8858|RIOX2,84864|OBSCN,84033|SCRIB,23513|ABCB4,5244|…	http://amigo.geneontology.org/amigo/term/GO:0043233
negative regulation of cell-cell adhesion	Biological Process	GO:0022408	5	178	119	18117	0.0420168	0.00982503	0.00642219	0.218518	SCRIB,23513|NOTCH1,4851|JAK2,3717|MAP2K5,5607|PRKG1,5592	http://amigo.geneontology.org/amigo/term/GO:0022408
lactate biosynthetic process from pyruvate	Biological Process	GO:0019244	1	1	119	18117	0.00840336	5.51968e-05	0.00656842	0.218518	LDHC,3948	http://amigo.geneontology.org/amigo/term/GO:0019244
coronary sinus valve development	Biological Process	GO:0003178	1	1	119	18117	0.00840336	5.51968e-05	0.00656842	0.218518	NOTCH1,4851	http://amigo.geneontology.org/amigo/term/GO:0003178
1-pyrroline-5-carboxylate dehydrogenase activity	Molecular Function	GO:0003842	1	1	119	18117	0.00840336	5.51968e-05	0.00656842	0.218518	ALDH4A1,8659	http://amigo.geneontology.org/amigo/term/GO:0003842
negative regulation by organism of signal transduction in other organism involved in symbiotic interaction	Biological Process	GO:0052493	1	1	119	18117	0.00840336	5.51968e-05	0.00656842	0.218518	SCRIB,23513	http://amigo.geneontology.org/amigo/term/GO:0052493
histone tyrosine kinase activity	Molecular Function	GO:0035400	1	1	119	18117	0.00840336	5.51968e-05	0.00656842	0.218518	JAK2,3717	http://amigo.geneontology.org/amigo/term/GO:0035400
pyridoxal kinase activity	Molecular Function	GO:0008478	1	1	119	18117	0.00840336	5.51968e-05	0.00656842	0.218518	PDXK,8566	http://amigo.geneontology.org/amigo/term/GO:0008478
lactate oxidation	Biological Process	GO:0019516	1	1	119	18117	0.00840336	5.51968e-05	0.00656842	0.218518	LDHC,3948	http://amigo.geneontology.org/amigo/term/GO:0019516
iron assimilation by chelation and transport	Biological Process	GO:0033214	1	1	119	18117	0.00840336	5.51968e-05	0.00656842	0.218518	LTF,4057	http://amigo.geneontology.org/amigo/term/GO:0033214
positive regulation of choline O-acetyltransferase activity	Biological Process	GO:1902771	1	1	119	18117	0.00840336	5.51968e-05	0.00656842	0.218518	SORL1,6653	http://amigo.geneontology.org/amigo/term/GO:1902771
histone-tyrosine phosphorylation	Biological Process	GO:0035406	1	1	119	18117	0.00840336	5.51968e-05	0.00656842	0.218518	JAK2,3717	http://amigo.geneontology.org/amigo/term/GO:0035406
regulation of choline O-acetyltransferase activity	Biological Process	GO:1902769	1	1	119	18117	0.00840336	5.51968e-05	0.00656842	0.218518	SORL1,6653	http://amigo.geneontology.org/amigo/term/GO:1902769
negative regulation of tumor necrosis factor (ligand) superfamily member 11 production	Biological Process	GO:2000308	1	1	119	18117	0.00840336	5.51968e-05	0.00656842	0.218518	LTF,4057	http://amigo.geneontology.org/amigo/term/GO:2000308
positive regulation of early endosome to recycling endosome transport	Biological Process	GO:1902955	1	1	119	18117	0.00840336	5.51968e-05	0.00656842	0.218518	SORL1,6653	http://amigo.geneontology.org/amigo/term/GO:1902955
1-aminocyclopropane-1-carboxylate synthase activity	Molecular Function	GO:0016847	1	1	119	18117	0.00840336	5.51968e-05	0.00656842	0.218518	ACCS,84680	http://amigo.geneontology.org/amigo/term/GO:0016847
adenosylmethionine decarboxylase activity	Molecular Function	GO:0004014	1	1	119	18117	0.00840336	5.51968e-05	0.00656842	0.218518	AMD1,262	http://amigo.geneontology.org/amigo/term/GO:0004014
response to fenofibrate	Biological Process	GO:1901557	1	1	119	18117	0.00840336	5.51968e-05	0.00656842	0.218518	ABCB4,5244	http://amigo.geneontology.org/amigo/term/GO:1901557
response to vitamin B6	Biological Process	GO:0034516	1	1	119	18117	0.00840336	5.51968e-05	0.00656842	0.218518	KYNU,8942	http://amigo.geneontology.org/amigo/term/GO:0034516
negative regulation of neurofibrillary tangle assembly	Biological Process	GO:1902997	1	1	119	18117	0.00840336	5.51968e-05	0.00656842	0.218518	SORL1,6653	http://amigo.geneontology.org/amigo/term/GO:1902997
positive regulation of bone mineralization involved in bone maturation	Biological Process	GO:1900159	1	1	119	18117	0.00840336	5.51968e-05	0.00656842	0.218518	LTF,4057	http://amigo.geneontology.org/amigo/term/GO:1900159
uropod membrane	Cellular Component	GO:0031259	1	1	119	18117	0.00840336	5.51968e-05	0.00656842	0.218518	SCIMP,388325	http://amigo.geneontology.org/amigo/term/GO:0031259
pyridoxal 5'-phosphate salvage	Biological Process	GO:0009443	1	1	119	18117	0.00840336	5.51968e-05	0.00656842	0.218518	PDXK,8566	http://amigo.geneontology.org/amigo/term/GO:0009443
putrescine binding	Molecular Function	GO:0019810	1	1	119	18117	0.00840336	5.51968e-05	0.00656842	0.218518	AMD1,262	http://amigo.geneontology.org/amigo/term/GO:0019810
histone H3-Y41 phosphorylation	Biological Process	GO:0035409	1	1	119	18117	0.00840336	5.51968e-05	0.00656842	0.218518	JAK2,3717	http://amigo.geneontology.org/amigo/term/GO:0035409
suppression by virus of host STAT2 activity	Biological Process	GO:0039564	1	1	119	18117	0.00840336	5.51968e-05	0.00656842	0.218518	SCRIB,23513	http://amigo.geneontology.org/amigo/term/GO:0039564
positive regulation of membrane depolarization during cardiac muscle cell action potential	Biological Process	GO:1900827	1	1	119	18117	0.00840336	5.51968e-05	0.00656842	0.218518	ANK3,288	http://amigo.geneontology.org/amigo/term/GO:1900827
suppression by virus of host STAT1 activity	Biological Process	GO:0039563	1	1	119	18117	0.00840336	5.51968e-05	0.00656842	0.218518	SCRIB,23513	http://amigo.geneontology.org/amigo/term/GO:0039563
kynureninase activity	Molecular Function	GO:0030429	1	1	119	18117	0.00840336	5.51968e-05	0.00656842	0.218518	KYNU,8942	http://amigo.geneontology.org/amigo/term/GO:0030429
venous endothelial cell differentiation	Biological Process	GO:0060843	1	1	119	18117	0.00840336	5.51968e-05	0.00656842	0.218518	NOTCH1,4851	http://amigo.geneontology.org/amigo/term/GO:0060843
negative regulation by symbiont of host signal transduction pathway	Biological Process	GO:0052029	1	1	119	18117	0.00840336	5.51968e-05	0.00656842	0.218518	SCRIB,23513	http://amigo.geneontology.org/amigo/term/GO:0052029
S-adenosylmethioninamine biosynthetic process	Biological Process	GO:0006557	1	1	119	18117	0.00840336	5.51968e-05	0.00656842	0.218518	AMD1,262	http://amigo.geneontology.org/amigo/term/GO:0006557
cell trailing edge membrane	Cellular Component	GO:0031257	1	1	119	18117	0.00840336	5.51968e-05	0.00656842	0.218518	SCIMP,388325	http://amigo.geneontology.org/amigo/term/GO:0031257
suppression by virus of host STAT activity	Biological Process	GO:0039562	1	1	119	18117	0.00840336	5.51968e-05	0.00656842	0.218518	SCRIB,23513	http://amigo.geneontology.org/amigo/term/GO:0039562
1-aminocyclopropane-1-carboxylate metabolic process	Biological Process	GO:0018871	1	1	119	18117	0.00840336	5.51968e-05	0.00656842	0.218518	ACCS,84680	http://amigo.geneontology.org/amigo/term/GO:0018871
suppression by virus of host JAK-STAT cascade	Biological Process	GO:0039514	1	1	119	18117	0.00840336	5.51968e-05	0.00656842	0.218518	SCRIB,23513	http://amigo.geneontology.org/amigo/term/GO:0039514
coronary sinus valve morphogenesis	Biological Process	GO:0003182	1	1	119	18117	0.00840336	5.51968e-05	0.00656842	0.218518	NOTCH1,4851	http://amigo.geneontology.org/amigo/term/GO:0003182
insulin receptor recycling	Biological Process	GO:0038020	1	1	119	18117	0.00840336	5.51968e-05	0.00656842	0.218518	SORL1,6653	http://amigo.geneontology.org/amigo/term/GO:0038020
1-aminocyclopropane-1-carboxylate biosynthetic process	Biological Process	GO:0042218	1	1	119	18117	0.00840336	5.51968e-05	0.00656842	0.218518	ACCS,84680	http://amigo.geneontology.org/amigo/term/GO:0042218
methylated-DNA-[protein]-cysteine S-methyltransferase activity	Molecular Function	GO:0003908	1	1	119	18117	0.00840336	5.51968e-05	0.00656842	0.218518	MGMT,4255	http://amigo.geneontology.org/amigo/term/GO:0003908
histone kinase activity (H3-Y41 specific)	Molecular Function	GO:0035401	1	1	119	18117	0.00840336	5.51968e-05	0.00656842	0.218518	JAK2,3717	http://amigo.geneontology.org/amigo/term/GO:0035401
mineralocorticoid receptor signaling pathway	Biological Process	GO:0031959	1	1	119	18117	0.00840336	5.51968e-05	0.00656842	0.218518	JAK2,3717	http://amigo.geneontology.org/amigo/term/GO:0031959
S-adenosylmethioninamine metabolic process	Biological Process	GO:0046499	1	1	119	18117	0.00840336	5.51968e-05	0.00656842	0.218518	AMD1,262	http://amigo.geneontology.org/amigo/term/GO:0046499
Notch signaling pathway involved in regulation of secondary heart field cardioblast proliferation	Biological Process	GO:0003270	1	1	119	18117	0.00840336	5.51968e-05	0.00656842	0.218518	NOTCH1,4851	http://amigo.geneontology.org/amigo/term/GO:0003270
receptor metabolic process	Biological Process	GO:0043112	5	179	119	18117	0.0420168	0.00988022	0.0065728	0.218518	SORL1,6653|SCRIB,23513|JAK2,3717|MAGI2,9863|PCSK9,255738	http://amigo.geneontology.org/amigo/term/GO:0043112
positive regulation of protein secretion	Biological Process	GO:0050714	5	179	119	18117	0.0420168	0.00988022	0.0065728	0.218518	SORL1,6653|JAK2,3717|RPH3AL,9501|PLA2G1B,5319|GLUL,2752	http://amigo.geneontology.org/amigo/term/GO:0050714
secretion	Biological Process	GO:0046903	19	1570	119	18117	0.159664	0.0866589	0.00668102	0.218518	NOTCH1,4851|MTTP,4547|CYFIP1,23191|SLC22A16,85413|SCRIB,23513|VAMP2,6844|ABCB4,5244|GLUL,2752|LTF,4057|RPH3AL,9501|ARFIP1,27236|PLA2G1B,5319|SERPINA4,5267|SORL1,6653|JAK2,3717|PDXK,8566|SIGLEC5,8778|CACNA1I,8911|S100A13,6284	http://amigo.geneontology.org/amigo/term/GO:0046903
innate immune response in mucosa	Biological Process	GO:0002227	2	19	119	18117	0.0168067	0.00104874	0.00680058	0.218518	PLA2G1B,5319|LTF,4057	http://amigo.geneontology.org/amigo/term/GO:0002227
positive regulation of phosphoprotein phosphatase activity	Biological Process	GO:0032516	2	19	119	18117	0.0168067	0.00104874	0.00680058	0.218518	JAK2,3717|MAGI2,9863	http://amigo.geneontology.org/amigo/term/GO:0032516
glomerular visceral epithelial cell differentiation	Biological Process	GO:0072112	2	19	119	18117	0.0168067	0.00104874	0.00680058	0.218518	KLF15,28999|MAGI2,9863	http://amigo.geneontology.org/amigo/term/GO:0072112
renal filtration cell differentiation	Biological Process	GO:0061318	2	19	119	18117	0.0168067	0.00104874	0.00680058	0.218518	KLF15,28999|MAGI2,9863	http://amigo.geneontology.org/amigo/term/GO:0061318
cellular response to peptide	Biological Process	GO:1901653	7	338	119	18117	0.0588235	0.0186565	0.00697974	0.219438	SORL1,6653|KLF15,28999|JAK2,3717|CYFIP1,23191|VAMP2,6844|PLA2G1B,5319|PCSK9,255738	http://amigo.geneontology.org/amigo/term/GO:1901653
cell motility	Biological Process	GO:0048870	19	1585	119	18117	0.159664	0.0874869	0.00737574	0.219438	LAMA4,3910|NOTCH1,4851|MAP2K5,5607|SLC22A16,85413|ASTN1,460|SCRIB,23513|GLUL,2752|PLA2G1B,5319|CDH13,1012|LDHC,3948|PRKG1,5592|SORL1,6653|RHOJ,57381|JAK2,3717|S100A14,57402|KIRREL3,84623|MAGI2,9863|CACNA1I,8911|ANKS1A,23294	http://amigo.geneontology.org/amigo/term/GO:0048870
localization of cell	Biological Process	GO:0051674	19	1585	119	18117	0.159664	0.0874869	0.00737574	0.219438	LAMA4,3910|NOTCH1,4851|MAP2K5,5607|SLC22A16,85413|ASTN1,460|SCRIB,23513|GLUL,2752|PLA2G1B,5319|CDH13,1012|LDHC,3948|PRKG1,5592|SORL1,6653|RHOJ,57381|JAK2,3717|S100A14,57402|KIRREL3,84623|MAGI2,9863|CACNA1I,8911|ANKS1A,23294	http://amigo.geneontology.org/amigo/term/GO:0051674
positive regulation of protein transport	Biological Process	GO:0051222	7	342	119	18117	0.0588235	0.0188773	0.00742463	0.219438	SORL1,6653|JAK2,3717|VAMP2,6844|RPH3AL,9501|PLA2G1B,5319|GLUL,2752|ANK3,288	http://amigo.geneontology.org/amigo/term/GO:0051222
glomerular epithelial cell differentiation	Biological Process	GO:0072311	2	20	119	18117	0.0168067	0.00110394	0.00752395	0.219438	KLF15,28999|MAGI2,9863	http://amigo.geneontology.org/amigo/term/GO:0072311
SNARE complex assembly	Biological Process	GO:0035493	2	20	119	18117	0.0168067	0.00110394	0.00752395	0.219438	ANKRD27,84079|VAMP2,6844	http://amigo.geneontology.org/amigo/term/GO:0035493
protein serine/threonine kinase activity	Molecular Function	GO:0004674	8	431	119	18117	0.0672269	0.0237898	0.00759809	0.219438	PRKCH,5583|PRKAG2,51422|MAP2K5,5607|PRKG1,5592|OBSCN,84033|SGK2,10110|DYRK2,8445|PRPF4B,8899	http://amigo.geneontology.org/amigo/term/GO:0004674
membrane-enclosed lumen	Cellular Component	GO:0031974	50	5642	119	18117	0.420168	0.31142	0.00775495	0.219438	MAN2B2,23324|MTTP,4547|CTDP1,9150|TP53AIP1,63970|TASOR2,54906|HOXB7,3217|PRM1,5619|C1orf52,148423|SPIB,6689|LTF,4057|ALDH4A1,8659|ELL,8178|SERPINA4,5267|GBP2,2634|SORL1,6653|RPF2,84154|ZNF148,7707|JAK2,3717|CIZ1,25792|SIM1,6492|S100A13,6284|MED12L,116931|CCDC36,339834|PCSK9,255738|MAML3,55534|DYRK2,8445|CYFIP1,23191|NOTCH1,4851|ZBTB16,7704|PROZ,8858|RIOX2,84864|OBSCN,84033|SCRIB,23513|ABCB4,5244|…	http://amigo.geneontology.org/amigo/term/GO:0031974
specific granule lumen	Cellular Component	GO:0035580	3	62	119	18117	0.0252101	0.0034222	0.00788515	0.219438	CYFIP1,23191|PDXK,8566|LTF,4057	http://amigo.geneontology.org/amigo/term/GO:0035580
regulation of cell adhesion	Biological Process	GO:0030155	11	724	119	18117	0.092437	0.0399625	0.00812752	0.219438	LAMA4,3910|NOTCH1,4851|MAP2K5,5607|ZBTB16,7704|TBCD,6904|CDH13,1012|ANK3,288|PRKG1,5592|TENM3,55714|JAK2,3717|SCRIB,23513	http://amigo.geneontology.org/amigo/term/GO:0030155
phosphatidylserine acyl-chain remodeling	Biological Process	GO:0036150	2	21	119	18117	0.0168067	0.00115913	0.00828046	0.219438	OSBPL10,114884|PLA2G1B,5319	http://amigo.geneontology.org/amigo/term/GO:0036150
sodium channel complex	Cellular Component	GO:0034706	2	21	119	18117	0.0168067	0.00115913	0.00828046	0.219438	CACNA1I,8911|SCN10A,6336	http://amigo.geneontology.org/amigo/term/GO:0034706
clathrin-coated vesicle	Cellular Component	GO:0030136	5	191	119	18117	0.0420168	0.0105426	0.00857817	0.219438	VAMP2,6844|ABCB4,5244|HLA-DQB2,3120|CLBA1,122616|ASTN1,460	http://amigo.geneontology.org/amigo/term/GO:0030136
regulation of small GTPase mediated signal transduction	Biological Process	GO:0051056	10	630	119	18117	0.0840336	0.034774	0.00860049	0.219438	NOTCH1,4851|ANKRD27,84079|RASGRF2,5924|TBCD,6904|ARHGAP39,80728|PRKG1,5592|OBSCN,84033|RHOJ,57381|SCRIB,23513|JAK2,3717	http://amigo.geneontology.org/amigo/term/GO:0051056
intracellular membrane-bounded organelle	Cellular Component	GO:0043231	87	11302	119	18117	0.731092	0.623834	0.00883002	0.219438	SLC37A3,84255|ANKRD27,84079|TP53AIP1,63970|MAP2K5,5607|TASOR2,54906|HOXB7,3217|PRM1,5619|ANK3,288|ASTN1,460|SCAMP2,10066|LTF,4057|GLUL,2752|ZFAND2A,90637|RPH3AL,9501|GALNT9,50614|ZFYVE28,57732|ARFIP1,27236|LDHC,3948|GBP2,2634|RPF2,84154|ZNF148,7707|S100A13,6284|PCSK9,255738|MAML3,55534|DYRK2,8445|C10orf67,256815|ZBTB16,7704|CASP9,842|GLT6D1,360203|RIOX2,84864|GLI4,2738|SGK2,10110|COL21A1,81578|CE…	http://amigo.geneontology.org/amigo/term/GO:0043231
lamellipodium assembly	Biological Process	GO:0030032	3	65	119	18117	0.0252101	0.00358779	0.00897858	0.219438	WASF3,10810|CYFIP1,23191|CDH13,1012	http://amigo.geneontology.org/amigo/term/GO:0030032
ammonium transmembrane transport	Biological Process	GO:0072488	2	22	119	18117	0.0168067	0.00121433	0.00906966	0.219438	PRKAG2,51422|SLC22A16,85413	http://amigo.geneontology.org/amigo/term/GO:0072488
acid secretion	Biological Process	GO:0046717	4	125	119	18117	0.0336134	0.0068996	0.00932249	0.219438	VAMP2,6844|ABCB4,5244|SLC22A16,85413|PLA2G1B,5319	http://amigo.geneontology.org/amigo/term/GO:0046717
organophosphate ester transport	Biological Process	GO:0015748	4	125	119	18117	0.0336134	0.0068996	0.00932249	0.219438	SLC37A3,84255|MTTP,4547|OSBPL10,114884|ABCB4,5244	http://amigo.geneontology.org/amigo/term/GO:0015748
Golgi subcompartment	Cellular Component	GO:0098791	7	358	119	18117	0.0588235	0.0197604	0.00941695	0.219438	SORL1,6653|SCAMP2,10066|VAMP2,6844|ARFIP1,27236|HLA-DQB2,3120|CLBA1,122616|B4GALNT4,338707	http://amigo.geneontology.org/amigo/term/GO:0098791
quaternary ammonium group transport	Biological Process	GO:0015697	2	23	119	18117	0.0168067	0.00126953	0.0098911	0.219438	PRKAG2,51422|SLC22A16,85413	http://amigo.geneontology.org/amigo/term/GO:0015697
regulation of receptor recycling	Biological Process	GO:0001919	2	23	119	18117	0.0168067	0.00126953	0.0098911	0.219438	SCRIB,23513|PCSK9,255738	http://amigo.geneontology.org/amigo/term/GO:0001919
glomerular epithelium development	Biological Process	GO:0072010	2	23	119	18117	0.0168067	0.00126953	0.0098911	0.219438	KLF15,28999|MAGI2,9863	http://amigo.geneontology.org/amigo/term/GO:0072010
organelle subcompartment	Cellular Component	GO:0031984	7	362	119	18117	0.0588235	0.0199812	0.00997101	0.219438	SORL1,6653|SCAMP2,10066|VAMP2,6844|ARFIP1,27236|HLA-DQB2,3120|CLBA1,122616|B4GALNT4,338707	http://amigo.geneontology.org/amigo/term/GO:0031984
protein secretion	Biological Process	GO:0009306	8	453	119	18117	0.0672269	0.0250041	0.010086	0.219438	MTTP,4547|RPH3AL,9501|ARFIP1,27236|PLA2G1B,5319|SORL1,6653|JAK2,3717|GLUL,2752|S100A13,6284	http://amigo.geneontology.org/amigo/term/GO:0009306
intracellular organelle	Cellular Component	GO:0043229	93	12342	119	18117	0.781513	0.681239	0.0102666	0.219438	SLC37A3,84255|ANKRD27,84079|TP53AIP1,63970|MAP2K5,5607|TASOR2,54906|HOXB7,3217|PRM1,5619|ANK3,288|ASTN1,460|SCAMP2,10066|LTF,4057|GLUL,2752|ESPNL,339768|ZFAND2A,90637|RPH3AL,9501|GALNT9,50614|ZFYVE28,57732|ARFIP1,27236|LDHC,3948|GBP2,2634|RPF2,84154|ZNF148,7707|MYH15,22989|S100A13,6284|PCSK9,255738|MAML3,55534|DYRK2,8445|C10orf67,256815|ZBTB16,7704|CASP9,842|GLT6D1,360203|RIOX2,84864|GLI4,2738|SG…	http://amigo.geneontology.org/amigo/term/GO:0043229
synaptic vesicle localization	Biological Process	GO:0097479	5	200	119	18117	0.0420168	0.0110394	0.0103358	0.219438	SCRIB,23513|CYFIP1,23191|VAMP2,6844|MAGI2,9863|AMPH,273	http://amigo.geneontology.org/amigo/term/GO:0097479
synaptic vesicle endocytosis	Biological Process	GO:0048488	3	69	119	18117	0.0252101	0.00380858	0.0105681	0.219438	SCRIB,23513|VAMP2,6844|AMPH,273	http://amigo.geneontology.org/amigo/term/GO:0048488
regulation of localization	Biological Process	GO:0032879	27	2623	119	18117	0.226891	0.144781	0.0105859	0.219438	LAMA4,3910|NOTCH1,4851|CYFIP1,23191|ANKRD27,84079|MAP2K5,5607|ANK3,288|VAMP2,6844|ABCB4,5244|SGK2,10110|GLUL,2752|SCN10A,6336|PRKCH,5583|PRKAG2,51422|RPH3AL,9501|ARFIP1,27236|PLA2G1B,5319|CDH13,1012|S100A1,6271|SORL1,6653|RHOJ,57381|KLF15,28999|JAK2,3717|S100A14,57402|MAGI2,9863|TPCN1,53373|CACNA1I,8911|PCSK9,255738	http://amigo.geneontology.org/amigo/term/GO:0032879
response to insulin	Biological Process	GO:0032868	6	281	119	18117	0.0504202	0.0155103	0.0106524	0.219438	SORL1,6653|KLF15,28999|CYFIP1,23191|VAMP2,6844|PLA2G1B,5319|PCSK9,255738	http://amigo.geneontology.org/amigo/term/GO:0032868
response to peptide	Biological Process	GO:1901652	8	458	119	18117	0.0672269	0.0252801	0.0107274	0.219438	NOTCH1,4851|CYFIP1,23191|PLA2G1B,5319|KLF15,28999|SORL1,6653|JAK2,3717|VAMP2,6844|PCSK9,255738	http://amigo.geneontology.org/amigo/term/GO:1901652
transmission of nerve impulse	Biological Process	GO:0019226	3	70	119	18117	0.0252101	0.00386377	0.0109893	0.219438	CACNA1I,8911|SCN10A,6336|ANK3,288	http://amigo.geneontology.org/amigo/term/GO:0019226
glucose import	Biological Process	GO:0046323	3	70	119	18117	0.0252101	0.00386377	0.0109893	0.219438	KLF15,28999|PRKAG2,51422|PLA2G1B,5319	http://amigo.geneontology.org/amigo/term/GO:0046323
phospholipid transport	Biological Process	GO:0015914	3	71	119	18117	0.0252101	0.00391897	0.0114201	0.219438	MTTP,4547|OSBPL10,114884|ABCB4,5244	http://amigo.geneontology.org/amigo/term/GO:0015914
regulation of lipopolysaccharide-mediated signaling pathway	Biological Process	GO:0031664	2	25	119	18117	0.0168067	0.00137992	0.0116289	0.219438	SCIMP,388325|LTF,4057	http://amigo.geneontology.org/amigo/term/GO:0031664
M band	Cellular Component	GO:0031430	2	25	119	18117	0.0168067	0.00137992	0.0116289	0.219438	OBSCN,84033|S100A1,6271	http://amigo.geneontology.org/amigo/term/GO:0031430
glutamine family amino acid catabolic process	Biological Process	GO:0009065	2	25	119	18117	0.0168067	0.00137992	0.0116289	0.219438	ALDH4A1,8659|GLUL,2752	http://amigo.geneontology.org/amigo/term/GO:0009065
positive regulation of epidermal cell differentiation	Biological Process	GO:0045606	2	25	119	18117	0.0168067	0.00137992	0.0116289	0.219438	PRKCH,5583|NOTCH1,4851	http://amigo.geneontology.org/amigo/term/GO:0045606
endothelial cell migration	Biological Process	GO:0043542	5	206	119	18117	0.0420168	0.0113705	0.011636	0.219438	RHOJ,57381|NOTCH1,4851|MAP2K5,5607|GLUL,2752|CDH13,1012	http://amigo.geneontology.org/amigo/term/GO:0043542
lipid binding	Molecular Function	GO:0008289	11	769	119	18117	0.092437	0.0424463	0.0123924	0.219438	MTTP,4547|ZFYVE28,57732|ARFIP1,27236|AMPH,273|PLA2G1B,5319|OBSCN,84033|VAMP2,6844|OSBPL10,114884|TPCN1,53373|LTF,4057|S100A13,6284	http://amigo.geneontology.org/amigo/term/GO:0008289
protein kinase activity	Molecular Function	GO:0004672	9	567	119	18117	0.0756303	0.0312966	0.0124787	0.219438	PRKCH,5583|PRKAG2,51422|MAP2K5,5607|PRKG1,5592|OBSCN,84033|JAK2,3717|SGK2,10110|DYRK2,8445|PRPF4B,8899	http://amigo.geneontology.org/amigo/term/GO:0004672
negative regulation of cardiac muscle hypertrophy	Biological Process	GO:0010614	2	26	119	18117	0.0168067	0.00143512	0.0125443	0.219438	NOTCH1,4851|CTDP1,9150	http://amigo.geneontology.org/amigo/term/GO:0010614
positive regulation of receptor internalization	Biological Process	GO:0002092	2	26	119	18117	0.0168067	0.00143512	0.0125443	0.219438	MAGI2,9863|PCSK9,255738	http://amigo.geneontology.org/amigo/term/GO:0002092
secretion by cell	Biological Process	GO:0032940	17	1436	119	18117	0.142857	0.0792626	0.0126092	0.219438	NOTCH1,4851|MTTP,4547|CYFIP1,23191|SCRIB,23513|VAMP2,6844|GLUL,2752|LTF,4057|RPH3AL,9501|ARFIP1,27236|PLA2G1B,5319|SERPINA4,5267|SORL1,6653|JAK2,3717|PDXK,8566|SIGLEC5,8778|CACNA1I,8911|S100A13,6284	http://amigo.geneontology.org/amigo/term/GO:0032940
phosphotransferase activity, alcohol group as acceptor	Molecular Function	GO:0016773	10	669	119	18117	0.0840336	0.0369266	0.0127364	0.219438	PRKCH,5583|PRKAG2,51422|MAP2K5,5607|PRKG1,5592|OBSCN,84033|JAK2,3717|PDXK,8566|SGK2,10110|PRPF4B,8899|DYRK2,8445	http://amigo.geneontology.org/amigo/term/GO:0016773
positive regulation of insulin secretion	Biological Process	GO:0032024	3	74	119	18117	0.0252101	0.00408456	0.0127704	0.219438	JAK2,3717|RPH3AL,9501|GLUL,2752	http://amigo.geneontology.org/amigo/term/GO:0032024
regulation of glucose transport	Biological Process	GO:0010827	3	74	119	18117	0.0252101	0.00408456	0.0127704	0.219438	KLF15,28999|PRKAG2,51422|PLA2G1B,5319	http://amigo.geneontology.org/amigo/term/GO:0010827
coated vesicle	Cellular Component	GO:0030135	6	293	119	18117	0.0504202	0.0161727	0.0128854	0.219438	VAMP2,6844|ABCB4,5244|HLA-DQB2,3120|CLBA1,122616|PCSK9,255738|ASTN1,460	http://amigo.geneontology.org/amigo/term/GO:0030135
carbohydrate transport	Biological Process	GO:0008643	4	138	119	18117	0.0336134	0.00761716	0.0130417	0.219438	SLC37A3,84255|KLF15,28999|PRKAG2,51422|PLA2G1B,5319	http://amigo.geneontology.org/amigo/term/GO:0008643
PCSK9-LDLR complex	Cellular Component	GO:1990666	1	2	119	18117	0.00840336	0.000110394	0.013094	0.219438	PCSK9,255738	http://amigo.geneontology.org/amigo/term/GO:1990666
coronary vein morphogenesis	Biological Process	GO:0003169	1	2	119	18117	0.00840336	0.000110394	0.013094	0.219438	NOTCH1,4851	http://amigo.geneontology.org/amigo/term/GO:0003169
modulation of signal transduction in other organism	Biological Process	GO:0044501	1	2	119	18117	0.00840336	0.000110394	0.013094	0.219438	SCRIB,23513	http://amigo.geneontology.org/amigo/term/GO:0044501
regulation of early endosome to recycling endosome transport	Biological Process	GO:1902954	1	2	119	18117	0.00840336	0.000110394	0.013094	0.219438	SORL1,6653	http://amigo.geneontology.org/amigo/term/GO:1902954
positive regulation of aorta morphogenesis	Biological Process	GO:1903849	1	2	119	18117	0.00840336	0.000110394	0.013094	0.219438	NOTCH1,4851	http://amigo.geneontology.org/amigo/term/GO:1903849
UDP-activated nucleotide receptor activity	Molecular Function	GO:0045029	1	2	119	18117	0.00840336	0.000110394	0.013094	0.219438	P2RY14,9934	http://amigo.geneontology.org/amigo/term/GO:0045029
positive regulation of satellite cell proliferation	Biological Process	GO:1902724	1	2	119	18117	0.00840336	0.000110394	0.013094	0.219438	JAK2,3717	http://amigo.geneontology.org/amigo/term/GO:1902724
maintenance of protein location in membrane	Biological Process	GO:0072658	1	2	119	18117	0.00840336	0.000110394	0.013094	0.219438	ANK3,288	http://amigo.geneontology.org/amigo/term/GO:0072658
protein-glycine ligase activity	Molecular Function	GO:0070735	1	2	119	18117	0.00840336	0.000110394	0.013094	0.219438	TTLL10,254173	http://amigo.geneontology.org/amigo/term/GO:0070735
single-species biofilm formation	Biological Process	GO:0044010	1	2	119	18117	0.00840336	0.000110394	0.013094	0.219438	LTF,4057	http://amigo.geneontology.org/amigo/term/GO:0044010
biofilm formation	Biological Process	GO:0042710	1	2	119	18117	0.00840336	0.000110394	0.013094	0.219438	LTF,4057	http://amigo.geneontology.org/amigo/term/GO:0042710
glutamate-ammonia ligase activity	Molecular Function	GO:0004356	1	2	119	18117	0.00840336	0.000110394	0.013094	0.219438	GLUL,2752	http://amigo.geneontology.org/amigo/term/GO:0004356
modulation by symbiont of host signal transduction pathway	Biological Process	GO:0052027	1	2	119	18117	0.00840336	0.000110394	0.013094	0.219438	SCRIB,23513	http://amigo.geneontology.org/amigo/term/GO:0052027
positive regulation of cell communication by electrical coupling	Biological Process	GO:0010650	1	2	119	18117	0.00840336	0.000110394	0.013094	0.219438	ANK3,288	http://amigo.geneontology.org/amigo/term/GO:0010650
regulation of metalloendopeptidase activity involved in amyloid precursor protein catabolic process	Biological Process	GO:1902962	1	2	119	18117	0.00840336	0.000110394	0.013094	0.219438	SORL1,6653	http://amigo.geneontology.org/amigo/term/GO:1902962
response to immune response of other organism involved in symbiotic interaction	Biological Process	GO:0052564	1	2	119	18117	0.00840336	0.000110394	0.013094	0.219438	SCRIB,23513	http://amigo.geneontology.org/amigo/term/GO:0052564
modulation of signal transduction in other organism involved in symbiotic interaction	Biological Process	GO:0052250	1	2	119	18117	0.00840336	0.000110394	0.013094	0.219438	SCRIB,23513	http://amigo.geneontology.org/amigo/term/GO:0052250
evasion or tolerance of immune response of other organism involved in symbiotic interaction	Biological Process	GO:0051805	1	2	119	18117	0.00840336	0.000110394	0.013094	0.219438	SCRIB,23513	http://amigo.geneontology.org/amigo/term/GO:0051805
negative regulation of single-species biofilm formation	Biological Process	GO:1900191	1	2	119	18117	0.00840336	0.000110394	0.013094	0.219438	LTF,4057	http://amigo.geneontology.org/amigo/term/GO:1900191
negative regulation of aspartic-type endopeptidase activity involved in amyloid precursor protein catabolic process	Biological Process	GO:1902960	1	2	119	18117	0.00840336	0.000110394	0.013094	0.219438	SORL1,6653	http://amigo.geneontology.org/amigo/term/GO:1902960
positive regulation of growth factor dependent skeletal muscle satellite cell proliferation	Biological Process	GO:1902728	1	2	119	18117	0.00840336	0.000110394	0.013094	0.219438	JAK2,3717	http://amigo.geneontology.org/amigo/term/GO:1902728
protein polyglycylation	Biological Process	GO:0018094	1	2	119	18117	0.00840336	0.000110394	0.013094	0.219438	TTLL10,254173	http://amigo.geneontology.org/amigo/term/GO:0018094
inter-male aggressive behavior	Biological Process	GO:0002121	1	2	119	18117	0.00840336	0.000110394	0.013094	0.219438	KIRREL3,84623	http://amigo.geneontology.org/amigo/term/GO:0002121
evasion or tolerance of host defenses by virus	Biological Process	GO:0019049	1	2	119	18117	0.00840336	0.000110394	0.013094	0.219438	SCRIB,23513	http://amigo.geneontology.org/amigo/term/GO:0019049
protein localization to M-band	Biological Process	GO:0036309	1	2	119	18117	0.00840336	0.000110394	0.013094	0.219438	OBSCN,84033	http://amigo.geneontology.org/amigo/term/GO:0036309
L-kynurenine catabolic process	Biological Process	GO:0097053	1	2	119	18117	0.00840336	0.000110394	0.013094	0.219438	KYNU,8942	http://amigo.geneontology.org/amigo/term/GO:0097053
lithium ion binding	Molecular Function	GO:0031403	1	2	119	18117	0.00840336	0.000110394	0.013094	0.219438	PDXK,8566	http://amigo.geneontology.org/amigo/term/GO:0031403
tryptophan catabolic process to acetyl-CoA	Biological Process	GO:0019442	1	2	119	18117	0.00840336	0.000110394	0.013094	0.219438	KYNU,8942	http://amigo.geneontology.org/amigo/term/GO:0019442
regulation of ephrin receptor signaling pathway	Biological Process	GO:1901187	1	2	119	18117	0.00840336	0.000110394	0.013094	0.219438	ANKS1A,23294	http://amigo.geneontology.org/amigo/term/GO:1901187
regulation of single-species biofilm formation	Biological Process	GO:1900190	1	2	119	18117	0.00840336	0.000110394	0.013094	0.219438	LTF,4057	http://amigo.geneontology.org/amigo/term/GO:1900190
regulation of aorta morphogenesis	Biological Process	GO:1903847	1	2	119	18117	0.00840336	0.000110394	0.013094	0.219438	NOTCH1,4851	http://amigo.geneontology.org/amigo/term/GO:1903847
response to host immune response	Biological Process	GO:0052572	1	2	119	18117	0.00840336	0.000110394	0.013094	0.219438	SCRIB,23513	http://amigo.geneontology.org/amigo/term/GO:0052572
trigeminal sensory nucleus development	Biological Process	GO:0021730	1	2	119	18117	0.00840336	0.000110394	0.013094	0.219438	KIRREL3,84623	http://amigo.geneontology.org/amigo/term/GO:0021730
N-acetyl-beta-glucosaminyl-glycoprotein 4-beta-N-acetylgalactosaminyltransferase activity	Molecular Function	GO:0033842	1	2	119	18117	0.00840336	0.000110394	0.013094	0.219438	B4GALNT4,338707	http://amigo.geneontology.org/amigo/term/GO:0033842
negative regulation of cell proliferation involved in heart valve morphogenesis	Biological Process	GO:0003252	1	2	119	18117	0.00840336	0.000110394	0.013094	0.219438	NOTCH1,4851	http://amigo.geneontology.org/amigo/term/GO:0003252
evasion or tolerance of host immune response	Biological Process	GO:0020012	1	2	119	18117	0.00840336	0.000110394	0.013094	0.219438	SCRIB,23513	http://amigo.geneontology.org/amigo/term/GO:0020012
regulation of single-species biofilm formation in or on host organism	Biological Process	GO:1900228	1	2	119	18117	0.00840336	0.000110394	0.013094	0.219438	LTF,4057	http://amigo.geneontology.org/amigo/term/GO:1900228
regulation of neurofibrillary tangle assembly	Biological Process	GO:1902996	1	2	119	18117	0.00840336	0.000110394	0.013094	0.219438	SORL1,6653	http://amigo.geneontology.org/amigo/term/GO:1902996
spermine biosynthetic process	Biological Process	GO:0006597	1	2	119	18117	0.00840336	0.000110394	0.013094	0.219438	AMD1,262	http://amigo.geneontology.org/amigo/term/GO:0006597
glutamine biosynthetic process	Biological Process	GO:0006542	1	2	119	18117	0.00840336	0.000110394	0.013094	0.219438	GLUL,2752	http://amigo.geneontology.org/amigo/term/GO:0006542
cardiac right atrium morphogenesis	Biological Process	GO:0003213	1	2	119	18117	0.00840336	0.000110394	0.013094	0.219438	NOTCH1,4851	http://amigo.geneontology.org/amigo/term/GO:0003213
proline catabolic process to glutamate	Biological Process	GO:0010133	1	2	119	18117	0.00840336	0.000110394	0.013094	0.219438	ALDH4A1,8659	http://amigo.geneontology.org/amigo/term/GO:0010133
maintenance of protein location in plasma membrane	Biological Process	GO:0072660	1	2	119	18117	0.00840336	0.000110394	0.013094	0.219438	ANK3,288	http://amigo.geneontology.org/amigo/term/GO:0072660
ammonia assimilation cycle	Biological Process	GO:0019676	1	2	119	18117	0.00840336	0.000110394	0.013094	0.219438	GLUL,2752	http://amigo.geneontology.org/amigo/term/GO:0019676
regulation of homologous chromosome segregation	Biological Process	GO:0060629	1	2	119	18117	0.00840336	0.000110394	0.013094	0.219438	CCDC36,339834	http://amigo.geneontology.org/amigo/term/GO:0060629
negative regulation of chemokine (C-X-C motif) ligand 2 production	Biological Process	GO:2000342	1	2	119	18117	0.00840336	0.000110394	0.013094	0.219438	MAP2K5,5607	http://amigo.geneontology.org/amigo/term/GO:2000342
apoptosome	Cellular Component	GO:0043293	1	2	119	18117	0.00840336	0.000110394	0.013094	0.219438	CASP9,842	http://amigo.geneontology.org/amigo/term/GO:0043293
negative regulation by symbiont of host molecular function	Biological Process	GO:0052056	1	2	119	18117	0.00840336	0.000110394	0.013094	0.219438	SCRIB,23513	http://amigo.geneontology.org/amigo/term/GO:0052056
single-species biofilm formation in or on host organism	Biological Process	GO:0044407	1	2	119	18117	0.00840336	0.000110394	0.013094	0.219438	LTF,4057	http://amigo.geneontology.org/amigo/term/GO:0044407
negative regulation of single-species biofilm formation in or on host organism	Biological Process	GO:1900229	1	2	119	18117	0.00840336	0.000110394	0.013094	0.219438	LTF,4057	http://amigo.geneontology.org/amigo/term/GO:1900229
ammonia ligase activity	Molecular Function	GO:0016211	1	2	119	18117	0.00840336	0.000110394	0.013094	0.219438	GLUL,2752	http://amigo.geneontology.org/amigo/term/GO:0016211
TFIIF-class transcription factor binding	Molecular Function	GO:0001096	1	2	119	18117	0.00840336	0.000110394	0.013094	0.219438	CTDP1,9150	http://amigo.geneontology.org/amigo/term/GO:0001096
principal sensory nucleus of trigeminal nerve development	Biological Process	GO:0021740	1	2	119	18117	0.00840336	0.000110394	0.013094	0.219438	KIRREL3,84623	http://amigo.geneontology.org/amigo/term/GO:0021740
PCSK9-AnxA2 complex	Cellular Component	GO:1990667	1	2	119	18117	0.00840336	0.000110394	0.013094	0.219438	PCSK9,255738	http://amigo.geneontology.org/amigo/term/GO:1990667
suppression by virus of host molecular function	Biological Process	GO:0039507	1	2	119	18117	0.00840336	0.000110394	0.013094	0.219438	SCRIB,23513	http://amigo.geneontology.org/amigo/term/GO:0039507
negative regulation of metalloendopeptidase activity involved in amyloid precursor protein catabolic process	Biological Process	GO:1902963	1	2	119	18117	0.00840336	0.000110394	0.013094	0.219438	SORL1,6653	http://amigo.geneontology.org/amigo/term/GO:1902963
cGMP-dependent protein kinase activity	Molecular Function	GO:0004692	1	2	119	18117	0.00840336	0.000110394	0.013094	0.219438	PRKG1,5592	http://amigo.geneontology.org/amigo/term/GO:0004692
Scrib-APC-beta-catenin complex	Cellular Component	GO:0034750	1	2	119	18117	0.00840336	0.000110394	0.013094	0.219438	SCRIB,23513	http://amigo.geneontology.org/amigo/term/GO:0034750
acid-ammonia (or amide) ligase activity	Molecular Function	GO:0016880	1	2	119	18117	0.00840336	0.000110394	0.013094	0.219438	GLUL,2752	http://amigo.geneontology.org/amigo/term/GO:0016880
modulation by virus of host molecular function	Biological Process	GO:0039506	1	2	119	18117	0.00840336	0.000110394	0.013094	0.219438	SCRIB,23513	http://amigo.geneontology.org/amigo/term/GO:0039506
pyridoxal phosphate biosynthetic process	Biological Process	GO:0042823	1	2	119	18117	0.00840336	0.000110394	0.013094	0.219438	PDXK,8566	http://amigo.geneontology.org/amigo/term/GO:0042823
evasion or tolerance by virus of host immune response	Biological Process	GO:0030683	1	2	119	18117	0.00840336	0.000110394	0.013094	0.219438	SCRIB,23513	http://amigo.geneontology.org/amigo/term/GO:0030683
apoptotic process involved in morphogenesis	Biological Process	GO:0060561	2	27	119	18117	0.0168067	0.00149031	0.0134903	0.224146	SCRIB,23513|NOTCH1,4851	http://amigo.geneontology.org/amigo/term/GO:0060561
negative regulation of sprouting angiogenesis	Biological Process	GO:1903671	2	27	119	18117	0.0168067	0.00149031	0.0134903	0.224146	NOTCH1,4851|MAP2K5,5607	http://amigo.geneontology.org/amigo/term/GO:1903671
histone demethylase activity	Molecular Function	GO:0032452	2	28	119	18117	0.0168067	0.00154551	0.0144662	0.234225	KDM4B,23030|RIOX2,84864	http://amigo.geneontology.org/amigo/term/GO:0032452
negative regulation of muscle hypertrophy	Biological Process	GO:0014741	2	28	119	18117	0.0168067	0.00154551	0.0144662	0.234225	NOTCH1,4851|CTDP1,9150	http://amigo.geneontology.org/amigo/term/GO:0014741
vesicle-mediated transport	Biological Process	GO:0016192	21	1947	119	18117	0.176471	0.107468	0.0152569	0.234225	NOTCH1,4851|CYFIP1,23191|ANKRD27,84079|PROZ,8858|ANK3,288|SCRIB,23513|SCAMP2,10066|VAMP2,6844|LTF,4057|RPH3AL,9501|AMPH,273|SERPINA4,5267|CDH13,1012|SORL1,6653|RHOJ,57381|PDXK,8566|SIGLEC5,8778|MAGI2,9863|CACNA1I,8911|S100A13,6284|PCSK9,255738	http://amigo.geneontology.org/amigo/term/GO:0016192
cytoplasmic part	Cellular Component	GO:0044444	75	9566	119	18117	0.630252	0.528012	0.0153413	0.234225	SLC37A3,84255|ANKRD27,84079|TP53AIP1,63970|MAP2K5,5607|TASOR2,54906|HOXB7,3217|ANK3,288|ASTN1,460|SCAMP2,10066|LTF,4057|GLUL,2752|RPH3AL,9501|GALNT9,50614|ZFYVE28,57732|ARFIP1,27236|LDHC,3948|CDH13,1012|GBP2,2634|RHOJ,57381|ZNF148,7707|MYH15,22989|S100A13,6284|PCSK9,255738|DYRK2,8445|C10orf67,256815|ZBTB16,7704|CASP9,842|GLT6D1,360203|RIOX2,84864|SGK2,10110|COL21A1,81578|SCN10A,6336|CENPU,79682|R…	http://amigo.geneontology.org/amigo/term/GO:0044444
toll-like receptor signaling pathway	Biological Process	GO:0002224	4	145	119	18117	0.0336134	0.00800353	0.0153863	0.234225	SCIMP,388325|S100A14,57402|LTF,4057|S100A1,6271	http://amigo.geneontology.org/amigo/term/GO:0002224
histone lysine demethylation	Biological Process	GO:0070076	2	29	119	18117	0.0168067	0.00160071	0.0154718	0.234225	KDM4B,23030|RIOX2,84864	http://amigo.geneontology.org/amigo/term/GO:0070076
embryonic hindlimb morphogenesis	Biological Process	GO:0035116	2	29	119	18117	0.0168067	0.00160071	0.0154718	0.234225	NOTCH1,4851|ZBTB16,7704	http://amigo.geneontology.org/amigo/term/GO:0035116
regulation of glial cell proliferation	Biological Process	GO:0060251	2	29	119	18117	0.0168067	0.00160071	0.0154718	0.234225	PRKCH,5583|NOTCH1,4851	http://amigo.geneontology.org/amigo/term/GO:0060251
cardiac muscle hypertrophy	Biological Process	GO:0003300	3	80	119	18117	0.0252101	0.00441574	0.0157346	0.234225	KLF15,28999|NOTCH1,4851|CTDP1,9150	http://amigo.geneontology.org/amigo/term/GO:0003300
regulation of hydrolase activity	Biological Process	GO:0051336	15	1244	119	18117	0.12605	0.0686648	0.0162431	0.234225	SSPO,23145|ELL,8178|ANKRD27,84079|MAP2K5,5607|PLA2G1B,5319|TBCD,6904|SERPINA4,5267|CASP9,842|ARHGAP39,80728|PRKG1,5592|SORL1,6653|SCRIB,23513|JAK2,3717|MAGI2,9863|LTF,4057	http://amigo.geneontology.org/amigo/term/GO:0051336
histone demethylation	Biological Process	GO:0016577	2	30	119	18117	0.0168067	0.0016559	0.0165065	0.234225	KDM4B,23030|RIOX2,84864	http://amigo.geneontology.org/amigo/term/GO:0016577
phosphatidylinositol-4-phosphate binding	Molecular Function	GO:0070273	2	30	119	18117	0.0168067	0.0016559	0.0165065	0.234225	OBSCN,84033|ARFIP1,27236	http://amigo.geneontology.org/amigo/term/GO:0070273
cation transmembrane transport	Biological Process	GO:0098655	10	697	119	18117	0.0840336	0.0384722	0.0165278	0.234225	TMEM63B,55362|PRKAG2,51422|SLC22A16,85413|ANK3,288|S100A1,6271|VAMP2,6844|TPCN1,53373|CACNA1I,8911|SCN10A,6336|PCSK9,255738	http://amigo.geneontology.org/amigo/term/GO:0098655
cellular response to insulin stimulus	Biological Process	GO:0032869	5	226	119	18117	0.0420168	0.0124745	0.0167659	0.234225	SORL1,6653|CYFIP1,23191|VAMP2,6844|PLA2G1B,5319|PCSK9,255738	http://amigo.geneontology.org/amigo/term/GO:0032869
sperm motility	Biological Process	GO:0030317	3	82	119	18117	0.0252101	0.00452614	0.0168014	0.234225	SLC22A16,85413|CACNA1I,8911|LDHC,3948	http://amigo.geneontology.org/amigo/term/GO:0030317
cellular response to peptide hormone stimulus	Biological Process	GO:0071375	6	312	119	18117	0.0504202	0.0172214	0.0170638	0.234225	SORL1,6653|JAK2,3717|CYFIP1,23191|VAMP2,6844|PLA2G1B,5319|PCSK9,255738	http://amigo.geneontology.org/amigo/term/GO:0071375
sodium ion transport	Biological Process	GO:0006814	5	228	119	18117	0.0420168	0.0125849	0.0173496	0.234225	TPCN1,53373|CACNA1I,8911|SCN10A,6336|ANK3,288|PCSK9,255738	http://amigo.geneontology.org/amigo/term/GO:0006814
striated muscle hypertrophy	Biological Process	GO:0014897	3	83	119	18117	0.0252101	0.00458133	0.0173497	0.234225	KLF15,28999|NOTCH1,4851|CTDP1,9150	http://amigo.geneontology.org/amigo/term/GO:0014897
lamellipodium organization	Biological Process	GO:0097581	3	83	119	18117	0.0252101	0.00458133	0.0173497	0.234225	WASF3,10810|CYFIP1,23191|CDH13,1012	http://amigo.geneontology.org/amigo/term/GO:0097581
intracellular organelle lumen	Cellular Component	GO:0070013	47	5450	119	18117	0.394958	0.300822	0.0175604	0.234225	MAN2B2,23324|MTTP,4547|CTDP1,9150|TP53AIP1,63970|TASOR2,54906|HOXB7,3217|PRM1,5619|C1orf52,148423|SPIB,6689|ALDH4A1,8659|ELL,8178|GBP2,2634|SORL1,6653|RPF2,84154|ZNF148,7707|JAK2,3717|CIZ1,25792|SIM1,6492|S100A13,6284|MED12L,116931|CCDC36,339834|PCSK9,255738|MAML3,55534|DYRK2,8445|NOTCH1,4851|ZBTB16,7704|PROZ,8858|RIOX2,84864|OBSCN,84033|SCRIB,23513|ABCB4,5244|SGK2,10110|COL21A1,81578|CENPU,79682…	http://amigo.geneontology.org/amigo/term/GO:0070013
mucosal immune response	Biological Process	GO:0002385	2	31	119	18117	0.0168067	0.0017111	0.01757	0.234225	PLA2G1B,5319|LTF,4057	http://amigo.geneontology.org/amigo/term/GO:0002385
muscle hypertrophy	Biological Process	GO:0014896	3	85	119	18117	0.0252101	0.00469173	0.018476	0.234225	KLF15,28999|NOTCH1,4851|CTDP1,9150	http://amigo.geneontology.org/amigo/term/GO:0014896
positive regulation of secretion by cell	Biological Process	GO:1903532	6	318	119	18117	0.0504202	0.0175526	0.0185572	0.234225	SORL1,6653|JAK2,3717|RPH3AL,9501|PLA2G1B,5319|GLUL,2752|CACNA1I,8911	http://amigo.geneontology.org/amigo/term/GO:1903532
cellular amino acid metabolic process	Biological Process	GO:0006520	7	410	119	18117	0.0588235	0.0226307	0.0186069	0.234225	ALDH4A1,8659|ACCS,84680|OSBPL10,114884|PLA2G1B,5319|KYNU,8942|GLUL,2752|SERINC2,347735	http://amigo.geneontology.org/amigo/term/GO:0006520
protein dealkylation	Biological Process	GO:0008214	2	32	119	18117	0.0168067	0.0017663	0.0186618	0.234225	KDM4B,23030|RIOX2,84864	http://amigo.geneontology.org/amigo/term/GO:0008214
positive regulation of phosphatase activity	Biological Process	GO:0010922	2	32	119	18117	0.0168067	0.0017663	0.0186618	0.234225	JAK2,3717|MAGI2,9863	http://amigo.geneontology.org/amigo/term/GO:0010922
pyridine-containing compound biosynthetic process	Biological Process	GO:0072525	2	32	119	18117	0.0168067	0.0017663	0.0186618	0.234225	PDXK,8566|KYNU,8942	http://amigo.geneontology.org/amigo/term/GO:0072525
protein demethylation	Biological Process	GO:0006482	2	32	119	18117	0.0168067	0.0017663	0.0186618	0.234225	KDM4B,23030|RIOX2,84864	http://amigo.geneontology.org/amigo/term/GO:0006482
glutamate metabolic process	Biological Process	GO:0006536	2	32	119	18117	0.0168067	0.0017663	0.0186618	0.234225	ALDH4A1,8659|GLUL,2752	http://amigo.geneontology.org/amigo/term/GO:0006536
neurogenesis	Biological Process	GO:0022008	18	1623	119	18117	0.151261	0.0895844	0.019026	0.234225	WASF3,10810|NOTCH1,4851|CYFIP1,23191|ANKRD27,84079|ANK3,288|ASTN1,460|SCRIB,23513|PRKCH,5583|TBCD,6904|PRKG1,5592|KLF15,28999|SORL1,6653|TENM3,55714|JAK2,3717|KIRREL3,84623|MAGI2,9863|ANKS1A,23294|PCSK9,255738	http://amigo.geneontology.org/amigo/term/GO:0022008
response to lipopolysaccharide	Biological Process	GO:0032496	6	320	119	18117	0.0504202	0.017663	0.0190743	0.234225	SCIMP,388325|NOTCH1,4851|JAK2,3717|S100A14,57402|LTF,4057|CASP9,842	http://amigo.geneontology.org/amigo/term/GO:0032496
regulation of cell shape	Biological Process	GO:0008360	4	155	119	18117	0.0336134	0.0085555	0.0191715	0.234225	RHOJ,57381|WASF3,10810|CYFIP1,23191|S100A13,6284	http://amigo.geneontology.org/amigo/term/GO:0008360
anion binding	Molecular Function	GO:0043168	27	2755	119	18117	0.226891	0.152067	0.0194094	0.234225	ACCS,84680|MAP2K5,5607|OBSCN,84033|TTLL10,254173|VAMP2,6844|OSBPL10,114884|ABCB4,5244|SGK2,10110|LTF,4057|GLUL,2752|PRKCH,5583|PRKAG2,51422|ZFYVE28,57732|AMPH,273|ARFIP1,27236|KYNU,8942|PLA2G1B,5319|PRKG1,5592|GBP2,2634|RHOJ,57381|JAK2,3717|MYH15,22989|PDXK,8566|SIGLEC5,8778|TPCN1,53373|PRPF4B,8899|DYRK2,8445	http://amigo.geneontology.org/amigo/term/GO:0043168
negative regulation of SNARE complex assembly	Biological Process	GO:0035544	1	3	119	18117	0.00840336	0.00016559	0.0195772	0.234225	ANKRD27,84079	http://amigo.geneontology.org/amigo/term/GO:0035544
proline catabolic process	Biological Process	GO:0006562	1	3	119	18117	0.00840336	0.00016559	0.0195772	0.234225	ALDH4A1,8659	http://amigo.geneontology.org/amigo/term/GO:0006562
apoptotic process involved in embryonic digit morphogenesis	Biological Process	GO:1902263	1	3	119	18117	0.00840336	0.00016559	0.0195772	0.234225	NOTCH1,4851	http://amigo.geneontology.org/amigo/term/GO:1902263
tumor necrosis factor (ligand) superfamily member 11 production	Biological Process	GO:0072535	1	3	119	18117	0.00840336	0.00016559	0.0195772	0.234225	LTF,4057	http://amigo.geneontology.org/amigo/term/GO:0072535
cell proliferation involved in heart valve morphogenesis	Biological Process	GO:0003249	1	3	119	18117	0.00840336	0.00016559	0.0195772	0.234225	NOTCH1,4851	http://amigo.geneontology.org/amigo/term/GO:0003249
polyamine binding	Molecular Function	GO:0019808	1	3	119	18117	0.00840336	0.00016559	0.0195772	0.234225	AMD1,262	http://amigo.geneontology.org/amigo/term/GO:0019808
positive regulation of low-density lipoprotein particle receptor catabolic process	Biological Process	GO:0032805	1	3	119	18117	0.00840336	0.00016559	0.0195772	0.234225	PCSK9,255738	http://amigo.geneontology.org/amigo/term/GO:0032805
avoidance of host defenses	Biological Process	GO:0044413	1	3	119	18117	0.00840336	0.00016559	0.0195772	0.234225	SCRIB,23513	http://amigo.geneontology.org/amigo/term/GO:0044413
amine transmembrane transporter activity	Molecular Function	GO:0005275	1	3	119	18117	0.00840336	0.00016559	0.0195772	0.234225	SLC22A16,85413	http://amigo.geneontology.org/amigo/term/GO:0005275
hydrolase activity, acting on acid carbon-carbon bonds, in ketonic substances	Molecular Function	GO:0016823	1	3	119	18117	0.00840336	0.00016559	0.0195772	0.234225	KYNU,8942	http://amigo.geneontology.org/amigo/term/GO:0016823
lactate biosynthetic process	Biological Process	GO:0019249	1	3	119	18117	0.00840336	0.00016559	0.0195772	0.234225	LDHC,3948	http://amigo.geneontology.org/amigo/term/GO:0019249
adiponectin binding	Molecular Function	GO:0055100	1	3	119	18117	0.00840336	0.00016559	0.0195772	0.234225	CDH13,1012	http://amigo.geneontology.org/amigo/term/GO:0055100
pyridoxal phosphate metabolic process	Biological Process	GO:0042822	1	3	119	18117	0.00840336	0.00016559	0.0195772	0.234225	PDXK,8566	http://amigo.geneontology.org/amigo/term/GO:0042822
G-protein coupled pyrimidinergic nucleotide receptor activity	Molecular Function	GO:0071553	1	3	119	18117	0.00840336	0.00016559	0.0195772	0.234225	P2RY14,9934	http://amigo.geneontology.org/amigo/term/GO:0071553
response to host	Biological Process	GO:0075136	1	3	119	18117	0.00840336	0.00016559	0.0195772	0.234225	SCRIB,23513	http://amigo.geneontology.org/amigo/term/GO:0075136
evasion or tolerance of defenses of other organism involved in symbiotic interaction	Biological Process	GO:0051834	1	3	119	18117	0.00840336	0.00016559	0.0195772	0.234225	SCRIB,23513	http://amigo.geneontology.org/amigo/term/GO:0051834
positive regulation of growth hormone receptor signaling pathway	Biological Process	GO:0060399	1	3	119	18117	0.00840336	0.00016559	0.0195772	0.234225	JAK2,3717	http://amigo.geneontology.org/amigo/term/GO:0060399
mitral valve formation	Biological Process	GO:0003192	1	3	119	18117	0.00840336	0.00016559	0.0195772	0.234225	NOTCH1,4851	http://amigo.geneontology.org/amigo/term/GO:0003192
cardiac vascular smooth muscle cell development	Biological Process	GO:0060948	1	3	119	18117	0.00840336	0.00016559	0.0195772	0.234225	NOTCH1,4851	http://amigo.geneontology.org/amigo/term/GO:0060948
positive regulation of CDP-diacylglycerol-serine O-phosphatidyltransferase activity	Biological Process	GO:1904219	1	3	119	18117	0.00840336	0.00016559	0.0195772	0.234225	SERINC2,347735	http://amigo.geneontology.org/amigo/term/GO:1904219
MAML1-RBP-Jkappa- ICN1 complex	Cellular Component	GO:0002193	1	3	119	18117	0.00840336	0.00016559	0.0195772	0.234225	NOTCH1,4851	http://amigo.geneontology.org/amigo/term/GO:0002193
evasion or tolerance of defense response of other organism involved in symbiotic interaction	Biological Process	GO:0051807	1	3	119	18117	0.00840336	0.00016559	0.0195772	0.234225	SCRIB,23513	http://amigo.geneontology.org/amigo/term/GO:0051807
type II activin receptor binding	Molecular Function	GO:0070699	1	3	119	18117	0.00840336	0.00016559	0.0195772	0.234225	MAGI2,9863	http://amigo.geneontology.org/amigo/term/GO:0070699
synaptobrevin 2-SNAP-25-syntaxin-1a-complexin II complex	Cellular Component	GO:0070033	1	3	119	18117	0.00840336	0.00016559	0.0195772	0.234225	VAMP2,6844	http://amigo.geneontology.org/amigo/term/GO:0070033
response to defenses of other organism involved in symbiotic interaction	Biological Process	GO:0052173	1	3	119	18117	0.00840336	0.00016559	0.0195772	0.234225	SCRIB,23513	http://amigo.geneontology.org/amigo/term/GO:0052173
hydrolase activity, acting on acid carbon-carbon bonds	Molecular Function	GO:0016822	1	3	119	18117	0.00840336	0.00016559	0.0195772	0.234225	KYNU,8942	http://amigo.geneontology.org/amigo/term/GO:0016822
response to host defenses	Biological Process	GO:0052200	1	3	119	18117	0.00840336	0.00016559	0.0195772	0.234225	SCRIB,23513	http://amigo.geneontology.org/amigo/term/GO:0052200
regulation of tumor necrosis factor (ligand) superfamily member 11 production	Biological Process	GO:2000307	1	3	119	18117	0.00840336	0.00016559	0.0195772	0.234225	LTF,4057	http://amigo.geneontology.org/amigo/term/GO:2000307
perinucleolar compartment	Cellular Component	GO:0097356	1	3	119	18117	0.00840336	0.00016559	0.0195772	0.234225	SORL1,6653	http://amigo.geneontology.org/amigo/term/GO:0097356
anthranilate metabolic process	Biological Process	GO:0043420	1	3	119	18117	0.00840336	0.00016559	0.0195772	0.234225	KYNU,8942	http://amigo.geneontology.org/amigo/term/GO:0043420
negative regulation of pro-B cell differentiation	Biological Process	GO:2000974	1	3	119	18117	0.00840336	0.00016559	0.0195772	0.234225	NOTCH1,4851	http://amigo.geneontology.org/amigo/term/GO:2000974
negative regulation of cell proliferation involved in heart morphogenesis	Biological Process	GO:2000137	1	3	119	18117	0.00840336	0.00016559	0.0195772	0.234225	NOTCH1,4851	http://amigo.geneontology.org/amigo/term/GO:2000137
negative regulation of synaptic vesicle recycling	Biological Process	GO:1903422	1	3	119	18117	0.00840336	0.00016559	0.0195772	0.234225	CYFIP1,23191	http://amigo.geneontology.org/amigo/term/GO:1903422
regulation of glial cell line-derived neurotrophic factor secretion	Biological Process	GO:1900166	1	3	119	18117	0.00840336	0.00016559	0.0195772	0.234225	SORL1,6653	http://amigo.geneontology.org/amigo/term/GO:1900166
negative regulation of tau-protein kinase activity	Biological Process	GO:1902948	1	3	119	18117	0.00840336	0.00016559	0.0195772	0.234225	SORL1,6653	http://amigo.geneontology.org/amigo/term/GO:1902948
uridine nucleotide receptor activity	Molecular Function	GO:0015065	1	3	119	18117	0.00840336	0.00016559	0.0195772	0.234225	P2RY14,9934	http://amigo.geneontology.org/amigo/term/GO:0015065
positive regulation of skeletal muscle cell proliferation	Biological Process	GO:0014858	1	3	119	18117	0.00840336	0.00016559	0.0195772	0.234225	JAK2,3717	http://amigo.geneontology.org/amigo/term/GO:0014858
atrioventricular node development	Biological Process	GO:0003162	1	3	119	18117	0.00840336	0.00016559	0.0195772	0.234225	NOTCH1,4851	http://amigo.geneontology.org/amigo/term/GO:0003162
evasion or tolerance of host defense response	Biological Process	GO:0030682	1	3	119	18117	0.00840336	0.00016559	0.0195772	0.234225	SCRIB,23513	http://amigo.geneontology.org/amigo/term/GO:0030682
low-density lipoprotein particle mediated signaling	Biological Process	GO:0055096	1	3	119	18117	0.00840336	0.00016559	0.0195772	0.234225	CDH13,1012	http://amigo.geneontology.org/amigo/term/GO:0055096
positive regulation of serine C-palmitoyltransferase activity	Biological Process	GO:1904222	1	3	119	18117	0.00840336	0.00016559	0.0195772	0.234225	SERINC2,347735	http://amigo.geneontology.org/amigo/term/GO:1904222
glial cell line-derived neurotrophic factor secretion	Biological Process	GO:0044467	1	3	119	18117	0.00840336	0.00016559	0.0195772	0.234225	SORL1,6653	http://amigo.geneontology.org/amigo/term/GO:0044467
low voltage-gated calcium channel activity	Molecular Function	GO:0008332	1	3	119	18117	0.00840336	0.00016559	0.0195772	0.234225	CACNA1I,8911	http://amigo.geneontology.org/amigo/term/GO:0008332
phosphorylase kinase regulator activity	Molecular Function	GO:0008607	1	3	119	18117	0.00840336	0.00016559	0.0195772	0.234225	PRKAG2,51422	http://amigo.geneontology.org/amigo/term/GO:0008607
regulation of cell proliferation involved in heart valve morphogenesis	Biological Process	GO:0003250	1	3	119	18117	0.00840336	0.00016559	0.0195772	0.234225	NOTCH1,4851	http://amigo.geneontology.org/amigo/term/GO:0003250
positive regulation of glial cell line-derived neurotrophic factor secretion	Biological Process	GO:1900168	1	3	119	18117	0.00840336	0.00016559	0.0195772	0.234225	SORL1,6653	http://amigo.geneontology.org/amigo/term/GO:1900168
regulation of phospholipid translocation	Biological Process	GO:0061091	1	3	119	18117	0.00840336	0.00016559	0.0195772	0.234225	ABCB4,5244	http://amigo.geneontology.org/amigo/term/GO:0061091
carnitine transmembrane transporter activity	Molecular Function	GO:0015226	1	3	119	18117	0.00840336	0.00016559	0.0195772	0.234225	SLC22A16,85413	http://amigo.geneontology.org/amigo/term/GO:0015226
negative regulation of growth rate	Biological Process	GO:0045967	1	3	119	18117	0.00840336	0.00016559	0.0195772	0.234225	NOTCH1,4851	http://amigo.geneontology.org/amigo/term/GO:0045967
evasion or tolerance of host defenses	Biological Process	GO:0044415	1	3	119	18117	0.00840336	0.00016559	0.0195772	0.234225	SCRIB,23513	http://amigo.geneontology.org/amigo/term/GO:0044415
cochlear nucleus development	Biological Process	GO:0021747	1	3	119	18117	0.00840336	0.00016559	0.0195772	0.234225	SCRIB,23513	http://amigo.geneontology.org/amigo/term/GO:0021747
positive regulation of phospholipid translocation	Biological Process	GO:0061092	1	3	119	18117	0.00840336	0.00016559	0.0195772	0.234225	ABCB4,5244	http://amigo.geneontology.org/amigo/term/GO:0061092
regulation of CDP-diacylglycerol-serine O-phosphatidyltransferase activity	Biological Process	GO:1904217	1	3	119	18117	0.00840336	0.00016559	0.0195772	0.234225	SERINC2,347735	http://amigo.geneontology.org/amigo/term/GO:1904217
avoidance of defenses of other organism involved in symbiotic interaction	Biological Process	GO:0051832	1	3	119	18117	0.00840336	0.00016559	0.0195772	0.234225	SCRIB,23513	http://amigo.geneontology.org/amigo/term/GO:0051832
quinolinate biosynthetic process	Biological Process	GO:0019805	1	3	119	18117	0.00840336	0.00016559	0.0195772	0.234225	KYNU,8942	http://amigo.geneontology.org/amigo/term/GO:0019805
neurofibrillary tangle assembly	Biological Process	GO:1902988	1	3	119	18117	0.00840336	0.00016559	0.0195772	0.234225	SORL1,6653	http://amigo.geneontology.org/amigo/term/GO:1902988
lipoprotein particle mediated signaling	Biological Process	GO:0055095	1	3	119	18117	0.00840336	0.00016559	0.0195772	0.234225	CDH13,1012	http://amigo.geneontology.org/amigo/term/GO:0055095
modification of morphology or physiology of other organism	Biological Process	GO:0035821	4	156	119	18117	0.0336134	0.0086107	0.019579	0.234225	LCE3C,353144|SCRIB,23513|CTDP1,9150|LTF,4057	http://amigo.geneontology.org/amigo/term/GO:0035821
cellular modified amino acid catabolic process	Biological Process	GO:0042219	2	33	119	18117	0.0168067	0.00182149	0.0197815	0.235922	ALDH4A1,8659|KYNU,8942	http://amigo.geneontology.org/amigo/term/GO:0042219
regulation of ion transmembrane transport	Biological Process	GO:0034765	7	416	119	18117	0.0588235	0.0229619	0.0199699	0.237441	VAMP2,6844|TPCN1,53373|CACNA1I,8911|SCN10A,6336|ANK3,288|S100A1,6271|PCSK9,255738	http://amigo.geneontology.org/amigo/term/GO:0034765
locomotion	Biological Process	GO:0040011	20	1878	119	18117	0.168067	0.10366	0.0202371	0.23919	LAMA4,3910|NOTCH1,4851|CYFIP1,23191|MAP2K5,5607|SLC22A16,85413|ASTN1,460|SCRIB,23513|GLUL,2752|PLA2G1B,5319|CDH13,1012|LDHC,3948|PRKG1,5592|SORL1,6653|RHOJ,57381|JAK2,3717|S100A14,57402|KIRREL3,84623|MAGI2,9863|CACNA1I,8911|ANKS1A,23294	http://amigo.geneontology.org/amigo/term/GO:0040011
interferon-gamma-mediated signaling pathway	Biological Process	GO:0060333	3	88	119	18117	0.0252101	0.00485732	0.0202401	0.23919	JAK2,3717|HLA-DQB2,3120|GBP2,2634	http://amigo.geneontology.org/amigo/term/GO:0060333
organ or tissue specific immune response	Biological Process	GO:0002251	2	34	119	18117	0.0168067	0.00187669	0.0209288	0.24298	PLA2G1B,5319|LTF,4057	http://amigo.geneontology.org/amigo/term/GO:0002251
membrane assembly	Biological Process	GO:0071709	2	34	119	18117	0.0168067	0.00187669	0.0209288	0.24298	MAGI2,9863|ANK3,288	http://amigo.geneontology.org/amigo/term/GO:0071709
ion binding	Molecular Function	GO:0043167	51	6076	119	18117	0.428571	0.335376	0.0209326	0.24298	MAN2B2,23324|GLIS3,169792|MAP2K5,5607|LTF,4057|GLUL,2752|PRKCH,5583|ZFAND2A,90637|RPH3AL,9501|GALNT9,50614|ZFYVE28,57732|AMPH,273|ARFIP1,27236|HPCAL1,3241|CDH13,1012|PRKG1,5592|GBP2,2634|RHOJ,57381|ZNF148,7707|MYH15,22989|JAK2,3717|CIZ1,25792|S100A14,57402|SIGLEC5,8778|TPCN1,53373|S100A13,6284|DYRK2,8445|ACCS,84680|NOTCH1,4851|ZBTB16,7704|PROZ,8858|AMD1,262|GLI4,2738|RIOX2,84864|OBSCN,84033|TTLL1…	http://amigo.geneontology.org/amigo/term/GO:0043167
response to peptide hormone	Biological Process	GO:0043434	7	421	119	18117	0.0588235	0.0232378	0.0211581	0.24298	SORL1,6653|KLF15,28999|JAK2,3717|CYFIP1,23191|VAMP2,6844|PLA2G1B,5319|PCSK9,255738	http://amigo.geneontology.org/amigo/term/GO:0043434
regulation of endothelial cell migration	Biological Process	GO:0010594	4	160	119	18117	0.0336134	0.00883148	0.0212621	0.24298	RHOJ,57381|NOTCH1,4851|MAP2K5,5607|GLUL,2752	http://amigo.geneontology.org/amigo/term/GO:0010594
regulation of blood vessel endothelial cell migration	Biological Process	GO:0043535	3	90	119	18117	0.0252101	0.00496771	0.021466	0.24298	RHOJ,57381|NOTCH1,4851|MAP2K5,5607	http://amigo.geneontology.org/amigo/term/GO:0043535
glucose transport	Biological Process	GO:0015758	3	90	119	18117	0.0252101	0.00496771	0.021466	0.24298	KLF15,28999|PRKAG2,51422|PLA2G1B,5319	http://amigo.geneontology.org/amigo/term/GO:0015758
response to bacterium	Biological Process	GO:0009617	9	624	119	18117	0.0756303	0.0344428	0.0218529	0.24298	SCIMP,388325|LCE3C,353144|NOTCH1,4851|PLA2G1B,5319|CASP9,842|GBP2,2634|JAK2,3717|S100A14,57402|LTF,4057	http://amigo.geneontology.org/amigo/term/GO:0009617
negative regulation of blood vessel endothelial cell migration	Biological Process	GO:0043537	2	35	119	18117	0.0168067	0.00193189	0.0221032	0.24298	NOTCH1,4851|MAP2K5,5607	http://amigo.geneontology.org/amigo/term/GO:0043537
kinase activity	Molecular Function	GO:0016301	10	731	119	18117	0.0840336	0.0403488	0.0221941	0.24298	PRKCH,5583|PRKAG2,51422|MAP2K5,5607|PRKG1,5592|OBSCN,84033|JAK2,3717|PDXK,8566|SGK2,10110|PRPF4B,8899|DYRK2,8445	http://amigo.geneontology.org/amigo/term/GO:0016301
inorganic ion transmembrane transport	Biological Process	GO:0098660	10	732	119	18117	0.0840336	0.040404	0.0223798	0.24298	SLC37A3,84255|PRKAG2,51422|SLC22A16,85413|ANK3,288|S100A1,6271|VAMP2,6844|TPCN1,53373|CACNA1I,8911|SCN10A,6336|PCSK9,255738	http://amigo.geneontology.org/amigo/term/GO:0098660
serine-type endopeptidase activity	Molecular Function	GO:0004252	4	163	119	18117	0.0336134	0.00899707	0.022581	0.24298	CTRB1,1504|LTF,4057|PROZ,8858|PCSK9,255738	http://amigo.geneontology.org/amigo/term/GO:0004252
regulation of peptidase activity	Biological Process	GO:0052547	7	427	119	18117	0.0588235	0.023569	0.022648	0.24298	SSPO,23145|SORL1,6653|JAK2,3717|MAP2K5,5607|LTF,4057|SERPINA4,5267|CASP9,842	http://amigo.geneontology.org/amigo/term/GO:0052547
auditory receptor cell differentiation	Biological Process	GO:0042491	2	36	119	18117	0.0168067	0.00198708	0.0233043	0.24298	SCRIB,23513|NOTCH1,4851	http://amigo.geneontology.org/amigo/term/GO:0042491
extracellular exosome	Cellular Component	GO:0070062	21	2032	119	18117	0.176471	0.11216	0.0234982	0.24298	MAN2B2,23324|LAMA4,3910|WASF3,10810|CYFIP1,23191|PROZ,8858|SCRIB,23513|SCAMP2,10066|ABCB4,5244|GLUL,2752|LTF,4057|SCN10A,6336|PRKCH,5583|SERPINA4,5267|CDH13,1012|LDHC,3948|SERINC2,347735|SORL1,6653|RHOJ,57381|PDXK,8566|S100A14,57402|CNDP2,55748	http://amigo.geneontology.org/amigo/term/GO:0070062
extracellular membrane-bounded organelle	Cellular Component	GO:0065010	21	2034	119	18117	0.176471	0.11227	0.0237271	0.24298	MAN2B2,23324|LAMA4,3910|WASF3,10810|CYFIP1,23191|PROZ,8858|SCRIB,23513|SCAMP2,10066|ABCB4,5244|GLUL,2752|LTF,4057|SCN10A,6336|PRKCH,5583|SERPINA4,5267|CDH13,1012|LDHC,3948|SERINC2,347735|SORL1,6653|RHOJ,57381|PDXK,8566|S100A14,57402|CNDP2,55748	http://amigo.geneontology.org/amigo/term/GO:0065010
response to molecule of bacterial origin	Biological Process	GO:0002237	6	337	119	18117	0.0504202	0.0186013	0.0238731	0.24298	SCIMP,388325|NOTCH1,4851|JAK2,3717|S100A14,57402|LTF,4057|CASP9,842	http://amigo.geneontology.org/amigo/term/GO:0002237
dicarboxylic acid metabolic process	Biological Process	GO:0043648	3	94	119	18117	0.0252101	0.0051885	0.0240376	0.24298	ALDH4A1,8659|KYNU,8942|GLUL,2752	http://amigo.geneontology.org/amigo/term/GO:0043648
extracellular region part	Cellular Component	GO:0044421	30	3201	119	18117	0.252101	0.176685	0.0240602	0.24298	SSPO,23145|MAN2B2,23324|LAMA4,3910|WASF3,10810|CYFIP1,23191|PROZ,8858|VSTM1,284415|SCRIB,23513|SCAMP2,10066|ABCB4,5244|COL21A1,81578|LTF,4057|GLUL,2752|SCN10A,6336|PRKCH,5583|CTRB1,1504|PRKAG2,51422|LRRN2,10446|PLA2G1B,5319|SERPINA4,5267|CDH13,1012|LDHC,3948|SERINC2,347735|SORL1,6653|RHOJ,57381|S100A14,57402|PDXK,8566|CNDP2,55748|S100A13,6284|PCSK9,255738	http://amigo.geneontology.org/amigo/term/GO:0044421
cell migration	Biological Process	GO:0016477	16	1428	119	18117	0.134454	0.078821	0.0245272	0.24298	LAMA4,3910|NOTCH1,4851|MAP2K5,5607|ASTN1,460|SCRIB,23513|GLUL,2752|PLA2G1B,5319|CDH13,1012|PRKG1,5592|RHOJ,57381|SORL1,6653|JAK2,3717|S100A14,57402|MAGI2,9863|KIRREL3,84623|ANKS1A,23294	http://amigo.geneontology.org/amigo/term/GO:0016477
hindlimb morphogenesis	Biological Process	GO:0035137	2	37	119	18117	0.0168067	0.00204228	0.0245317	0.24298	NOTCH1,4851|ZBTB16,7704	http://amigo.geneontology.org/amigo/term/GO:0035137
A band	Cellular Component	GO:0031672	2	37	119	18117	0.0168067	0.00204228	0.0245317	0.24298	OBSCN,84033|S100A1,6271	http://amigo.geneontology.org/amigo/term/GO:0031672
defense response to Gram-positive bacterium	Biological Process	GO:0050830	3	95	119	18117	0.0252101	0.00524369	0.0247054	0.24298	LCE3C,353144|PLA2G1B,5319|GBP2,2634	http://amigo.geneontology.org/amigo/term/GO:0050830
regulation of intracellular signal transduction	Biological Process	GO:1902531	21	2044	119	18117	0.176471	0.112822	0.024898	0.24298	NOTCH1,4851|ANKRD27,84079|MAP2K5,5607|ARHGAP39,80728|OBSCN,84033|SCRIB,23513|LTF,4057|SCIMP,388325|PRKAG2,51422|PLA2G1B,5319|RASGRF2,5924|TBCD,6904|CDH13,1012|PRKG1,5592|SORL1,6653|RHOJ,57381|RPF2,84154|JAK2,3717|MAGI2,9863|S100A13,6284|DYRK2,8445	http://amigo.geneontology.org/amigo/term/GO:1902531
biological adhesion	Biological Process	GO:0022610	17	1551	119	18117	0.142857	0.0856102	0.0249251	0.24298	SSPO,23145|LAMA4,3910|NOTCH1,4851|MAP2K5,5607|ZBTB16,7704|ANK3,288|ASTN1,460|SCRIB,23513|LTF,4057|LRRN2,10446|CDH13,1012|TBCD,6904|PRKG1,5592|JAK2,3717|TENM3,55714|SIGLEC5,8778|KIRREL3,84623	http://amigo.geneontology.org/amigo/term/GO:0022610
negative regulation of peptidase activity	Biological Process	GO:0010466	5	251	119	18117	0.0420168	0.0138544	0.0250493	0.24298	SSPO,23145|SORL1,6653|MAP2K5,5607|LTF,4057|SERPINA4,5267	http://amigo.geneontology.org/amigo/term/GO:0010466
inorganic cation transmembrane transport	Biological Process	GO:0098662	9	640	119	18117	0.0756303	0.0353259	0.0252156	0.24298	PRKAG2,51422|SLC22A16,85413|ANK3,288|S100A1,6271|VAMP2,6844|CACNA1I,8911|TPCN1,53373|SCN10A,6336|PCSK9,255738	http://amigo.geneontology.org/amigo/term/GO:0098662
positive regulation of intracellular protein transport	Biological Process	GO:0090316	4	169	119	18117	0.0336134	0.00932826	0.0253662	0.24298	SORL1,6653|JAK2,3717|VAMP2,6844|ANK3,288	http://amigo.geneontology.org/amigo/term/GO:0090316
nuclear lumen	Cellular Component	GO:0031981	40	4580	119	18117	0.336134	0.252801	0.025607	0.24298	CTDP1,9150|TASOR2,54906|HOXB7,3217|PRM1,5619|C1orf52,148423|SPIB,6689|ELL,8178|GBP2,2634|SORL1,6653|RPF2,84154|ZNF148,7707|CIZ1,25792|JAK2,3717|SIM1,6492|S100A13,6284|MED12L,116931|CCDC36,339834|MAML3,55534|DYRK2,8445|NOTCH1,4851|ZBTB16,7704|RIOX2,84864|OBSCN,84033|SCRIB,23513|ABCB4,5244|SGK2,10110|CENPU,79682|ADARB2,105|MGMT,4255|SPOP,8405|TMEM70,54968|PRKAG2,51422|KDM4B,23030|KYNU,8942|C1orf109…	http://amigo.geneontology.org/amigo/term/GO:0031981
negative regulation of striated muscle cell differentiation	Biological Process	GO:0051154	2	38	119	18117	0.0168067	0.00209748	0.0257851	0.24298	NOTCH1,4851|CTDP1,9150	http://amigo.geneontology.org/amigo/term/GO:0051154
sodium channel regulator activity	Molecular Function	GO:0017080	2	38	119	18117	0.0168067	0.00209748	0.0257851	0.24298	SGK2,10110|PCSK9,255738	http://amigo.geneontology.org/amigo/term/GO:0017080
demethylase activity	Molecular Function	GO:0032451	2	38	119	18117	0.0168067	0.00209748	0.0257851	0.24298	KDM4B,23030|RIOX2,84864	http://amigo.geneontology.org/amigo/term/GO:0032451
cellular response to hormone stimulus	Biological Process	GO:0032870	8	539	119	18117	0.0672269	0.0297511	0.0258218	0.24298	NOTCH1,4851|CYFIP1,23191|PLA2G1B,5319|CASP9,842|SORL1,6653|JAK2,3717|VAMP2,6844|PCSK9,255738	http://amigo.geneontology.org/amigo/term/GO:0032870
extracellular vesicle	Cellular Component	GO:1903561	21	2052	119	18117	0.176471	0.113264	0.0258666	0.24298	MAN2B2,23324|LAMA4,3910|WASF3,10810|CYFIP1,23191|PROZ,8858|SCRIB,23513|SCAMP2,10066|ABCB4,5244|GLUL,2752|LTF,4057|SCN10A,6336|PRKCH,5583|SERPINA4,5267|CDH13,1012|LDHC,3948|SERINC2,347735|SORL1,6653|RHOJ,57381|PDXK,8566|S100A14,57402|CNDP2,55748	http://amigo.geneontology.org/amigo/term/GO:1903561
clathrin-sculpted glutamate transport vesicle membrane	Cellular Component	GO:0060203	1	4	119	18117	0.00840336	0.000220787	0.0260181	0.24298	VAMP2,6844	http://amigo.geneontology.org/amigo/term/GO:0060203
negative regulation of auditory receptor cell differentiation	Biological Process	GO:0045608	1	4	119	18117	0.00840336	0.000220787	0.0260181	0.24298	NOTCH1,4851	http://amigo.geneontology.org/amigo/term/GO:0045608
early endosome to recycling endosome transport	Biological Process	GO:0061502	1	4	119	18117	0.00840336	0.000220787	0.0260181	0.24298	SORL1,6653	http://amigo.geneontology.org/amigo/term/GO:0061502
clathrin-sculpted glutamate transport vesicle	Cellular Component	GO:0060199	1	4	119	18117	0.00840336	0.000220787	0.0260181	0.24298	VAMP2,6844	http://amigo.geneontology.org/amigo/term/GO:0060199
vasculogenesis involved in coronary vascular morphogenesis	Biological Process	GO:0060979	1	4	119	18117	0.00840336	0.000220787	0.0260181	0.24298	NOTCH1,4851	http://amigo.geneontology.org/amigo/term/GO:0060979
germ-line stem cell division	Biological Process	GO:0042078	1	4	119	18117	0.00840336	0.000220787	0.0260181	0.24298	ZBTB16,7704	http://amigo.geneontology.org/amigo/term/GO:0042078
response to molecule of fungal origin	Biological Process	GO:0002238	1	4	119	18117	0.00840336	0.000220787	0.0260181	0.24298	SCIMP,388325	http://amigo.geneontology.org/amigo/term/GO:0002238
germline stem cell asymmetric division	Biological Process	GO:0098728	1	4	119	18117	0.00840336	0.000220787	0.0260181	0.24298	ZBTB16,7704	http://amigo.geneontology.org/amigo/term/GO:0098728
synaptobrevin 2-SNAP-25-syntaxin-1a complex	Cellular Component	GO:0070044	1	4	119	18117	0.00840336	0.000220787	0.0260181	0.24298	VAMP2,6844	http://amigo.geneontology.org/amigo/term/GO:0070044
regulation of serine C-palmitoyltransferase activity	Biological Process	GO:1904220	1	4	119	18117	0.00840336	0.000220787	0.0260181	0.24298	SERINC2,347735	http://amigo.geneontology.org/amigo/term/GO:1904220
4-hydroxyproline catabolic process	Biological Process	GO:0019470	1	4	119	18117	0.00840336	0.000220787	0.0260181	0.24298	ALDH4A1,8659	http://amigo.geneontology.org/amigo/term/GO:0019470
hexose-phosphate:inorganic phosphate antiporter activity	Molecular Function	GO:0015526	1	4	119	18117	0.00840336	0.000220787	0.0260181	0.24298	SLC37A3,84255	http://amigo.geneontology.org/amigo/term/GO:0015526
very-low-density lipoprotein particle binding	Molecular Function	GO:0034189	1	4	119	18117	0.00840336	0.000220787	0.0260181	0.24298	PCSK9,255738	http://amigo.geneontology.org/amigo/term/GO:0034189
secretory columnal luminar epithelial cell differentiation involved in prostate glandular acinus development	Biological Process	GO:0060528	1	4	119	18117	0.00840336	0.000220787	0.0260181	0.24298	NOTCH1,4851	http://amigo.geneontology.org/amigo/term/GO:0060528
toll-like receptor TLR1:TLR2 signaling pathway	Biological Process	GO:0038123	1	4	119	18117	0.00840336	0.000220787	0.0260181	0.24298	SCIMP,388325	http://amigo.geneontology.org/amigo/term/GO:0038123
positive regulation of ER to Golgi vesicle-mediated transport	Biological Process	GO:1902953	1	4	119	18117	0.00840336	0.000220787	0.0260181	0.24298	SORL1,6653	http://amigo.geneontology.org/amigo/term/GO:1902953
synaptic vesicle targeting	Biological Process	GO:0016080	1	4	119	18117	0.00840336	0.000220787	0.0260181	0.24298	SCRIB,23513	http://amigo.geneontology.org/amigo/term/GO:0016080
activation of cysteine-type endopeptidase activity involved in apoptotic signaling pathway	Biological Process	GO:0097296	1	4	119	18117	0.00840336	0.000220787	0.0260181	0.24298	JAK2,3717	http://amigo.geneontology.org/amigo/term/GO:0097296
vitamin B6 metabolic process	Biological Process	GO:0042816	1	4	119	18117	0.00840336	0.000220787	0.0260181	0.24298	PDXK,8566	http://amigo.geneontology.org/amigo/term/GO:0042816
phagocytic vesicle lumen	Cellular Component	GO:0097013	1	4	119	18117	0.00840336	0.000220787	0.0260181	0.24298	LTF,4057	http://amigo.geneontology.org/amigo/term/GO:0097013
negative regulation of extracellular matrix constituent secretion	Biological Process	GO:0003332	1	4	119	18117	0.00840336	0.000220787	0.0260181	0.24298	NOTCH1,4851	http://amigo.geneontology.org/amigo/term/GO:0003332
iron assimilation	Biological Process	GO:0033212	1	4	119	18117	0.00840336	0.000220787	0.0260181	0.24298	LTF,4057	http://amigo.geneontology.org/amigo/term/GO:0033212
triglyceride transport	Biological Process	GO:0034197	1	4	119	18117	0.00840336	0.000220787	0.0260181	0.24298	MTTP,4547	http://amigo.geneontology.org/amigo/term/GO:0034197
quinolinate metabolic process	Biological Process	GO:0046874	1	4	119	18117	0.00840336	0.000220787	0.0260181	0.24298	KYNU,8942	http://amigo.geneontology.org/amigo/term/GO:0046874
extraocular skeletal muscle development	Biological Process	GO:0002074	1	4	119	18117	0.00840336	0.000220787	0.0260181	0.24298	MYH15,22989	http://amigo.geneontology.org/amigo/term/GO:0002074
negative regulation of receptor recycling	Biological Process	GO:0001920	1	4	119	18117	0.00840336	0.000220787	0.0260181	0.24298	PCSK9,255738	http://amigo.geneontology.org/amigo/term/GO:0001920
acylglycerol transport	Biological Process	GO:0034196	1	4	119	18117	0.00840336	0.000220787	0.0260181	0.24298	MTTP,4547	http://amigo.geneontology.org/amigo/term/GO:0034196
negative regulation of cell adhesion molecule production	Biological Process	GO:0060354	1	4	119	18117	0.00840336	0.000220787	0.0260181	0.24298	NOTCH1,4851	http://amigo.geneontology.org/amigo/term/GO:0060354
hexose phosphate transmembrane transporter activity	Molecular Function	GO:0015119	1	4	119	18117	0.00840336	0.000220787	0.0260181	0.24298	SLC37A3,84255	http://amigo.geneontology.org/amigo/term/GO:0015119
positive regulation of NK T cell differentiation	Biological Process	GO:0051138	1	4	119	18117	0.00840336	0.000220787	0.0260181	0.24298	ZBTB16,7704	http://amigo.geneontology.org/amigo/term/GO:0051138
negative regulation of endothelial cell chemotaxis	Biological Process	GO:2001027	1	4	119	18117	0.00840336	0.000220787	0.0260181	0.24298	NOTCH1,4851	http://amigo.geneontology.org/amigo/term/GO:2001027
synaptobrevin 2-SNAP-25-syntaxin-1a-complexin I complex	Cellular Component	GO:0070032	1	4	119	18117	0.00840336	0.000220787	0.0260181	0.24298	VAMP2,6844	http://amigo.geneontology.org/amigo/term/GO:0070032
cellular response to molecule of fungal origin	Biological Process	GO:0071226	1	4	119	18117	0.00840336	0.000220787	0.0260181	0.24298	SCIMP,388325	http://amigo.geneontology.org/amigo/term/GO:0071226
activation of phospholipase A2 activity	Biological Process	GO:0032431	1	4	119	18117	0.00840336	0.000220787	0.0260181	0.24298	PLA2G1B,5319	http://amigo.geneontology.org/amigo/term/GO:0032431
negative regulation of inner ear receptor cell differentiation	Biological Process	GO:2000981	1	4	119	18117	0.00840336	0.000220787	0.0260181	0.24298	NOTCH1,4851	http://amigo.geneontology.org/amigo/term/GO:2000981
ERK5 cascade	Biological Process	GO:0070375	1	4	119	18117	0.00840336	0.000220787	0.0260181	0.24298	MAP2K5,5607	http://amigo.geneontology.org/amigo/term/GO:0070375
cell migration involved in endocardial cushion formation	Biological Process	GO:0003273	1	4	119	18117	0.00840336	0.000220787	0.0260181	0.24298	NOTCH1,4851	http://amigo.geneontology.org/amigo/term/GO:0003273
histone locus body	Cellular Component	GO:0035363	1	4	119	18117	0.00840336	0.000220787	0.0260181	0.24298	ELL,8178	http://amigo.geneontology.org/amigo/term/GO:0035363
negative regulation of mechanoreceptor differentiation	Biological Process	GO:0045632	1	4	119	18117	0.00840336	0.000220787	0.0260181	0.24298	NOTCH1,4851	http://amigo.geneontology.org/amigo/term/GO:0045632
cell proliferation involved in heart valve development	Biological Process	GO:2000793	1	4	119	18117	0.00840336	0.000220787	0.0260181	0.24298	NOTCH1,4851	http://amigo.geneontology.org/amigo/term/GO:2000793
very-low-density lipoprotein particle receptor binding	Molecular Function	GO:0070326	1	4	119	18117	0.00840336	0.000220787	0.0260181	0.24298	PCSK9,255738	http://amigo.geneontology.org/amigo/term/GO:0070326
amino-acid betaine transmembrane transporter activity	Molecular Function	GO:0015199	1	4	119	18117	0.00840336	0.000220787	0.0260181	0.24298	SLC22A16,85413	http://amigo.geneontology.org/amigo/term/GO:0015199
male germ-line stem cell asymmetric division	Biological Process	GO:0048133	1	4	119	18117	0.00840336	0.000220787	0.0260181	0.24298	ZBTB16,7704	http://amigo.geneontology.org/amigo/term/GO:0048133
glucose 6-phosphate:inorganic phosphate antiporter activity	Molecular Function	GO:0061513	1	4	119	18117	0.00840336	0.000220787	0.0260181	0.24298	SLC37A3,84255	http://amigo.geneontology.org/amigo/term/GO:0061513
cardiac right ventricle formation	Biological Process	GO:0003219	1	4	119	18117	0.00840336	0.000220787	0.0260181	0.24298	NOTCH1,4851	http://amigo.geneontology.org/amigo/term/GO:0003219
neuroligin clustering involved in postsynaptic membrane assembly	Biological Process	GO:0097118	1	4	119	18117	0.00840336	0.000220787	0.0260181	0.24298	MAGI2,9863	http://amigo.geneontology.org/amigo/term/GO:0097118
spermidine biosynthetic process	Biological Process	GO:0008295	1	4	119	18117	0.00840336	0.000220787	0.0260181	0.24298	AMD1,262	http://amigo.geneontology.org/amigo/term/GO:0008295
organophosphate:inorganic phosphate antiporter activity	Molecular Function	GO:0015315	1	4	119	18117	0.00840336	0.000220787	0.0260181	0.24298	SLC37A3,84255	http://amigo.geneontology.org/amigo/term/GO:0015315
growth involved in heart morphogenesis	Biological Process	GO:0003241	1	4	119	18117	0.00840336	0.000220787	0.0260181	0.24298	NOTCH1,4851	http://amigo.geneontology.org/amigo/term/GO:0003241
carboxylic acid biosynthetic process	Biological Process	GO:0046394	6	344	119	18117	0.0504202	0.0189877	0.0260654	0.24298	ACCS,84680|PRKAG2,51422|PLA2G1B,5319|KYNU,8942|GLUL,2752|LDHC,3948	http://amigo.geneontology.org/amigo/term/GO:0046394
organic acid biosynthetic process	Biological Process	GO:0016053	6	344	119	18117	0.0504202	0.0189877	0.0260654	0.24298	ACCS,84680|PRKAG2,51422|PLA2G1B,5319|KYNU,8942|GLUL,2752|LDHC,3948	http://amigo.geneontology.org/amigo/term/GO:0016053
endosomal part	Cellular Component	GO:0044440	8	540	119	18117	0.0672269	0.0298063	0.0260705	0.24298	ANKRD27,84079|ZFYVE28,57732|HLA-DQB2,3120|SORL1,6653|JAK2,3717|SCAMP2,10066|TPCN1,53373|PCSK9,255738	http://amigo.geneontology.org/amigo/term/GO:0044440
regulation of secretion by cell	Biological Process	GO:1903530	9	644	119	18117	0.0756303	0.0355467	0.0261109	0.24298	NOTCH1,4851|RPH3AL,9501|ARFIP1,27236|PLA2G1B,5319|SORL1,6653|JAK2,3717|VAMP2,6844|CACNA1I,8911|GLUL,2752	http://amigo.geneontology.org/amigo/term/GO:1903530
extracellular organelle	Cellular Component	GO:0043230	21	2054	119	18117	0.176471	0.113374	0.0261132	0.24298	MAN2B2,23324|LAMA4,3910|WASF3,10810|CYFIP1,23191|PROZ,8858|SCRIB,23513|SCAMP2,10066|ABCB4,5244|GLUL,2752|LTF,4057|SCN10A,6336|PRKCH,5583|SERPINA4,5267|CDH13,1012|LDHC,3948|SERINC2,347735|SORL1,6653|RHOJ,57381|PDXK,8566|S100A14,57402|CNDP2,55748	http://amigo.geneontology.org/amigo/term/GO:0043230
regulation of transmembrane transport	Biological Process	GO:0034762	7	440	119	18117	0.0588235	0.0242866	0.0261229	0.24298	VAMP2,6844|TPCN1,53373|CACNA1I,8911|SCN10A,6336|ANK3,288|S100A1,6271|PCSK9,255738	http://amigo.geneontology.org/amigo/term/GO:0034762
protein homodimerization activity	Molecular Function	GO:0042803	9	646	119	18117	0.0756303	0.0356571	0.026567	0.245852	ZBTB16,7704|KYNU,8942|CDH13,1012|S100A1,6271|GBP2,2634|TENM3,55714|PDXK,8566|S100A13,6284|TPCN1,53373	http://amigo.geneontology.org/amigo/term/GO:0042803
regulation of protein secretion	Biological Process	GO:0050708	6	346	119	18117	0.0504202	0.0190981	0.0267156	0.245852	SORL1,6653|JAK2,3717|RPH3AL,9501|ARFIP1,27236|PLA2G1B,5319|GLUL,2752	http://amigo.geneontology.org/amigo/term/GO:0050708
intracellular part	Cellular Component	GO:0044424	101	14003	119	18117	0.848739	0.77292	0.0267414	0.245852	SLC37A3,84255|ANKRD27,84079|TP53AIP1,63970|MAP2K5,5607|TASOR2,54906|HOXB7,3217|PRM1,5619|ANK3,288|ASTN1,460|SCAMP2,10066|LTF,4057|GLUL,2752|ESPNL,339768|ZFAND2A,90637|RPH3AL,9501|GALNT9,50614|ZFYVE28,57732|ARFIP1,27236|LDHC,3948|CDH13,1012|GBP2,2634|RPF2,84154|RHOJ,57381|ZNF148,7707|MYH15,22989|S100A13,6284|PCSK9,255738|MAML3,55534|DYRK2,8445|C10orf67,256815|ZBTB16,7704|GLT6D1,360203|CASP9,842|RI…	http://amigo.geneontology.org/amigo/term/GO:0044424
purine nucleoside biosynthetic process	Biological Process	GO:0042451	3	98	119	18117	0.0252101	0.00540928	0.0267688	0.245852	PRKAG2,51422|LDHC,3948|AMD1,262	http://amigo.geneontology.org/amigo/term/GO:0042451
purine ribonucleoside biosynthetic process	Biological Process	GO:0046129	3	98	119	18117	0.0252101	0.00540928	0.0267688	0.245852	PRKAG2,51422|LDHC,3948|AMD1,262	http://amigo.geneontology.org/amigo/term/GO:0046129
neurotrophin signaling pathway	Biological Process	GO:0038179	2	39	119	18117	0.0168067	0.00215267	0.027064	0.245852	CYFIP1,23191|MAGI2,9863	http://amigo.geneontology.org/amigo/term/GO:0038179
developmental programmed cell death	Biological Process	GO:0010623	2	39	119	18117	0.0168067	0.00215267	0.027064	0.245852	SCRIB,23513|NOTCH1,4851	http://amigo.geneontology.org/amigo/term/GO:0010623
membrane biogenesis	Biological Process	GO:0044091	2	39	119	18117	0.0168067	0.00215267	0.027064	0.245852	MAGI2,9863|ANK3,288	http://amigo.geneontology.org/amigo/term/GO:0044091
apoptotic process involved in development	Biological Process	GO:1902742	2	39	119	18117	0.0168067	0.00215267	0.027064	0.245852	SCRIB,23513|NOTCH1,4851	http://amigo.geneontology.org/amigo/term/GO:1902742
immunological synapse	Cellular Component	GO:0001772	2	39	119	18117	0.0168067	0.00215267	0.027064	0.245852	SCIMP,388325|SCRIB,23513	http://amigo.geneontology.org/amigo/term/GO:0001772
monocarboxylic acid transport	Biological Process	GO:0015718	4	173	119	18117	0.0336134	0.00954904	0.0273332	0.246717	PRKAG2,51422|ABCB4,5244|SLC22A16,85413|PLA2G1B,5319	http://amigo.geneontology.org/amigo/term/GO:0015718
regulation of transporter activity	Biological Process	GO:0032409	5	257	119	18117	0.0420168	0.0141856	0.0273678	0.246717	VAMP2,6844|SGK2,10110|ANK3,288|S100A1,6271|PCSK9,255738	http://amigo.geneontology.org/amigo/term/GO:0032409
positive regulation of secretion	Biological Process	GO:0051047	6	348	119	18117	0.0504202	0.0192085	0.0273766	0.246717	SORL1,6653|JAK2,3717|RPH3AL,9501|PLA2G1B,5319|GLUL,2752|CACNA1I,8911	http://amigo.geneontology.org/amigo/term/GO:0051047
positive regulation of peptide hormone secretion	Biological Process	GO:0090277	3	99	119	18117	0.0252101	0.00546448	0.0274764	0.246717	JAK2,3717|RPH3AL,9501|GLUL,2752	http://amigo.geneontology.org/amigo/term/GO:0090277
positive regulation of actin filament polymerization	Biological Process	GO:0030838	3	99	119	18117	0.0252101	0.00546448	0.0274764	0.246717	WASF3,10810|CYFIP1,23191|ARFIP1,27236	http://amigo.geneontology.org/amigo/term/GO:0030838
phospholipid binding	Molecular Function	GO:0005543	7	445	119	18117	0.0588235	0.0245626	0.0275517	0.246823	OBSCN,84033|VAMP2,6844|OSBPL10,114884|ZFYVE28,57732|ARFIP1,27236|AMPH,273|TPCN1,53373	http://amigo.geneontology.org/amigo/term/GO:0005543
defense response to bacterium	Biological Process	GO:0042742	5	258	119	18117	0.0420168	0.0142408	0.027767	0.24818	LCE3C,353144|S100A14,57402|PLA2G1B,5319|LTF,4057|GBP2,2634	http://amigo.geneontology.org/amigo/term/GO:0042742
regulation of cell-cell adhesion	Biological Process	GO:0022407	7	447	119	18117	0.0588235	0.024673	0.0281379	0.250102	SCRIB,23513|NOTCH1,4851|JAK2,3717|MAP2K5,5607|ZBTB16,7704|ANK3,288|PRKG1,5592	http://amigo.geneontology.org/amigo/term/GO:0022407
intracellular	Cellular Component	GO:0005622	101	14019	119	18117	0.848739	0.773804	0.0281421	0.250102	SLC37A3,84255|ANKRD27,84079|TP53AIP1,63970|MAP2K5,5607|TASOR2,54906|HOXB7,3217|PRM1,5619|ANK3,288|ASTN1,460|SCAMP2,10066|LTF,4057|GLUL,2752|ESPNL,339768|ZFAND2A,90637|RPH3AL,9501|GALNT9,50614|ZFYVE28,57732|ARFIP1,27236|LDHC,3948|CDH13,1012|GBP2,2634|RPF2,84154|RHOJ,57381|ZNF148,7707|MYH15,22989|S100A13,6284|PCSK9,255738|MAML3,55534|DYRK2,8445|C10orf67,256815|ZBTB16,7704|GLT6D1,360203|CASP9,842|RI…	http://amigo.geneontology.org/amigo/term/GO:0005622
positive regulation of transporter activity	Biological Process	GO:0032411	3	100	119	18117	0.0252101	0.00551968	0.0281941	0.250102	SGK2,10110|ANK3,288|S100A1,6271	http://amigo.geneontology.org/amigo/term/GO:0032411
Golgi to plasma membrane protein transport	Biological Process	GO:0043001	2	40	119	18117	0.0168067	0.00220787	0.0283681	0.250102	VAMP2,6844|ANK3,288	http://amigo.geneontology.org/amigo/term/GO:0043001
positive regulation of sprouting angiogenesis	Biological Process	GO:1903672	2	40	119	18117	0.0168067	0.00220787	0.0283681	0.250102	RHOJ,57381|S100A1,6271	http://amigo.geneontology.org/amigo/term/GO:1903672
voltage-gated calcium channel activity	Molecular Function	GO:0005245	2	40	119	18117	0.0168067	0.00220787	0.0283681	0.250102	TPCN1,53373|CACNA1I,8911	http://amigo.geneontology.org/amigo/term/GO:0005245
Golgi apparatus	Cellular Component	GO:0005794	17	1577	119	18117	0.142857	0.0870453	0.028683	0.252307	NOTCH1,4851|MTTP,4547|CLBA1,122616|PROZ,8858|GLT6D1,360203|ANK3,288|SCAMP2,10066|VAMP2,6844|GALNT9,50614|ARFIP1,27236|HLA-DQB2,3120|GBP2,2634|PRKG1,5592|SORL1,6653|ZNF148,7707|B4GALNT4,338707|PCSK9,255738	http://amigo.geneontology.org/amigo/term/GO:0005794
phosphatidylinositol phosphate binding	Molecular Function	GO:1901981	4	176	119	18117	0.0336134	0.00971463	0.0288668	0.252661	OBSCN,84033|ZFYVE28,57732|ARFIP1,27236|TPCN1,53373	http://amigo.geneontology.org/amigo/term/GO:1901981
positive regulation of epithelial cell proliferation	Biological Process	GO:0050679	4	176	119	18117	0.0336134	0.00971463	0.0288668	0.252661	NOTCH1,4851|MAP2K5,5607|GLUL,2752|CDH13,1012	http://amigo.geneontology.org/amigo/term/GO:0050679
regulation of ion transport	Biological Process	GO:0043269	9	658	119	18117	0.0756303	0.0363195	0.0294231	0.252661	PLA2G1B,5319|ANK3,288|S100A1,6271|VAMP2,6844|ABCB4,5244|CACNA1I,8911|TPCN1,53373|SCN10A,6336|PCSK9,255738	http://amigo.geneontology.org/amigo/term/GO:0043269
positive regulation of peptide secretion	Biological Process	GO:0002793	3	102	119	18117	0.0252101	0.00563007	0.0296591	0.252661	JAK2,3717|RPH3AL,9501|GLUL,2752	http://amigo.geneontology.org/amigo/term/GO:0002793
response to electrical stimulus	Biological Process	GO:0051602	2	41	119	18117	0.0168067	0.00226307	0.0296969	0.252661	CYFIP1,23191|S100A13,6284	http://amigo.geneontology.org/amigo/term/GO:0051602
regulation of keratinocyte differentiation	Biological Process	GO:0045616	2	41	119	18117	0.0168067	0.00226307	0.0296969	0.252661	PRKCH,5583|NOTCH1,4851	http://amigo.geneontology.org/amigo/term/GO:0045616
positive regulation of epidermis development	Biological Process	GO:0045684	2	41	119	18117	0.0168067	0.00226307	0.0296969	0.252661	PRKCH,5583|NOTCH1,4851	http://amigo.geneontology.org/amigo/term/GO:0045684
neuron part	Cellular Component	GO:0097458	17	1587	119	18117	0.142857	0.0875973	0.030237	0.252661	CYFIP1,23191|ANKRD27,84079|ANK3,288|ASTN1,460|SCRIB,23513|VAMP2,6844|GLUL,2752|SCN10A,6336|AMPH,273|CDH13,1012|S100A1,6271|RGS9BP,388531|TENM3,55714|KIRREL3,84623|MAGI2,9863|CACNA1I,8911|ANKS1A,23294	http://amigo.geneontology.org/amigo/term/GO:0097458
mesonephros development	Biological Process	GO:0001823	3	103	119	18117	0.0252101	0.00568527	0.0304065	0.252661	ZBTB16,7704|SIM1,6492|HOXB7,3217	http://amigo.geneontology.org/amigo/term/GO:0001823
muscle adaptation	Biological Process	GO:0043500	3	103	119	18117	0.0252101	0.00568527	0.0304065	0.252661	KLF15,28999|NOTCH1,4851|CTDP1,9150	http://amigo.geneontology.org/amigo/term/GO:0043500
substantia nigra development	Biological Process	GO:0021762	2	42	119	18117	0.0168067	0.00231826	0.0310502	0.252661	ZNF148,7707|S100A1,6271	http://amigo.geneontology.org/amigo/term/GO:0021762
stem cell division	Biological Process	GO:0017145	2	42	119	18117	0.0168067	0.00231826	0.0310502	0.252661	NOTCH1,4851|ZBTB16,7704	http://amigo.geneontology.org/amigo/term/GO:0017145
response to antibiotic	Biological Process	GO:0046677	2	42	119	18117	0.0168067	0.00231826	0.0310502	0.252661	JAK2,3717|CASP9,842	http://amigo.geneontology.org/amigo/term/GO:0046677
Rho protein signal transduction	Biological Process	GO:0007266	8	559	119	18117	0.0672269	0.030855	0.031121	0.252661	ANKRD27,84079|RASGRF2,5924|TBCD,6904|CDH13,1012|ARHGAP39,80728|PRKG1,5592|RHOJ,57381|SCRIB,23513	http://amigo.geneontology.org/amigo/term/GO:0007266
hexose transport	Biological Process	GO:0008645	3	104	119	18117	0.0252101	0.00574046	0.0311637	0.252661	KLF15,28999|PRKAG2,51422|PLA2G1B,5319	http://amigo.geneontology.org/amigo/term/GO:0008645
serine-type peptidase activity	Molecular Function	GO:0008236	4	181	119	18117	0.0336134	0.00999062	0.0315348	0.252661	CTRB1,1504|LTF,4057|PROZ,8858|PCSK9,255738	http://amigo.geneontology.org/amigo/term/GO:0008236
negative regulation of molecular function	Biological Process	GO:0044092	13	1116	119	18117	0.109244	0.0615996	0.0315386	0.252661	SSPO,23145|NOTCH1,4851|ELL,8178|PRKAG2,51422|MAP2K5,5607|ZFYVE28,57732|SERPINA4,5267|ANK3,288|SORL1,6653|SCRIB,23513|JAK2,3717|LTF,4057|PCSK9,255738	http://amigo.geneontology.org/amigo/term/GO:0044092
positive regulation of cellular process	Biological Process	GO:0048522	45	5353	119	18117	0.378151	0.295468	0.0319073	0.252661	GLIS3,169792|WASF3,10810|CTDP1,9150|ANKRD27,84079|MAP2K5,5607|HOXB7,3217|ANK3,288|SPIB,6689|LTF,4057|GLUL,2752|SCIMP,388325|PRKCH,5583|ELL,8178|ZFAND2A,90637|RPH3AL,9501|ARFIP1,27236|CDH13,1012|SORL1,6653|RHOJ,57381|ZNF148,7707|TENM3,55714|JAK2,3717|S100A14,57402|TPCN1,53373|S100A13,6284|CACNA1I,8911|MED12L,116931|PCSK9,255738|MAML3,55534|DYRK2,8445|CYFIP1,23191|NOTCH1,4851|ZBTB16,7704|CASP9,842|…	http://amigo.geneontology.org/amigo/term/GO:0048522
monosaccharide transport	Biological Process	GO:0015749	3	105	119	18117	0.0252101	0.00579566	0.0319309	0.252661	KLF15,28999|PRKAG2,51422|PLA2G1B,5319	http://amigo.geneontology.org/amigo/term/GO:0015749
intracellular signal transduction	Biological Process	GO:0035556	27	2876	119	18117	0.226891	0.158746	0.0319449	0.252661	NOTCH1,4851|CYFIP1,23191|ANKRD27,84079|MAP2K5,5607|CASP9,842|ARHGAP39,80728|RALGDS,5900|OBSCN,84033|SCRIB,23513|SGK2,10110|LTF,4057|SCIMP,388325|PRKCH,5583|PRKAG2,51422|RASGRF2,5924|PLA2G1B,5319|TBCD,6904|CDH13,1012|S100A1,6271|PRKG1,5592|SORL1,6653|RPF2,84154|RHOJ,57381|JAK2,3717|MAGI2,9863|S100A13,6284|DYRK2,8445	http://amigo.geneontology.org/amigo/term/GO:0035556
ion transmembrane transport	Biological Process	GO:0034220	12	1003	119	18117	0.10084	0.0553624	0.0320981	0.252661	SLC37A3,84255|TMEM63B,55362|PRKAG2,51422|SLC22A16,85413|ANK3,288|S100A1,6271|VAMP2,6844|SGK2,10110|TPCN1,53373|CACNA1I,8911|SCN10A,6336|PCSK9,255738	http://amigo.geneontology.org/amigo/term/GO:0034220
phosphatidylcholine-translocating ATPase activity	Molecular Function	GO:0090554	1	5	119	18117	0.00840336	0.000275984	0.032417	0.252661	ABCB4,5244	http://amigo.geneontology.org/amigo/term/GO:0090554
negative regulation of triglyceride catabolic process	Biological Process	GO:0010897	1	5	119	18117	0.00840336	0.000275984	0.032417	0.252661	SORL1,6653	http://amigo.geneontology.org/amigo/term/GO:0010897
regulation of membrane depolarization during cardiac muscle cell action potential	Biological Process	GO:1900825	1	5	119	18117	0.00840336	0.000275984	0.032417	0.252661	ANK3,288	http://amigo.geneontology.org/amigo/term/GO:1900825
interleukin-1 alpha production	Biological Process	GO:0032610	1	5	119	18117	0.00840336	0.000275984	0.032417	0.252661	S100A13,6284	http://amigo.geneontology.org/amigo/term/GO:0032610
NAADP-sensitive calcium-release channel activity	Molecular Function	GO:0072345	1	5	119	18117	0.00840336	0.000275984	0.032417	0.252661	TPCN1,53373	http://amigo.geneontology.org/amigo/term/GO:0072345
antifungal humoral response	Biological Process	GO:0019732	1	5	119	18117	0.00840336	0.000275984	0.032417	0.252661	LTF,4057	http://amigo.geneontology.org/amigo/term/GO:0019732
positive regulation of apoptotic process involved in morphogenesis	Biological Process	GO:1902339	1	5	119	18117	0.00840336	0.000275984	0.032417	0.252661	NOTCH1,4851	http://amigo.geneontology.org/amigo/term/GO:1902339
beta-1 adrenergic receptor binding	Molecular Function	GO:0031697	1	5	119	18117	0.00840336	0.000275984	0.032417	0.252661	MAGI2,9863	http://amigo.geneontology.org/amigo/term/GO:0031697
glomerular mesangial cell development	Biological Process	GO:0072144	1	5	119	18117	0.00840336	0.000275984	0.032417	0.252661	NOTCH1,4851	http://amigo.geneontology.org/amigo/term/GO:0072144
positive regulation of chondrocyte proliferation	Biological Process	GO:1902732	1	5	119	18117	0.00840336	0.000275984	0.032417	0.252661	LTF,4057	http://amigo.geneontology.org/amigo/term/GO:1902732
auditory receptor cell fate commitment	Biological Process	GO:0009912	1	5	119	18117	0.00840336	0.000275984	0.032417	0.252661	NOTCH1,4851	http://amigo.geneontology.org/amigo/term/GO:0009912
compartment pattern specification	Biological Process	GO:0007386	1	5	119	18117	0.00840336	0.000275984	0.032417	0.252661	NOTCH1,4851	http://amigo.geneontology.org/amigo/term/GO:0007386
negative regulation of low-density lipoprotein particle clearance	Biological Process	GO:0010989	1	5	119	18117	0.00840336	0.000275984	0.032417	0.252661	PCSK9,255738	http://amigo.geneontology.org/amigo/term/GO:0010989
clathrin-sculpted monoamine transport vesicle membrane	Cellular Component	GO:0070083	1	5	119	18117	0.00840336	0.000275984	0.032417	0.252661	VAMP2,6844	http://amigo.geneontology.org/amigo/term/GO:0070083
negative regulation of osteoclast development	Biological Process	GO:2001205	1	5	119	18117	0.00840336	0.000275984	0.032417	0.252661	LTF,4057	http://amigo.geneontology.org/amigo/term/GO:2001205
positive regulation of synaptic vesicle clustering	Biological Process	GO:2000809	1	5	119	18117	0.00840336	0.000275984	0.032417	0.252661	MAGI2,9863	http://amigo.geneontology.org/amigo/term/GO:2000809
aldehyde biosynthetic process	Biological Process	GO:0046184	1	5	119	18117	0.00840336	0.000275984	0.032417	0.252661	PDXK,8566	http://amigo.geneontology.org/amigo/term/GO:0046184
modulation by symbiont of host molecular function	Biological Process	GO:0052055	1	5	119	18117	0.00840336	0.000275984	0.032417	0.252661	SCRIB,23513	http://amigo.geneontology.org/amigo/term/GO:0052055
tubular endosome	Cellular Component	GO:0097422	1	5	119	18117	0.00840336	0.000275984	0.032417	0.252661	ANKRD27,84079	http://amigo.geneontology.org/amigo/term/GO:0097422
dephosphorylation of RNA polymerase II C-terminal domain	Biological Process	GO:0070940	1	5	119	18117	0.00840336	0.000275984	0.032417	0.252661	CTDP1,9150	http://amigo.geneontology.org/amigo/term/GO:0070940
L-lactate dehydrogenase activity	Molecular Function	GO:0004459	1	5	119	18117	0.00840336	0.000275984	0.032417	0.252661	LDHC,3948	http://amigo.geneontology.org/amigo/term/GO:0004459
regulation of bone mineralization involved in bone maturation	Biological Process	GO:1900157	1	5	119	18117	0.00840336	0.000275984	0.032417	0.252661	LTF,4057	http://amigo.geneontology.org/amigo/term/GO:1900157
regulation of homophilic cell adhesion	Biological Process	GO:1903385	1	5	119	18117	0.00840336	0.000275984	0.032417	0.252661	TENM3,55714	http://amigo.geneontology.org/amigo/term/GO:1903385
tryptophan catabolic process to kynurenine	Biological Process	GO:0019441	1	5	119	18117	0.00840336	0.000275984	0.032417	0.252661	KYNU,8942	http://amigo.geneontology.org/amigo/term/GO:0019441
protein localization to adherens junction	Biological Process	GO:0071896	1	5	119	18117	0.00840336	0.000275984	0.032417	0.252661	SCRIB,23513	http://amigo.geneontology.org/amigo/term/GO:0071896
L-kynurenine metabolic process	Biological Process	GO:0097052	1	5	119	18117	0.00840336	0.000275984	0.032417	0.252661	KYNU,8942	http://amigo.geneontology.org/amigo/term/GO:0097052
spermine metabolic process	Biological Process	GO:0008215	1	5	119	18117	0.00840336	0.000275984	0.032417	0.252661	AMD1,262	http://amigo.geneontology.org/amigo/term/GO:0008215
double-stranded RNA adenosine deaminase activity	Molecular Function	GO:0003726	1	5	119	18117	0.00840336	0.000275984	0.032417	0.252661	ADARB2,105	http://amigo.geneontology.org/amigo/term/GO:0003726
mitochondrial proton-transporting ATP synthase complex assembly	Biological Process	GO:0033615	1	5	119	18117	0.00840336	0.000275984	0.032417	0.252661	TMEM70,54968	http://amigo.geneontology.org/amigo/term/GO:0033615
protein retention in Golgi apparatus	Biological Process	GO:0045053	1	5	119	18117	0.00840336	0.000275984	0.032417	0.252661	SORL1,6653	http://amigo.geneontology.org/amigo/term/GO:0045053
regulation of growth hormone receptor signaling pathway	Biological Process	GO:0060398	1	5	119	18117	0.00840336	0.000275984	0.032417	0.252661	JAK2,3717	http://amigo.geneontology.org/amigo/term/GO:0060398
clathrin-sculpted monoamine transport vesicle	Cellular Component	GO:0070081	1	5	119	18117	0.00840336	0.000275984	0.032417	0.252661	VAMP2,6844	http://amigo.geneontology.org/amigo/term/GO:0070081
cellular response to bile acid	Biological Process	GO:1903413	1	5	119	18117	0.00840336	0.000275984	0.032417	0.252661	ABCB4,5244	http://amigo.geneontology.org/amigo/term/GO:1903413
inner ear receptor cell fate commitment	Biological Process	GO:0060120	1	5	119	18117	0.00840336	0.000275984	0.032417	0.252661	NOTCH1,4851	http://amigo.geneontology.org/amigo/term/GO:0060120
inhibition of neuroepithelial cell differentiation	Biological Process	GO:0002085	1	5	119	18117	0.00840336	0.000275984	0.032417	0.252661	NOTCH1,4851	http://amigo.geneontology.org/amigo/term/GO:0002085
regulation of membrane depolarization	Biological Process	GO:0003254	2	43	119	18117	0.0168067	0.00237346	0.0324275	0.252661	SCN10A,6336|ANK3,288	http://amigo.geneontology.org/amigo/term/GO:0003254
nervous system development	Biological Process	GO:0007399	23	2361	119	18117	0.193277	0.13032	0.0329663	0.256346	SSPO,23145|WASF3,10810|NOTCH1,4851|CYFIP1,23191|ANKRD27,84079|ZBTB16,7704|ANK3,288|ASTN1,460|SCRIB,23513|PRKCH,5583|TBCD,6904|PRKG1,5592|S100A1,6271|SORL1,6653|KLF15,28999|ZNF148,7707|TENM3,55714|JAK2,3717|SIM1,6492|KIRREL3,84623|MAGI2,9863|ANKS1A,23294|PCSK9,255738	http://amigo.geneontology.org/amigo/term/GO:0007399
alpha-amino acid catabolic process	Biological Process	GO:1901606	3	107	119	18117	0.0252101	0.00590606	0.0334947	0.259935	ALDH4A1,8659|KYNU,8942|GLUL,2752	http://amigo.geneontology.org/amigo/term/GO:1901606
regulation of ion homeostasis	Biological Process	GO:2000021	4	185	119	18117	0.0336134	0.0102114	0.0337705	0.260445	TPCN1,53373|PLA2G1B,5319|SCN10A,6336|ANK3,288	http://amigo.geneontology.org/amigo/term/GO:2000021
serine hydrolase activity	Molecular Function	GO:0017171	4	185	119	18117	0.0336134	0.0102114	0.0337705	0.260445	CTRB1,1504|LTF,4057|PROZ,8858|PCSK9,255738	http://amigo.geneontology.org/amigo/term/GO:0017171
glial cell proliferation	Biological Process	GO:0014009	2	44	119	18117	0.0168067	0.00242866	0.0338284	0.260445	PRKCH,5583|NOTCH1,4851	http://amigo.geneontology.org/amigo/term/GO:0014009
negative regulation of response to biotic stimulus	Biological Process	GO:0002832	2	44	119	18117	0.0168067	0.00242866	0.0338284	0.260445	SCRIB,23513|LTF,4057	http://amigo.geneontology.org/amigo/term/GO:0002832
nucleoplasm	Cellular Component	GO:0005654	34	3845	119	18117	0.285714	0.212232	0.0350966	0.268724	CTDP1,9150|TASOR2,54906|HOXB7,3217|PRM1,5619|C1orf52,148423|ELL,8178|GBP2,2634|RPF2,84154|ZNF148,7707|CIZ1,25792|JAK2,3717|S100A13,6284|MED12L,116931|MAML3,55534|DYRK2,8445|NOTCH1,4851|ZBTB16,7704|RIOX2,84864|OBSCN,84033|SCRIB,23513|ABCB4,5244|SGK2,10110|CENPU,79682|MGMT,4255|SPOP,8405|PRKAG2,51422|TMEM70,54968|KDM4B,23030|KYNU,8942|C1orf109,54955|PDXK,8566|CNDP2,55748|ANKS1A,23294|PRPF4B,8899	http://amigo.geneontology.org/amigo/term/GO:0005654
regulation of receptor internalization	Biological Process	GO:0002090	2	45	119	18117	0.0168067	0.00248385	0.0352527	0.268724	MAGI2,9863|PCSK9,255738	http://amigo.geneontology.org/amigo/term/GO:0002090
hair cell differentiation	Biological Process	GO:0035315	2	45	119	18117	0.0168067	0.00248385	0.0352527	0.268724	SCRIB,23513|NOTCH1,4851	http://amigo.geneontology.org/amigo/term/GO:0035315
protein serine/threonine/tyrosine kinase activity	Molecular Function	GO:0004712	2	45	119	18117	0.0168067	0.00248385	0.0352527	0.268724	MAP2K5,5607|DYRK2,8445	http://amigo.geneontology.org/amigo/term/GO:0004712
acetylgalactosaminyltransferase activity	Molecular Function	GO:0008376	2	45	119	18117	0.0168067	0.00248385	0.0352527	0.268724	GALNT9,50614|B4GALNT4,338707	http://amigo.geneontology.org/amigo/term/GO:0008376
ribonucleoside biosynthetic process	Biological Process	GO:0042455	3	110	119	18117	0.0252101	0.00607165	0.0359141	0.268724	PRKAG2,51422|LDHC,3948|AMD1,262	http://amigo.geneontology.org/amigo/term/GO:0042455
actin cytoskeleton organization	Biological Process	GO:0030036	9	683	119	18117	0.0756303	0.0376994	0.0360552	0.268724	WASF3,10810|CYFIP1,23191|ARFIP1,27236|PLA2G1B,5319|PRKG1,5592|OBSCN,84033|RHOJ,57381|JAK2,3717|ESPNL,339768	http://amigo.geneontology.org/amigo/term/GO:0030036
actin filament polymerization	Biological Process	GO:0030041	4	189	119	18117	0.0336134	0.0104322	0.0360966	0.268724	WASF3,10810|JAK2,3717|CYFIP1,23191|ARFIP1,27236	http://amigo.geneontology.org/amigo/term/GO:0030041
regulation of signal transduction	Biological Process	GO:0009966	29	3177	119	18117	0.243697	0.17536	0.0363999	0.268724	NOTCH1,4851|CYFIP1,23191|ANKRD27,84079|MAP2K5,5607|ARHGAP39,80728|OBSCN,84033|SCRIB,23513|LTF,4057|SCIMP,388325|PRKCH,5583|PRKAG2,51422|RPH3AL,9501|ZFYVE28,57732|RASGRF2,5924|PLA2G1B,5319|TBCD,6904|CDH13,1012|PRKG1,5592|SORL1,6653|RPF2,84154|RHOJ,57381|RGS9BP,388531|JAK2,3717|MAGI2,9863|S100A13,6284|ANKS1A,23294|DYRK2,8445|MAML3,55534|PCSK9,255738	http://amigo.geneontology.org/amigo/term/GO:0009966
clathrin coat	Cellular Component	GO:0030118	2	46	119	18117	0.0168067	0.00253905	0.0366998	0.268724	CLBA1,122616|SCN10A,6336	http://amigo.geneontology.org/amigo/term/GO:0030118
myelin sheath	Cellular Component	GO:0043209	2	46	119	18117	0.0168067	0.00253905	0.0366998	0.268724	SCRIB,23513|GLUL,2752	http://amigo.geneontology.org/amigo/term/GO:0043209
phosphatidylinositol-3-phosphate binding	Molecular Function	GO:0032266	2	46	119	18117	0.0168067	0.00253905	0.0366998	0.268724	OBSCN,84033|ZFYVE28,57732	http://amigo.geneontology.org/amigo/term/GO:0032266
regulation of sodium ion transmembrane transporter activity	Biological Process	GO:2000649	2	46	119	18117	0.0168067	0.00253905	0.0366998	0.268724	ANK3,288|PCSK9,255738	http://amigo.geneontology.org/amigo/term/GO:2000649
ammonium transport	Biological Process	GO:0015696	3	111	119	18117	0.0252101	0.00612684	0.0367401	0.268724	VAMP2,6844|PRKAG2,51422|SLC22A16,85413	http://amigo.geneontology.org/amigo/term/GO:0015696
regulation of cation channel activity	Biological Process	GO:2001257	3	111	119	18117	0.0252101	0.00612684	0.0367401	0.268724	VAMP2,6844|ANK3,288|S100A1,6271	http://amigo.geneontology.org/amigo/term/GO:2001257
synaptic vesicle transport	Biological Process	GO:0048489	4	191	119	18117	0.0336134	0.0105426	0.0372936	0.268724	SCRIB,23513|CYFIP1,23191|VAMP2,6844|AMPH,273	http://amigo.geneontology.org/amigo/term/GO:0048489
establishment of synaptic vesicle localization	Biological Process	GO:0097480	4	191	119	18117	0.0336134	0.0105426	0.0372936	0.268724	SCRIB,23513|CYFIP1,23191|VAMP2,6844|AMPH,273	http://amigo.geneontology.org/amigo/term/GO:0097480
modification of morphology or physiology of other organism involved in symbiotic interaction	Biological Process	GO:0051817	3	112	119	18117	0.0252101	0.00618204	0.0375759	0.268724	SCRIB,23513|CTDP1,9150|LTF,4057	http://amigo.geneontology.org/amigo/term/GO:0051817
establishment of protein localization to plasma membrane	Biological Process	GO:0090002	2	47	119	18117	0.0168067	0.00259425	0.0381696	0.268724	VAMP2,6844|ANK3,288	http://amigo.geneontology.org/amigo/term/GO:0090002
response to fungus	Biological Process	GO:0009620	2	47	119	18117	0.0168067	0.00259425	0.0381696	0.268724	SCIMP,388325|LTF,4057	http://amigo.geneontology.org/amigo/term/GO:0009620
oxidoreductase activity, acting on paired donors, with incorporation or reduction of molecular oxygen, 2-oxoglutarate as one donor, and incorporation of one atom each of oxygen into both donors	Molecular Function	GO:0016706	2	47	119	18117	0.0168067	0.00259425	0.0381696	0.268724	KDM4B,23030|RIOX2,84864	http://amigo.geneontology.org/amigo/term/GO:0016706
endocardium morphogenesis	Biological Process	GO:0003160	1	6	119	18117	0.00840336	0.000331181	0.0387742	0.268724	NOTCH1,4851	http://amigo.geneontology.org/amigo/term/GO:0003160
negative regulation of vesicle fusion	Biological Process	GO:0031339	1	6	119	18117	0.00840336	0.000331181	0.0387742	0.268724	ANKRD27,84079	http://amigo.geneontology.org/amigo/term/GO:0031339
positive regulation of presynaptic membrane organization	Biological Process	GO:1901631	1	6	119	18117	0.00840336	0.000331181	0.0387742	0.268724	MAGI2,9863	http://amigo.geneontology.org/amigo/term/GO:1901631
glomerular mesangial cell differentiation	Biological Process	GO:0072008	1	6	119	18117	0.00840336	0.000331181	0.0387742	0.268724	NOTCH1,4851	http://amigo.geneontology.org/amigo/term/GO:0072008
positive regulation of receptor catabolic process	Biological Process	GO:2000646	1	6	119	18117	0.00840336	0.000331181	0.0387742	0.268724	PCSK9,255738	http://amigo.geneontology.org/amigo/term/GO:2000646
eosinophil degranulation	Biological Process	GO:0043308	1	6	119	18117	0.00840336	0.000331181	0.0387742	0.268724	VAMP2,6844	http://amigo.geneontology.org/amigo/term/GO:0043308
eosinophil mediated immunity	Biological Process	GO:0002447	1	6	119	18117	0.00840336	0.000331181	0.0387742	0.268724	VAMP2,6844	http://amigo.geneontology.org/amigo/term/GO:0002447
post-chaperonin tubulin folding pathway	Biological Process	GO:0007023	1	6	119	18117	0.00840336	0.000331181	0.0387742	0.268724	TBCD,6904	http://amigo.geneontology.org/amigo/term/GO:0007023
interleukin-12 receptor binding	Molecular Function	GO:0005143	1	6	119	18117	0.00840336	0.000331181	0.0387742	0.268724	JAK2,3717	http://amigo.geneontology.org/amigo/term/GO:0005143
regulation of membrane depolarization during action potential	Biological Process	GO:0098902	1	6	119	18117	0.00840336	0.000331181	0.0387742	0.268724	ANK3,288	http://amigo.geneontology.org/amigo/term/GO:0098902
S-methyltransferase activity	Molecular Function	GO:0008172	1	6	119	18117	0.00840336	0.000331181	0.0387742	0.268724	MGMT,4255	http://amigo.geneontology.org/amigo/term/GO:0008172
proton-transporting ATP synthase complex assembly	Biological Process	GO:0043461	1	6	119	18117	0.00840336	0.000331181	0.0387742	0.268724	TMEM70,54968	http://amigo.geneontology.org/amigo/term/GO:0043461
cardiac endothelial cell differentiation	Biological Process	GO:0003348	1	6	119	18117	0.00840336	0.000331181	0.0387742	0.268724	NOTCH1,4851	http://amigo.geneontology.org/amigo/term/GO:0003348
response to bile acid	Biological Process	GO:1903412	1	6	119	18117	0.00840336	0.000331181	0.0387742	0.268724	ABCB4,5244	http://amigo.geneontology.org/amigo/term/GO:1903412
eosinophil activation involved in immune response	Biological Process	GO:0002278	1	6	119	18117	0.00840336	0.000331181	0.0387742	0.268724	VAMP2,6844	http://amigo.geneontology.org/amigo/term/GO:0002278
apolipoprotein receptor binding	Molecular Function	GO:0034190	1	6	119	18117	0.00840336	0.000331181	0.0387742	0.268724	PCSK9,255738	http://amigo.geneontology.org/amigo/term/GO:0034190
myelin sheath abaxonal region	Cellular Component	GO:0035748	1	6	119	18117	0.00840336	0.000331181	0.0387742	0.268724	SCRIB,23513	http://amigo.geneontology.org/amigo/term/GO:0035748
positive regulation of transcription from RNA polymerase II promoter in response to hypoxia	Biological Process	GO:0061419	1	6	119	18117	0.00840336	0.000331181	0.0387742	0.268724	NOTCH1,4851	http://amigo.geneontology.org/amigo/term/GO:0061419
astrocyte cell migration	Biological Process	GO:0043615	1	6	119	18117	0.00840336	0.000331181	0.0387742	0.268724	SCRIB,23513	http://amigo.geneontology.org/amigo/term/GO:0043615
planar cell polarity pathway involved in axis elongation	Biological Process	GO:0003402	1	6	119	18117	0.00840336	0.000331181	0.0387742	0.268724	MAGI2,9863	http://amigo.geneontology.org/amigo/term/GO:0003402
regulation of low-density lipoprotein particle receptor catabolic process	Biological Process	GO:0032803	1	6	119	18117	0.00840336	0.000331181	0.0387742	0.268724	PCSK9,255738	http://amigo.geneontology.org/amigo/term/GO:0032803
positive regulation of adipose tissue development	Biological Process	GO:1904179	1	6	119	18117	0.00840336	0.000331181	0.0387742	0.268724	SORL1,6653	http://amigo.geneontology.org/amigo/term/GO:1904179
intercellular canaliculus	Cellular Component	GO:0046581	1	6	119	18117	0.00840336	0.000331181	0.0387742	0.268724	ABCB4,5244	http://amigo.geneontology.org/amigo/term/GO:0046581
endocardial cell differentiation	Biological Process	GO:0060956	1	6	119	18117	0.00840336	0.000331181	0.0387742	0.268724	NOTCH1,4851	http://amigo.geneontology.org/amigo/term/GO:0060956
DNA-methyltransferase activity	Molecular Function	GO:0009008	1	6	119	18117	0.00840336	0.000331181	0.0387742	0.268724	MGMT,4255	http://amigo.geneontology.org/amigo/term/GO:0009008
positive regulation of endocytic recycling	Biological Process	GO:2001137	1	6	119	18117	0.00840336	0.000331181	0.0387742	0.268724	SORL1,6653	http://amigo.geneontology.org/amigo/term/GO:2001137
LIM domain binding	Molecular Function	GO:0030274	1	6	119	18117	0.00840336	0.000331181	0.0387742	0.268724	RPH3AL,9501	http://amigo.geneontology.org/amigo/term/GO:0030274
arterial endothelial cell differentiation	Biological Process	GO:0060842	1	6	119	18117	0.00840336	0.000331181	0.0387742	0.268724	NOTCH1,4851	http://amigo.geneontology.org/amigo/term/GO:0060842
lactate dehydrogenase activity	Molecular Function	GO:0004457	1	6	119	18117	0.00840336	0.000331181	0.0387742	0.268724	LDHC,3948	http://amigo.geneontology.org/amigo/term/GO:0004457
regulation of NK T cell differentiation	Biological Process	GO:0051136	1	6	119	18117	0.00840336	0.000331181	0.0387742	0.268724	ZBTB16,7704	http://amigo.geneontology.org/amigo/term/GO:0051136
mesangial cell development	Biological Process	GO:0072143	1	6	119	18117	0.00840336	0.000331181	0.0387742	0.268724	NOTCH1,4851	http://amigo.geneontology.org/amigo/term/GO:0072143
phospholipid-translocating ATPase activity	Molecular Function	GO:0004012	1	6	119	18117	0.00840336	0.000331181	0.0387742	0.268724	ABCB4,5244	http://amigo.geneontology.org/amigo/term/GO:0004012
proton-transporting ATP synthase complex biogenesis	Biological Process	GO:0070272	1	6	119	18117	0.00840336	0.000331181	0.0387742	0.268724	TMEM70,54968	http://amigo.geneontology.org/amigo/term/GO:0070272
pattern recognition receptor signaling pathway	Biological Process	GO:0002221	4	194	119	18117	0.0336134	0.0107082	0.0391318	0.270361	SCIMP,388325|S100A14,57402|LTF,4057|S100A1,6271	http://amigo.geneontology.org/amigo/term/GO:0002221
molecular function regulator	Molecular Function	GO:0098772	15	1392	119	18117	0.12605	0.0768339	0.0391495	0.270361	SSPO,23145|NOTCH1,4851|ANKRD27,84079|PRKAG2,51422|RASGRF2,5924|TBCD,6904|SERPINA4,5267|CASP9,842|ARHGAP39,80728|PRKG1,5592|RALGDS,5900|OBSCN,84033|SGK2,10110|LTF,4057|PCSK9,255738	http://amigo.geneontology.org/amigo/term/GO:0098772
clathrin-coated vesicle membrane	Cellular Component	GO:0030665	3	114	119	18117	0.0252101	0.00629243	0.0392765	0.270757	VAMP2,6844|HLA-DQB2,3120|CLBA1,122616	http://amigo.geneontology.org/amigo/term/GO:0030665
epithelial cell migration	Biological Process	GO:0010631	5	284	119	18117	0.0420168	0.0156759	0.0394706	0.271298	RHOJ,57381|NOTCH1,4851|MAP2K5,5607|GLUL,2752|CDH13,1012	http://amigo.geneontology.org/amigo/term/GO:0010631
cellular localization	Biological Process	GO:0051641	33	3743	119	18117	0.277311	0.206602	0.0394945	0.271298	MTTP,4547|ANKRD27,84079|CLBA1,122616|ANK3,288|SCAMP2,10066|LTF,4057|GLUL,2752|PRKCH,5583|RPH3AL,9501|AMPH,273|ARFIP1,27236|SERPINA4,5267|CDH13,1012|GBP2,2634|SORL1,6653|RPF2,84154|JAK2,3717|SIGLEC5,8778|TPCN1,53373|S100A13,6284|CACNA1I,8911|PCSK9,255738|CYFIP1,23191|NOTCH1,4851|ZBTB16,7704|PROZ,8858|OBSCN,84033|SCRIB,23513|VAMP2,6844|PRKAG2,51422|PLA2G1B,5319|PDXK,8566|MAGI2,9863	http://amigo.geneontology.org/amigo/term/GO:0051641
antibacterial humoral response	Biological Process	GO:0019731	2	48	119	18117	0.0168067	0.00264945	0.0396616	0.271487	PLA2G1B,5319|LTF,4057	http://amigo.geneontology.org/amigo/term/GO:0019731
ATP biosynthetic process	Biological Process	GO:0006754	2	48	119	18117	0.0168067	0.00264945	0.0396616	0.271487	PRKAG2,51422|LDHC,3948	http://amigo.geneontology.org/amigo/term/GO:0006754
response to interferon-gamma	Biological Process	GO:0034341	4	195	119	18117	0.0336134	0.0107634	0.0397559	0.271654	JAK2,3717|KYNU,8942|HLA-DQB2,3120|GBP2,2634	http://amigo.geneontology.org/amigo/term/GO:0034341
blood vessel endothelial cell migration	Biological Process	GO:0043534	3	115	119	18117	0.0252101	0.00634763	0.0401413	0.273806	RHOJ,57381|NOTCH1,4851|MAP2K5,5607	http://amigo.geneontology.org/amigo/term/GO:0043534
regulation of Ras protein signal transduction	Biological Process	GO:0046578	8	589	119	18117	0.0672269	0.0325109	0.0404054	0.27482	NOTCH1,4851|ANKRD27,84079|RASGRF2,5924|TBCD,6904|ARHGAP39,80728|PRKG1,5592|JAK2,3717|SCRIB,23513	http://amigo.geneontology.org/amigo/term/GO:0046578
positive regulation of intracellular transport	Biological Process	GO:0032388	5	286	119	18117	0.0420168	0.0157863	0.0404783	0.27482	SORL1,6653|JAK2,3717|VAMP2,6844|PLA2G1B,5319|ANK3,288	http://amigo.geneontology.org/amigo/term/GO:0032388
generation of neurons	Biological Process	GO:0048699	16	1521	119	18117	0.134454	0.0839543	0.040502	0.27482	NOTCH1,4851|CYFIP1,23191|ANKRD27,84079|ANK3,288|ASTN1,460|SCRIB,23513|PRKCH,5583|TBCD,6904|PRKG1,5592|SORL1,6653|JAK2,3717|TENM3,55714|MAGI2,9863|KIRREL3,84623|ANKS1A,23294|PCSK9,255738	http://amigo.geneontology.org/amigo/term/GO:0048699
regulation of secretion	Biological Process	GO:0051046	9	699	119	18117	0.0756303	0.0385825	0.0408045	0.276018	NOTCH1,4851|RPH3AL,9501|ARFIP1,27236|PLA2G1B,5319|SORL1,6653|JAK2,3717|VAMP2,6844|CACNA1I,8911|GLUL,2752	http://amigo.geneontology.org/amigo/term/GO:0051046
epithelium migration	Biological Process	GO:0090132	5	287	119	18117	0.0420168	0.0158415	0.040988	0.276018	RHOJ,57381|NOTCH1,4851|MAP2K5,5607|GLUL,2752|CDH13,1012	http://amigo.geneontology.org/amigo/term/GO:0090132
nucleoside biosynthetic process	Biological Process	GO:0009163	3	116	119	18117	0.0252101	0.00640283	0.0410158	0.276018	PRKAG2,51422|LDHC,3948|AMD1,262	http://amigo.geneontology.org/amigo/term/GO:0009163
negative regulation of BMP signaling pathway	Biological Process	GO:0030514	2	49	119	18117	0.0168067	0.00270464	0.0411755	0.276018	SORL1,6653|NOTCH1,4851	http://amigo.geneontology.org/amigo/term/GO:0030514
mast cell degranulation	Biological Process	GO:0043303	2	49	119	18117	0.0168067	0.00270464	0.0411755	0.276018	VAMP2,6844|S100A13,6284	http://amigo.geneontology.org/amigo/term/GO:0043303
ligase activity, forming carbon-nitrogen bonds	Molecular Function	GO:0016879	2	49	119	18117	0.0168067	0.00270464	0.0411755	0.276018	TTLL10,254173|GLUL,2752	http://amigo.geneontology.org/amigo/term/GO:0016879
receptor clustering	Biological Process	GO:0043113	2	49	119	18117	0.0168067	0.00270464	0.0411755	0.276018	SCRIB,23513|MAGI2,9863	http://amigo.geneontology.org/amigo/term/GO:0043113
organic anion transport	Biological Process	GO:0015711	7	486	119	18117	0.0588235	0.0268256	0.0413119	0.276455	MTTP,4547|VAMP2,6844|PRKAG2,51422|OSBPL10,114884|ABCB4,5244|SLC22A16,85413|PLA2G1B,5319	http://amigo.geneontology.org/amigo/term/GO:0015711
gliogenesis	Biological Process	GO:0042063	5	288	119	18117	0.0420168	0.0158967	0.0415016	0.277248	PRKCH,5583|KLF15,28999|WASF3,10810|SCRIB,23513|NOTCH1,4851	http://amigo.geneontology.org/amigo/term/GO:0042063
movement of cell or subcellular component	Biological Process	GO:0006928	20	2031	119	18117	0.168067	0.112105	0.0418792	0.278104	LAMA4,3910|NOTCH1,4851|CYFIP1,23191|MAP2K5,5607|SLC22A16,85413|ASTN1,460|SCRIB,23513|GLUL,2752|PLA2G1B,5319|CDH13,1012|LDHC,3948|PRKG1,5592|SORL1,6653|RHOJ,57381|JAK2,3717|S100A14,57402|KIRREL3,84623|MAGI2,9863|CACNA1I,8911|ANKS1A,23294	http://amigo.geneontology.org/amigo/term/GO:0006928
localization	Biological Process	GO:0051179	51	6312	119	18117	0.428571	0.348402	0.0419421	0.278104	SLC37A3,84255|MTTP,4547|ANKRD27,84079|MAP2K5,5607|SLC22A16,85413|CLBA1,122616|ANK3,288|ASTN1,460|SCAMP2,10066|LTF,4057|GLUL,2752|PRKCH,5583|TMEM63B,55362|RPH3AL,9501|AMPH,273|ARFIP1,27236|SERPINA4,5267|LDHC,3948|CDH13,1012|PRKG1,5592|GBP2,2634|SORL1,6653|RPF2,84154|RHOJ,57381|JAK2,3717|S100A14,57402|SIGLEC5,8778|KIRREL3,84623|TPCN1,53373|S100A13,6284|CACNA1I,8911|PCSK9,255738|LAMA4,3910|CYFIP1,23…	http://amigo.geneontology.org/amigo/term/GO:0051179
Rac protein signal transduction	Biological Process	GO:0016601	7	488	119	18117	0.0588235	0.026936	0.0420798	0.278104	SCRIB,23513|CYFIP1,23191|ANKRD27,84079|TBCD,6904|CDH13,1012|ARHGAP39,80728|PRKG1,5592	http://amigo.geneontology.org/amigo/term/GO:0016601
positive regulation of biological process	Biological Process	GO:0048518	50	6168	119	18117	0.420168	0.340454	0.0421162	0.278104	GLIS3,169792|WASF3,10810|CTDP1,9150|ANKRD27,84079|MAP2K5,5607|HOXB7,3217|ANK3,288|SPIB,6689|LTF,4057|GLUL,2752|SCIMP,388325|PRKCH,5583|ELL,8178|ZFAND2A,90637|RPH3AL,9501|ARFIP1,27236|TBCD,6904|CDH13,1012|SERINC2,347735|SORL1,6653|RHOJ,57381|ZNF148,7707|TENM3,55714|JAK2,3717|S100A14,57402|TPCN1,53373|S100A13,6284|CACNA1I,8911|MED12L,116931|PCSK9,255738|MAML3,55534|DYRK2,8445|CYFIP1,23191|NOTCH1,48…	http://amigo.geneontology.org/amigo/term/GO:0048518
exocytosis	Biological Process	GO:0006887	11	931	119	18117	0.092437	0.0513882	0.0425197	0.278104	NOTCH1,4851|CYFIP1,23191|RPH3AL,9501|SERPINA4,5267|SCRIB,23513|VAMP2,6844|PDXK,8566|SIGLEC5,8778|CACNA1I,8911|LTF,4057|S100A13,6284	http://amigo.geneontology.org/amigo/term/GO:0006887
endocytosis	Biological Process	GO:0006897	9	705	119	18117	0.0756303	0.0389137	0.0426906	0.278104	CYFIP1,23191|AMPH,273|CDH13,1012|RHOJ,57381|SORL1,6653|SCRIB,23513|VAMP2,6844|MAGI2,9863|PCSK9,255738	http://amigo.geneontology.org/amigo/term/GO:0006897
mast cell activation involved in immune response	Biological Process	GO:0002279	2	50	119	18117	0.0168067	0.00275984	0.0427109	0.278104	VAMP2,6844|S100A13,6284	http://amigo.geneontology.org/amigo/term/GO:0002279
regulation of cell communication	Biological Process	GO:0010646	32	3631	119	18117	0.268908	0.200419	0.0429265	0.278104	ANKRD27,84079|MAP2K5,5607|ANK3,288|LTF,4057|GLUL,2752|SCIMP,388325|PRKCH,5583|RPH3AL,9501|ZFYVE28,57732|TBCD,6904|CDH13,1012|PRKG1,5592|SORL1,6653|RPF2,84154|RHOJ,57381|RGS9BP,388531|JAK2,3717|S100A13,6284|DYRK2,8445|MAML3,55534|PCSK9,255738|CYFIP1,23191|NOTCH1,4851|ARHGAP39,80728|OBSCN,84033|SCRIB,23513|VAMP2,6844|PRKAG2,51422|PLA2G1B,5319|RASGRF2,5924|MAGI2,9863|ANKS1A,23294	http://amigo.geneontology.org/amigo/term/GO:0010646
calmodulin binding	Molecular Function	GO:0005516	4	200	119	18117	0.0336134	0.0110394	0.0429616	0.278104	OBSCN,84033|MYH15,22989|VAMP2,6844|RASGRF2,5924	http://amigo.geneontology.org/amigo/term/GO:0005516
monovalent inorganic cation transport	Biological Process	GO:0015672	8	597	119	18117	0.0672269	0.0329525	0.0431641	0.278104	PRKAG2,51422|SLC22A16,85413|ANK3,288|VAMP2,6844|CACNA1I,8911|TPCN1,53373|SCN10A,6336|PCSK9,255738	http://amigo.geneontology.org/amigo/term/GO:0015672
lipid transporter activity	Molecular Function	GO:0005319	3	119	119	18117	0.0252101	0.00656842	0.0436967	0.278104	MTTP,4547|OSBPL10,114884|ABCB4,5244	http://amigo.geneontology.org/amigo/term/GO:0005319
positive regulation of cellular protein localization	Biological Process	GO:1903829	5	293	119	18117	0.0420168	0.0161727	0.0441282	0.278104	SORL1,6653|PRKCH,5583|JAK2,3717|VAMP2,6844|ANK3,288	http://amigo.geneontology.org/amigo/term/GO:1903829
tissue migration	Biological Process	GO:0090130	5	293	119	18117	0.0420168	0.0161727	0.0441282	0.278104	RHOJ,57381|NOTCH1,4851|MAP2K5,5607|GLUL,2752|CDH13,1012	http://amigo.geneontology.org/amigo/term/GO:0090130
mast cell mediated immunity	Biological Process	GO:0002448	2	51	119	18117	0.0168067	0.00281504	0.0442675	0.278104	VAMP2,6844|S100A13,6284	http://amigo.geneontology.org/amigo/term/GO:0002448
action potential	Biological Process	GO:0001508	3	120	119	18117	0.0252101	0.00662361	0.0446094	0.278104	CACNA1I,8911|SCN10A,6336|ANK3,288	http://amigo.geneontology.org/amigo/term/GO:0001508
bicellular tight junction	Cellular Component	GO:0005923	3	120	119	18117	0.0252101	0.00662361	0.0446094	0.278104	MAGI2,9863|TBCD,6904|ANK3,288	http://amigo.geneontology.org/amigo/term/GO:0005923
glycosyl compound biosynthetic process	Biological Process	GO:1901659	3	120	119	18117	0.0252101	0.00662361	0.0446094	0.278104	PRKAG2,51422|LDHC,3948|AMD1,262	http://amigo.geneontology.org/amigo/term/GO:1901659
type 1 angiotensin receptor binding	Molecular Function	GO:0031702	1	7	119	18117	0.00840336	0.000386377	0.0450901	0.278104	JAK2,3717	http://amigo.geneontology.org/amigo/term/GO:0031702
activation of cysteine-type endopeptidase activity involved in apoptotic process by cytochrome c	Biological Process	GO:0008635	1	7	119	18117	0.00840336	0.000386377	0.0450901	0.278104	CASP9,842	http://amigo.geneontology.org/amigo/term/GO:0008635
positive regulation of neurotrophin TRK receptor signaling pathway	Biological Process	GO:0051388	1	7	119	18117	0.00840336	0.000386377	0.0450901	0.278104	CYFIP1,23191	http://amigo.geneontology.org/amigo/term/GO:0051388
ceramide transporter activity	Molecular Function	GO:0035620	1	7	119	18117	0.00840336	0.000386377	0.0450901	0.278104	MTTP,4547	http://amigo.geneontology.org/amigo/term/GO:0035620
ceramide 1-phosphate transporter activity	Molecular Function	GO:1902388	1	7	119	18117	0.00840336	0.000386377	0.0450901	0.278104	MTTP,4547	http://amigo.geneontology.org/amigo/term/GO:1902388
negative regulation of glial cell apoptotic process	Biological Process	GO:0034351	1	7	119	18117	0.00840336	0.000386377	0.0450901	0.278104	PRKCH,5583	http://amigo.geneontology.org/amigo/term/GO:0034351
relaxation of vascular smooth muscle	Biological Process	GO:0060087	1	7	119	18117	0.00840336	0.000386377	0.0450901	0.278104	PRKG1,5592	http://amigo.geneontology.org/amigo/term/GO:0060087
adenosine to inosine editing	Biological Process	GO:0006382	1	7	119	18117	0.00840336	0.000386377	0.0450901	0.278104	ADARB2,105	http://amigo.geneontology.org/amigo/term/GO:0006382
CTD phosphatase activity	Molecular Function	GO:0008420	1	7	119	18117	0.00840336	0.000386377	0.0450901	0.278104	CTDP1,9150	http://amigo.geneontology.org/amigo/term/GO:0008420
cellular response to magnesium ion	Biological Process	GO:0071286	1	7	119	18117	0.00840336	0.000386377	0.0450901	0.278104	ANK3,288	http://amigo.geneontology.org/amigo/term/GO:0071286
positive regulation of phospholipase A2 activity	Biological Process	GO:0032430	1	7	119	18117	0.00840336	0.000386377	0.0450901	0.278104	PLA2G1B,5319	http://amigo.geneontology.org/amigo/term/GO:0032430
metallodipeptidase activity	Molecular Function	GO:0070573	1	7	119	18117	0.00840336	0.000386377	0.0450901	0.278104	CNDP2,55748	http://amigo.geneontology.org/amigo/term/GO:0070573
bundle of His cell action potential	Biological Process	GO:0086043	1	7	119	18117	0.00840336	0.000386377	0.0450901	0.278104	SCN10A,6336	http://amigo.geneontology.org/amigo/term/GO:0086043
cAMP-dependent protein kinase regulator activity	Molecular Function	GO:0008603	1	7	119	18117	0.00840336	0.000386377	0.0450901	0.278104	PRKAG2,51422	http://amigo.geneontology.org/amigo/term/GO:0008603
bundle of His cell to Purkinje myocyte signaling	Biological Process	GO:0086028	1	7	119	18117	0.00840336	0.000386377	0.0450901	0.278104	SCN10A,6336	http://amigo.geneontology.org/amigo/term/GO:0086028
renal interstitial fibroblast development	Biological Process	GO:0072141	1	7	119	18117	0.00840336	0.000386377	0.0450901	0.278104	NOTCH1,4851	http://amigo.geneontology.org/amigo/term/GO:0072141
protein localization to nucleolus	Biological Process	GO:1902570	1	7	119	18117	0.00840336	0.000386377	0.0450901	0.278104	RPF2,84154	http://amigo.geneontology.org/amigo/term/GO:1902570
meiotic DNA double-strand break formation	Biological Process	GO:0042138	1	7	119	18117	0.00840336	0.000386377	0.0450901	0.278104	CCDC36,339834	http://amigo.geneontology.org/amigo/term/GO:0042138
regulation of growth rate	Biological Process	GO:0040009	1	7	119	18117	0.00840336	0.000386377	0.0450901	0.278104	NOTCH1,4851	http://amigo.geneontology.org/amigo/term/GO:0040009
eosinophil activation	Biological Process	GO:0043307	1	7	119	18117	0.00840336	0.000386377	0.0450901	0.278104	VAMP2,6844	http://amigo.geneontology.org/amigo/term/GO:0043307
cellular response to laminar fluid shear stress	Biological Process	GO:0071499	1	7	119	18117	0.00840336	0.000386377	0.0450901	0.278104	MAP2K5,5607	http://amigo.geneontology.org/amigo/term/GO:0071499
regulation of atrial cardiac muscle cell membrane depolarization	Biological Process	GO:0060371	1	7	119	18117	0.00840336	0.000386377	0.0450901	0.278104	SCN10A,6336	http://amigo.geneontology.org/amigo/term/GO:0060371
spermidine metabolic process	Biological Process	GO:0008216	1	7	119	18117	0.00840336	0.000386377	0.0450901	0.278104	AMD1,262	http://amigo.geneontology.org/amigo/term/GO:0008216
regulation of pro-B cell differentiation	Biological Process	GO:2000973	1	7	119	18117	0.00840336	0.000386377	0.0450901	0.278104	NOTCH1,4851	http://amigo.geneontology.org/amigo/term/GO:2000973
glucose-6-phosphate transport	Biological Process	GO:0015760	1	7	119	18117	0.00840336	0.000386377	0.0450901	0.278104	SLC37A3,84255	http://amigo.geneontology.org/amigo/term/GO:0015760
regulation of histamine secretion by mast cell	Biological Process	GO:1903593	1	7	119	18117	0.00840336	0.000386377	0.0450901	0.278104	VAMP2,6844	http://amigo.geneontology.org/amigo/term/GO:1903593
ceramide 1-phosphate transport	Biological Process	GO:1902389	1	7	119	18117	0.00840336	0.000386377	0.0450901	0.278104	MTTP,4547	http://amigo.geneontology.org/amigo/term/GO:1902389
mesangial cell differentiation	Biological Process	GO:0072007	1	7	119	18117	0.00840336	0.000386377	0.0450901	0.278104	NOTCH1,4851	http://amigo.geneontology.org/amigo/term/GO:0072007
hexose phosphate transport	Biological Process	GO:0015712	1	7	119	18117	0.00840336	0.000386377	0.0450901	0.278104	SLC37A3,84255	http://amigo.geneontology.org/amigo/term/GO:0015712
AP-1 adaptor complex	Cellular Component	GO:0030121	1	7	119	18117	0.00840336	0.000386377	0.0450901	0.278104	CLBA1,122616	http://amigo.geneontology.org/amigo/term/GO:0030121
regulation of transcription from RNA polymerase II promoter involved in myocardial precursor cell differentiation	Biological Process	GO:0003256	1	7	119	18117	0.00840336	0.000386377	0.0450901	0.278104	NOTCH1,4851	http://amigo.geneontology.org/amigo/term/GO:0003256
regulation of angiogenesis	Biological Process	GO:0045765	5	295	119	18117	0.0420168	0.016283	0.0452063	0.278104	RHOJ,57381|NOTCH1,4851|MAP2K5,5607|GLUL,2752|S100A1,6271	http://amigo.geneontology.org/amigo/term/GO:0045765
protein polymerization	Biological Process	GO:0051258	5	295	119	18117	0.0420168	0.016283	0.0452063	0.278104	WASF3,10810|JAK2,3717|CYFIP1,23191|ARFIP1,27236|TBCD,6904	http://amigo.geneontology.org/amigo/term/GO:0051258
cell adhesion	Biological Process	GO:0007155	16	1544	119	18117	0.134454	0.0852238	0.0454147	0.278945	SSPO,23145|LAMA4,3910|NOTCH1,4851|MAP2K5,5607|ZBTB16,7704|ANK3,288|ASTN1,460|SCRIB,23513|LRRN2,10446|CDH13,1012|TBCD,6904|PRKG1,5592|JAK2,3717|TENM3,55714|SIGLEC5,8778|KIRREL3,84623	http://amigo.geneontology.org/amigo/term/GO:0007155
negative regulation of transmembrane receptor protein serine/threonine kinase signaling pathway	Biological Process	GO:0090101	3	121	119	18117	0.0252101	0.00667881	0.0455316	0.279222	SORL1,6653|NOTCH1,4851|MAGI2,9863	http://amigo.geneontology.org/amigo/term/GO:0090101
negative regulation of endothelial cell migration	Biological Process	GO:0010596	2	52	119	18117	0.0168067	0.00287023	0.0458449	0.28026	NOTCH1,4851|MAP2K5,5607	http://amigo.geneontology.org/amigo/term/GO:0010596
negative regulation of receptor activity	Biological Process	GO:2000272	2	52	119	18117	0.0168067	0.00287023	0.0458449	0.28026	ZFYVE28,57732|PCSK9,255738	http://amigo.geneontology.org/amigo/term/GO:2000272
regulation of cell-substrate adhesion	Biological Process	GO:0010810	4	205	119	18117	0.0336134	0.0113153	0.0463095	0.282655	NOTCH1,4851|JAK2,3717|TBCD,6904|CDH13,1012	http://amigo.geneontology.org/amigo/term/GO:0010810
positive regulation of Notch signaling pathway	Biological Process	GO:0045747	2	53	119	18117	0.0168067	0.00292543	0.0474429	0.288667	NOTCH1,4851|MAML3,55534	http://amigo.geneontology.org/amigo/term/GO:0045747
regulation of potassium ion transmembrane transporter activity	Biological Process	GO:1901016	2	53	119	18117	0.0168067	0.00292543	0.0474429	0.288667	VAMP2,6844|ANK3,288	http://amigo.geneontology.org/amigo/term/GO:1901016
regulation of cation transmembrane transport	Biological Process	GO:1904062	4	208	119	18117	0.0336134	0.0114809	0.0483863	0.29027	VAMP2,6844|ANK3,288|S100A1,6271|PCSK9,255738	http://amigo.geneontology.org/amigo/term/GO:1904062
regulation of cardiac muscle hypertrophy	Biological Process	GO:0010611	2	54	119	18117	0.0168067	0.00298063	0.049061	0.29027	NOTCH1,4851|CTDP1,9150	http://amigo.geneontology.org/amigo/term/GO:0010611
positive regulation of neuron apoptotic process	Biological Process	GO:0043525	2	54	119	18117	0.0168067	0.00298063	0.049061	0.29027	CASP9,842|PCSK9,255738	http://amigo.geneontology.org/amigo/term/GO:0043525
positive regulation of cation channel activity	Biological Process	GO:2001259	2	54	119	18117	0.0168067	0.00298063	0.049061	0.29027	ANK3,288|S100A1,6271	http://amigo.geneontology.org/amigo/term/GO:2001259
regulation of embryonic development	Biological Process	GO:0045995	3	126	119	18117	0.0252101	0.00695479	0.0502837	0.29027	LAMA4,3910|NOTCH1,4851|MAP2K5,5607	http://amigo.geneontology.org/amigo/term/GO:0045995
occluding junction	Cellular Component	GO:0070160	3	126	119	18117	0.0252101	0.00695479	0.0502837	0.29027	MAGI2,9863|TBCD,6904|ANK3,288	http://amigo.geneontology.org/amigo/term/GO:0070160
regulation of cell migration	Biological Process	GO:0030334	10	843	119	18117	0.0840336	0.0465309	0.0507979	0.29027	LAMA4,3910|NOTCH1,4851|MAP2K5,5607|CDH13,1012|SORL1,6653|RHOJ,57381|JAK2,3717|S100A14,57402|MAGI2,9863|GLUL,2752	http://amigo.geneontology.org/amigo/term/GO:0030334
cellular amino acid catabolic process	Biological Process	GO:0009063	3	127	119	18117	0.0252101	0.00700999	0.0512621	0.29027	ALDH4A1,8659|KYNU,8942|GLUL,2752	http://amigo.geneontology.org/amigo/term/GO:0009063
Z disc	Cellular Component	GO:0030018	3	127	119	18117	0.0252101	0.00700999	0.0512621	0.29027	OBSCN,84033|ANK3,288|S100A1,6271	http://amigo.geneontology.org/amigo/term/GO:0030018
protein dimerization activity	Molecular Function	GO:0046983	11	961	119	18117	0.092437	0.0530441	0.0513095	0.29027	MTTP,4547|ZBTB16,7704|KYNU,8942|CDH13,1012|S100A1,6271|GBP2,2634|TENM3,55714|PDXK,8566|SIM1,6492|TPCN1,53373|S100A13,6284	http://amigo.geneontology.org/amigo/term/GO:0046983
negative regulation of molecular function in other organism	Biological Process	GO:0044362	1	8	119	18117	0.00840336	0.000441574	0.0513647	0.29027	SCRIB,23513	http://amigo.geneontology.org/amigo/term/GO:0044362
regulation of somitogenesis	Biological Process	GO:0014807	1	8	119	18117	0.00840336	0.000441574	0.0513647	0.29027	NOTCH1,4851	http://amigo.geneontology.org/amigo/term/GO:0014807
pericyte cell differentiation	Biological Process	GO:1904238	1	8	119	18117	0.00840336	0.000441574	0.0513647	0.29027	NOTCH1,4851	http://amigo.geneontology.org/amigo/term/GO:1904238
regulation of photoreceptor cell differentiation	Biological Process	GO:0046532	1	8	119	18117	0.00840336	0.000441574	0.0513647	0.29027	NOTCH1,4851	http://amigo.geneontology.org/amigo/term/GO:0046532
negative regulation of lipoprotein particle clearance	Biological Process	GO:0010985	1	8	119	18117	0.00840336	0.000441574	0.0513647	0.29027	PCSK9,255738	http://amigo.geneontology.org/amigo/term/GO:0010985
regulation of mechanoreceptor differentiation	Biological Process	GO:0045631	1	8	119	18117	0.00840336	0.000441574	0.0513647	0.29027	NOTCH1,4851	http://amigo.geneontology.org/amigo/term/GO:0045631
negative regulation of synaptic vesicle transport	Biological Process	GO:1902804	1	8	119	18117	0.00840336	0.000441574	0.0513647	0.29027	CYFIP1,23191	http://amigo.geneontology.org/amigo/term/GO:1902804
ADP-ribosylation factor binding	Molecular Function	GO:0030306	1	8	119	18117	0.00840336	0.000441574	0.0513647	0.29027	SORL1,6653	http://amigo.geneontology.org/amigo/term/GO:0030306
glutamate catabolic process	Biological Process	GO:0006538	1	8	119	18117	0.00840336	0.000441574	0.0513647	0.29027	GLUL,2752	http://amigo.geneontology.org/amigo/term/GO:0006538
relaxation of smooth muscle	Biological Process	GO:0044557	1	8	119	18117	0.00840336	0.000441574	0.0513647	0.29027	PRKG1,5592	http://amigo.geneontology.org/amigo/term/GO:0044557
kidney interstitial fibroblast differentiation	Biological Process	GO:0072071	1	8	119	18117	0.00840336	0.000441574	0.0513647	0.29027	NOTCH1,4851	http://amigo.geneontology.org/amigo/term/GO:0072071
angiotensin receptor binding	Molecular Function	GO:0031701	1	8	119	18117	0.00840336	0.000441574	0.0513647	0.29027	JAK2,3717	http://amigo.geneontology.org/amigo/term/GO:0031701
snRNA transcription from RNA polymerase III promoter	Biological Process	GO:0042796	1	8	119	18117	0.00840336	0.000441574	0.0513647	0.29027	ELL,8178	http://amigo.geneontology.org/amigo/term/GO:0042796
negative regulation of molecular function in other organism involved in symbiotic interaction	Biological Process	GO:0052204	1	8	119	18117	0.00840336	0.000441574	0.0513647	0.29027	SCRIB,23513	http://amigo.geneontology.org/amigo/term/GO:0052204
modulation of molecular function in other organism	Biological Process	GO:0044359	1	8	119	18117	0.00840336	0.000441574	0.0513647	0.29027	SCRIB,23513	http://amigo.geneontology.org/amigo/term/GO:0044359
negative regulation of photoreceptor cell differentiation	Biological Process	GO:0046533	1	8	119	18117	0.00840336	0.000441574	0.0513647	0.29027	NOTCH1,4851	http://amigo.geneontology.org/amigo/term/GO:0046533
positive regulation of dendritic cell cytokine production	Biological Process	GO:0002732	1	8	119	18117	0.00840336	0.000441574	0.0513647	0.29027	SCIMP,388325	http://amigo.geneontology.org/amigo/term/GO:0002732
positive regulation of B cell receptor signaling pathway	Biological Process	GO:0050861	1	8	119	18117	0.00840336	0.000441574	0.0513647	0.29027	PRKCH,5583	http://amigo.geneontology.org/amigo/term/GO:0050861
cAMP-dependent protein kinase inhibitor activity	Molecular Function	GO:0004862	1	8	119	18117	0.00840336	0.000441574	0.0513647	0.29027	PRKAG2,51422	http://amigo.geneontology.org/amigo/term/GO:0004862
extrinsic component of external side of plasma membrane	Cellular Component	GO:0031232	1	8	119	18117	0.00840336	0.000441574	0.0513647	0.29027	PCSK9,255738	http://amigo.geneontology.org/amigo/term/GO:0031232
cardiac vascular smooth muscle cell differentiation	Biological Process	GO:0060947	1	8	119	18117	0.00840336	0.000441574	0.0513647	0.29027	NOTCH1,4851	http://amigo.geneontology.org/amigo/term/GO:0060947
clathrin-sculpted gamma-aminobutyric acid transport vesicle membrane	Cellular Component	GO:0061202	1	8	119	18117	0.00840336	0.000441574	0.0513647	0.29027	VAMP2,6844	http://amigo.geneontology.org/amigo/term/GO:0061202
positive regulation of protein localization to early endosome	Biological Process	GO:1902966	1	8	119	18117	0.00840336	0.000441574	0.0513647	0.29027	SORL1,6653	http://amigo.geneontology.org/amigo/term/GO:1902966
atrioventricular valve formation	Biological Process	GO:0003190	1	8	119	18117	0.00840336	0.000441574	0.0513647	0.29027	NOTCH1,4851	http://amigo.geneontology.org/amigo/term/GO:0003190
modulation of molecular function in other organism involved in symbiotic interaction	Biological Process	GO:0052205	1	8	119	18117	0.00840336	0.000441574	0.0513647	0.29027	SCRIB,23513	http://amigo.geneontology.org/amigo/term/GO:0052205
natural killer cell degranulation	Biological Process	GO:0043320	1	8	119	18117	0.00840336	0.000441574	0.0513647	0.29027	VAMP2,6844	http://amigo.geneontology.org/amigo/term/GO:0043320
regulation of auditory receptor cell differentiation	Biological Process	GO:0045607	1	8	119	18117	0.00840336	0.000441574	0.0513647	0.29027	NOTCH1,4851	http://amigo.geneontology.org/amigo/term/GO:0045607
response to ether	Biological Process	GO:0045472	1	8	119	18117	0.00840336	0.000441574	0.0513647	0.29027	ABCB4,5244	http://amigo.geneontology.org/amigo/term/GO:0045472
regulation of extracellular matrix constituent secretion	Biological Process	GO:0003330	1	8	119	18117	0.00840336	0.000441574	0.0513647	0.29027	NOTCH1,4851	http://amigo.geneontology.org/amigo/term/GO:0003330
blood vessel endothelial cell differentiation	Biological Process	GO:0060837	1	8	119	18117	0.00840336	0.000441574	0.0513647	0.29027	NOTCH1,4851	http://amigo.geneontology.org/amigo/term/GO:0060837
clathrin-sculpted gamma-aminobutyric acid transport vesicle	Cellular Component	GO:0061200	1	8	119	18117	0.00840336	0.000441574	0.0513647	0.29027	VAMP2,6844	http://amigo.geneontology.org/amigo/term/GO:0061200
tRNA-specific adenosine deaminase activity	Molecular Function	GO:0008251	1	8	119	18117	0.00840336	0.000441574	0.0513647	0.29027	ADARB2,105	http://amigo.geneontology.org/amigo/term/GO:0008251
sodium ion binding	Molecular Function	GO:0031402	1	8	119	18117	0.00840336	0.000441574	0.0513647	0.29027	PDXK,8566	http://amigo.geneontology.org/amigo/term/GO:0031402
regulation of protein localization to early endosome	Biological Process	GO:1902965	1	8	119	18117	0.00840336	0.000441574	0.0513647	0.29027	SORL1,6653	http://amigo.geneontology.org/amigo/term/GO:1902965
sodium channel inhibitor activity	Molecular Function	GO:0019871	1	8	119	18117	0.00840336	0.000441574	0.0513647	0.29027	PCSK9,255738	http://amigo.geneontology.org/amigo/term/GO:0019871
aggressive behavior	Biological Process	GO:0002118	1	8	119	18117	0.00840336	0.000441574	0.0513647	0.29027	KIRREL3,84623	http://amigo.geneontology.org/amigo/term/GO:0002118
spectrin-associated cytoskeleton	Cellular Component	GO:0014731	1	8	119	18117	0.00840336	0.000441574	0.0513647	0.29027	ANK3,288	http://amigo.geneontology.org/amigo/term/GO:0014731
regulation of inner ear receptor cell differentiation	Biological Process	GO:2000980	1	8	119	18117	0.00840336	0.000441574	0.0513647	0.29027	NOTCH1,4851	http://amigo.geneontology.org/amigo/term/GO:2000980
clathrin complex	Cellular Component	GO:0071439	1	8	119	18117	0.00840336	0.000441574	0.0513647	0.29027	SCN10A,6336	http://amigo.geneontology.org/amigo/term/GO:0071439
positive regulation of metabolic process	Biological Process	GO:0009893	34	3966	119	18117	0.285714	0.21891	0.0519328	0.293055	GLIS3,169792|CTDP1,9150|ANKRD27,84079|MAP2K5,5607|HOXB7,3217|ANK3,288|SPIB,6689|LTF,4057|SCIMP,388325|PRKCH,5583|ELL,8178|ZFAND2A,90637|TBCD,6904|CDH13,1012|SERINC2,347735|SORL1,6653|ZNF148,7707|JAK2,3717|TPCN1,53373|MED12L,116931|PCSK9,255738|DYRK2,8445|MAML3,55534|NOTCH1,4851|ZBTB16,7704|ARHGAP39,80728|CASP9,842|SCRIB,23513|MGMT,4255|PRKAG2,51422|PLA2G1B,5319|S100A1,6271|KLF15,28999|MAGI2,9863	http://amigo.geneontology.org/amigo/term/GO:0009893
regulation of protein transport	Biological Process	GO:0051223	8	621	119	18117	0.0672269	0.0342772	0.0521826	0.294038	RPH3AL,9501|ARFIP1,27236|PLA2G1B,5319|ANK3,288|SORL1,6653|JAK2,3717|VAMP2,6844|GLUL,2752	http://amigo.geneontology.org/amigo/term/GO:0051223
positive regulation of receptor-mediated endocytosis	Biological Process	GO:0048260	2	56	119	18117	0.0168067	0.00309102	0.0523566	0.294165	MAGI2,9863|PCSK9,255738	http://amigo.geneontology.org/amigo/term/GO:0048260
positive regulation of dephosphorylation	Biological Process	GO:0035306	2	56	119	18117	0.0168067	0.00309102	0.0523566	0.294165	JAK2,3717|MAGI2,9863	http://amigo.geneontology.org/amigo/term/GO:0035306
regulation of endopeptidase activity	Biological Process	GO:0052548	6	408	119	18117	0.0504202	0.0225203	0.0524506	0.294268	SORL1,6653|JAK2,3717|MAP2K5,5607|LTF,4057|SERPINA4,5267|CASP9,842	http://amigo.geneontology.org/amigo/term/GO:0052548
guanyl-nucleotide exchange factor activity	Molecular Function	GO:0005085	4	215	119	18117	0.0336134	0.0118673	0.0534304	0.298193	RALGDS,5900|OBSCN,84033|ANKRD27,84079|RASGRF2,5924	http://amigo.geneontology.org/amigo/term/GO:0005085
neuron projection	Cellular Component	GO:0043005	13	1208	119	18117	0.109244	0.0666777	0.0536574	0.298193	CYFIP1,23191|ANKRD27,84079|CDH13,1012|ANK3,288|S100A1,6271|TENM3,55714|VAMP2,6844|MAGI2,9863|KIRREL3,84623|ANKS1A,23294|CACNA1I,8911|GLUL,2752|SCN10A,6336	http://amigo.geneontology.org/amigo/term/GO:0043005
regulation of sodium ion transmembrane transport	Biological Process	GO:1902305	2	57	119	18117	0.0168067	0.00314622	0.0540333	0.298193	ANK3,288|PCSK9,255738	http://amigo.geneontology.org/amigo/term/GO:1902305
regulation of muscle hypertrophy	Biological Process	GO:0014743	2	57	119	18117	0.0168067	0.00314622	0.0540333	0.298193	NOTCH1,4851|CTDP1,9150	http://amigo.geneontology.org/amigo/term/GO:0014743
protein self-association	Molecular Function	GO:0043621	2	57	119	18117	0.0168067	0.00314622	0.0540333	0.298193	VAMP2,6844|PCSK9,255738	http://amigo.geneontology.org/amigo/term/GO:0043621
positive regulation of apoptotic process	Biological Process	GO:0043065	8	627	119	18117	0.0672269	0.0346084	0.0546145	0.298193	NOTCH1,4851|ZBTB16,7704|RASGRF2,5924|CASP9,842|OBSCN,84033|JAK2,3717|SCRIB,23513|PCSK9,255738	http://amigo.geneontology.org/amigo/term/GO:0043065
actin polymerization or depolymerization	Biological Process	GO:0008154	4	217	119	18117	0.0336134	0.0119777	0.0549223	0.298193	WASF3,10810|JAK2,3717|CYFIP1,23191|ARFIP1,27236	http://amigo.geneontology.org/amigo/term/GO:0008154
cytoplasmic vesicle part	Cellular Component	GO:0044433	12	1092	119	18117	0.10084	0.0602749	0.0550847	0.298193	CYFIP1,23191|ANKRD27,84079|RPH3AL,9501|AMPH,273|HLA-DQB2,3120|CLBA1,122616|SERPINA4,5267|SORL1,6653|VAMP2,6844|PDXK,8566|SIGLEC5,8778|LTF,4057	http://amigo.geneontology.org/amigo/term/GO:0044433
regulation of response to stimulus	Biological Process	GO:0048583	36	4267	119	18117	0.302521	0.235525	0.0555249	0.298193	CTDP1,9150|ANKRD27,84079|MAP2K5,5607|LTF,4057|SCIMP,388325|PRKCH,5583|RPH3AL,9501|ZFYVE28,57732|TBCD,6904|CDH13,1012|PRKG1,5592|SORL1,6653|RPF2,84154|RHOJ,57381|RGS9BP,388531|JAK2,3717|S100A14,57402|S100A13,6284|PCSK9,255738|DYRK2,8445|MAML3,55534|CYFIP1,23191|NOTCH1,4851|ARHGAP39,80728|CASP9,842|OBSCN,84033|SCRIB,23513|VAMP2,6844|MGMT,4255|PRKAG2,51422|HLA-DQB2,3120|PLA2G1B,5319|RASGRF2,5924|S10…	http://amigo.geneontology.org/amigo/term/GO:0048583
immune response-activating signal transduction	Biological Process	GO:0002757	7	520	119	18117	0.0588235	0.0287023	0.0556464	0.298193	SCIMP,388325|PRKCH,5583|CYFIP1,23191|S100A14,57402|LTF,4057|HLA-DQB2,3120|S100A1,6271	http://amigo.geneontology.org/amigo/term/GO:0002757
purine ribonucleoside triphosphate biosynthetic process	Biological Process	GO:0009206	2	58	119	18117	0.0168067	0.00320141	0.0557289	0.298193	PRKAG2,51422|LDHC,3948	http://amigo.geneontology.org/amigo/term/GO:0009206
lipopolysaccharide-mediated signaling pathway	Biological Process	GO:0031663	2	58	119	18117	0.0168067	0.00320141	0.0557289	0.298193	SCIMP,388325|LTF,4057	http://amigo.geneontology.org/amigo/term/GO:0031663
positive regulation of nervous system development	Biological Process	GO:0051962	7	521	119	18117	0.0588235	0.0287575	0.0561098	0.298193	PRKCH,5583|WASF3,10810|TENM3,55714|NOTCH1,4851|CYFIP1,23191|ANKRD27,84079|MAGI2,9863	http://amigo.geneontology.org/amigo/term/GO:0051962
positive regulation of hormone secretion	Biological Process	GO:0046887	3	132	119	18117	0.0252101	0.00728597	0.056292	0.298193	JAK2,3717|RPH3AL,9501|GLUL,2752	http://amigo.geneontology.org/amigo/term/GO:0046887
Golgi apparatus part	Cellular Component	GO:0044431	11	977	119	18117	0.092437	0.0539273	0.05647	0.298193	NOTCH1,4851|GALNT9,50614|ARFIP1,27236|HLA-DQB2,3120|CLBA1,122616|PROZ,8858|GBP2,2634|SORL1,6653|SCAMP2,10066|VAMP2,6844|B4GALNT4,338707	http://amigo.geneontology.org/amigo/term/GO:0044431
synapse part	Cellular Component	GO:0044456	9	745	119	18117	0.0756303	0.0411216	0.056782	0.298193	WASF3,10810|CYFIP1,23191|AMPH,273|ANK3,288|JAK2,3717|SCRIB,23513|VAMP2,6844|KIRREL3,84623|MAGI2,9863	http://amigo.geneontology.org/amigo/term/GO:0044456
positive regulation of programmed cell death	Biological Process	GO:0043068	8	633	119	18117	0.0672269	0.0349396	0.0571184	0.298193	NOTCH1,4851|ZBTB16,7704|RASGRF2,5924|CASP9,842|OBSCN,84033|JAK2,3717|SCRIB,23513|PCSK9,255738	http://amigo.geneontology.org/amigo/term/GO:0043068
lipoprotein metabolic process	Biological Process	GO:0042157	3	133	119	18117	0.0252101	0.00734117	0.0573253	0.298193	MTTP,4547|GLUL,2752|PCSK9,255738	http://amigo.geneontology.org/amigo/term/GO:0042157
molecular_function	Molecular Function	GO:0003674	116	16992	119	18117	0.97479	0.937904	0.0573481	0.298193	SSPO,23145|SLC37A3,84255|ANKRD27,84079|TP53AIP1,63970|MAP2K5,5607|TASOR2,54906|HOXB7,3217|COMTD1,118881|SLC22A16,85413|PRM1,5619|ANK3,288|SCAMP2,10066|LTF,4057|GLUL,2752|ESPNL,339768|ZFAND2A,90637|RPH3AL,9501|GALNT9,50614|ZFYVE28,57732|HPCAL1,3241|ARFIP1,27236|P2RY14,9934|LDHC,3948|CDH13,1012|GBP2,2634|RPF2,84154|RHOJ,57381|ZNF148,7707|MYH15,22989|S100A13,6284|TM4SF1,4071|PCSK9,255738|MAML3,55534…	http://amigo.geneontology.org/amigo/term/GO:0003674
purine nucleoside triphosphate biosynthetic process	Biological Process	GO:0009145	2	59	119	18117	0.0168067	0.00325661	0.0574431	0.298193	PRKAG2,51422|LDHC,3948	http://amigo.geneontology.org/amigo/term/GO:0009145
inner ear receptor cell differentiation	Biological Process	GO:0060113	2	59	119	18117	0.0168067	0.00325661	0.0574431	0.298193	SCRIB,23513|NOTCH1,4851	http://amigo.geneontology.org/amigo/term/GO:0060113
interleukin-23-mediated signaling pathway	Biological Process	GO:0038155	1	9	119	18117	0.00840336	0.000496771	0.0575985	0.298193	JAK2,3717	http://amigo.geneontology.org/amigo/term/GO:0038155
tryptophan catabolic process	Biological Process	GO:0006569	1	9	119	18117	0.00840336	0.000496771	0.0575985	0.298193	KYNU,8942	http://amigo.geneontology.org/amigo/term/GO:0006569
regulation of glial cell apoptotic process	Biological Process	GO:0034350	1	9	119	18117	0.00840336	0.000496771	0.0575985	0.298193	PRKCH,5583	http://amigo.geneontology.org/amigo/term/GO:0034350
protein localization to early endosome	Biological Process	GO:1902946	1	9	119	18117	0.00840336	0.000496771	0.0575985	0.298193	SORL1,6653	http://amigo.geneontology.org/amigo/term/GO:1902946
histone demethylase activity (H3-K4 specific)	Molecular Function	GO:0032453	1	9	119	18117	0.00840336	0.000496771	0.0575985	0.298193	RIOX2,84864	http://amigo.geneontology.org/amigo/term/GO:0032453
histone H3-K4 demethylation	Biological Process	GO:0034720	1	9	119	18117	0.00840336	0.000496771	0.0575985	0.298193	RIOX2,84864	http://amigo.geneontology.org/amigo/term/GO:0034720
growth hormone receptor binding	Molecular Function	GO:0005131	1	9	119	18117	0.00840336	0.000496771	0.0575985	0.298193	JAK2,3717	http://amigo.geneontology.org/amigo/term/GO:0005131
positive regulation of bone development	Biological Process	GO:1903012	1	9	119	18117	0.00840336	0.000496771	0.0575985	0.298193	LTF,4057	http://amigo.geneontology.org/amigo/term/GO:1903012
negative regulation of cAMP-dependent protein kinase activity	Biological Process	GO:2000480	1	9	119	18117	0.00840336	0.000496771	0.0575985	0.298193	PRKAG2,51422	http://amigo.geneontology.org/amigo/term/GO:2000480
regulation of adipose tissue development	Biological Process	GO:1904177	1	9	119	18117	0.00840336	0.000496771	0.0575985	0.298193	SORL1,6653	http://amigo.geneontology.org/amigo/term/GO:1904177
regulation of cell adhesion molecule production	Biological Process	GO:0060353	1	9	119	18117	0.00840336	0.000496771	0.0575985	0.298193	NOTCH1,4851	http://amigo.geneontology.org/amigo/term/GO:0060353
venous blood vessel morphogenesis	Biological Process	GO:0048845	1	9	119	18117	0.00840336	0.000496771	0.0575985	0.298193	NOTCH1,4851	http://amigo.geneontology.org/amigo/term/GO:0048845
glomerulus morphogenesis	Biological Process	GO:0072102	1	9	119	18117	0.00840336	0.000496771	0.0575985	0.298193	KIRREL3,84623	http://amigo.geneontology.org/amigo/term/GO:0072102
AMP-activated protein kinase complex	Cellular Component	GO:0031588	1	9	119	18117	0.00840336	0.000496771	0.0575985	0.298193	PRKAG2,51422	http://amigo.geneontology.org/amigo/term/GO:0031588
indolalkylamine catabolic process	Biological Process	GO:0046218	1	9	119	18117	0.00840336	0.000496771	0.0575985	0.298193	KYNU,8942	http://amigo.geneontology.org/amigo/term/GO:0046218
slit diaphragm	Cellular Component	GO:0036057	1	9	119	18117	0.00840336	0.000496771	0.0575985	0.298193	MAGI2,9863	http://amigo.geneontology.org/amigo/term/GO:0036057
regulation of aspartic-type endopeptidase activity involved in amyloid precursor protein catabolic process	Biological Process	GO:1902959	1	9	119	18117	0.00840336	0.000496771	0.0575985	0.298193	SORL1,6653	http://amigo.geneontology.org/amigo/term/GO:1902959
coronary artery morphogenesis	Biological Process	GO:0060982	1	9	119	18117	0.00840336	0.000496771	0.0575985	0.298193	NOTCH1,4851	http://amigo.geneontology.org/amigo/term/GO:0060982
regulation of cardioblast proliferation	Biological Process	GO:0003264	1	9	119	18117	0.00840336	0.000496771	0.0575985	0.298193	NOTCH1,4851	http://amigo.geneontology.org/amigo/term/GO:0003264
vascular smooth muscle cell development	Biological Process	GO:0097084	1	9	119	18117	0.00840336	0.000496771	0.0575985	0.298193	NOTCH1,4851	http://amigo.geneontology.org/amigo/term/GO:0097084
cardioblast proliferation	Biological Process	GO:0003263	1	9	119	18117	0.00840336	0.000496771	0.0575985	0.298193	NOTCH1,4851	http://amigo.geneontology.org/amigo/term/GO:0003263
MHC class II receptor activity	Molecular Function	GO:0032395	1	9	119	18117	0.00840336	0.000496771	0.0575985	0.298193	HLA-DQB2,3120	http://amigo.geneontology.org/amigo/term/GO:0032395
pericardium morphogenesis	Biological Process	GO:0003344	1	9	119	18117	0.00840336	0.000496771	0.0575985	0.298193	NOTCH1,4851	http://amigo.geneontology.org/amigo/term/GO:0003344
filtration diaphragm	Cellular Component	GO:0036056	1	9	119	18117	0.00840336	0.000496771	0.0575985	0.298193	MAGI2,9863	http://amigo.geneontology.org/amigo/term/GO:0036056
regulation of secondary heart field cardioblast proliferation	Biological Process	GO:0003266	1	9	119	18117	0.00840336	0.000496771	0.0575985	0.298193	NOTCH1,4851	http://amigo.geneontology.org/amigo/term/GO:0003266
regulation of low-density lipoprotein particle clearance	Biological Process	GO:0010988	1	9	119	18117	0.00840336	0.000496771	0.0575985	0.298193	PCSK9,255738	http://amigo.geneontology.org/amigo/term/GO:0010988
positive regulation of lipopolysaccharide-mediated signaling pathway	Biological Process	GO:0031666	1	9	119	18117	0.00840336	0.000496771	0.0575985	0.298193	SCIMP,388325	http://amigo.geneontology.org/amigo/term/GO:0031666
positive regulation of toll-like receptor 4 signaling pathway	Biological Process	GO:0034145	1	9	119	18117	0.00840336	0.000496771	0.0575985	0.298193	LTF,4057	http://amigo.geneontology.org/amigo/term/GO:0034145
tubulin complex assembly	Biological Process	GO:0007021	1	9	119	18117	0.00840336	0.000496771	0.0575985	0.298193	TBCD,6904	http://amigo.geneontology.org/amigo/term/GO:0007021
kynurenine metabolic process	Biological Process	GO:0070189	1	9	119	18117	0.00840336	0.000496771	0.0575985	0.298193	KYNU,8942	http://amigo.geneontology.org/amigo/term/GO:0070189
indole-containing compound catabolic process	Biological Process	GO:0042436	1	9	119	18117	0.00840336	0.000496771	0.0575985	0.298193	KYNU,8942	http://amigo.geneontology.org/amigo/term/GO:0042436
positive regulation of action potential	Biological Process	GO:0045760	1	9	119	18117	0.00840336	0.000496771	0.0575985	0.298193	ANK3,288	http://amigo.geneontology.org/amigo/term/GO:0045760
regulation of synaptic vesicle clustering	Biological Process	GO:2000807	1	9	119	18117	0.00840336	0.000496771	0.0575985	0.298193	MAGI2,9863	http://amigo.geneontology.org/amigo/term/GO:2000807
proline metabolic process	Biological Process	GO:0006560	1	9	119	18117	0.00840336	0.000496771	0.0575985	0.298193	ALDH4A1,8659	http://amigo.geneontology.org/amigo/term/GO:0006560
mannose metabolic process	Biological Process	GO:0006013	1	9	119	18117	0.00840336	0.000496771	0.0575985	0.298193	MAN2B2,23324	http://amigo.geneontology.org/amigo/term/GO:0006013
dendritic growth cone	Cellular Component	GO:0044294	1	9	119	18117	0.00840336	0.000496771	0.0575985	0.298193	CYFIP1,23191	http://amigo.geneontology.org/amigo/term/GO:0044294
negative regulation of triglyceride metabolic process	Biological Process	GO:0090209	1	9	119	18117	0.00840336	0.000496771	0.0575985	0.298193	SORL1,6653	http://amigo.geneontology.org/amigo/term/GO:0090209
positive regulation of protein polymerization	Biological Process	GO:0032273	3	134	119	18117	0.0252101	0.00739637	0.0583676	0.299544	WASF3,10810|CYFIP1,23191|ARFIP1,27236	http://amigo.geneontology.org/amigo/term/GO:0032273
regulation of epithelial cell migration	Biological Process	GO:0010632	4	222	119	18117	0.0336134	0.0122537	0.0587503	0.299544	RHOJ,57381|NOTCH1,4851|MAP2K5,5607|GLUL,2752	http://amigo.geneontology.org/amigo/term/GO:0010632
regulation of molecular function	Biological Process	GO:0065009	26	2909	119	18117	0.218487	0.160567	0.0587981	0.299544	SSPO,23145|NOTCH1,4851|ANKRD27,84079|MAP2K5,5607|CASP9,842|ARHGAP39,80728|ANK3,288|RALGDS,5900|SCRIB,23513|VAMP2,6844|SGK2,10110|LTF,4057|PRKCH,5583|ELL,8178|PRKAG2,51422|ZFYVE28,57732|PLA2G1B,5319|TBCD,6904|SERPINA4,5267|SERINC2,347735|S100A1,6271|PRKG1,5592|SORL1,6653|JAK2,3717|MAGI2,9863|PCSK9,255738	http://amigo.geneontology.org/amigo/term/GO:0065009
ion transport	Biological Process	GO:0006811	16	1599	119	18117	0.134454	0.0882596	0.0588734	0.299544	SLC37A3,84255|MTTP,4547|SLC22A16,85413|ANK3,288|VAMP2,6844|ABCB4,5244|OSBPL10,114884|SGK2,10110|SCN10A,6336|PRKAG2,51422|TMEM63B,55362|PLA2G1B,5319|S100A1,6271|CACNA1I,8911|TPCN1,53373|PCSK9,255738	http://amigo.geneontology.org/amigo/term/GO:0006811
negative regulation of cell-substrate adhesion	Biological Process	GO:0010812	2	60	119	18117	0.0168067	0.00331181	0.0591755	0.299544	NOTCH1,4851|TBCD,6904	http://amigo.geneontology.org/amigo/term/GO:0010812
Golgi to plasma membrane transport	Biological Process	GO:0006893	2	60	119	18117	0.0168067	0.00331181	0.0591755	0.299544	VAMP2,6844|ANK3,288	http://amigo.geneontology.org/amigo/term/GO:0006893
regulation of cardiac muscle tissue growth	Biological Process	GO:0055021	2	60	119	18117	0.0168067	0.00331181	0.0591755	0.299544	NOTCH1,4851|CTDP1,9150	http://amigo.geneontology.org/amigo/term/GO:0055021
regulation of vasculature development	Biological Process	GO:1901342	5	320	119	18117	0.0420168	0.017663	0.0600128	0.299544	RHOJ,57381|NOTCH1,4851|MAP2K5,5607|GLUL,2752|S100A1,6271	http://amigo.geneontology.org/amigo/term/GO:1901342
transferase activity, transferring phosphorus-containing groups	Molecular Function	GO:0016772	10	870	119	18117	0.0840336	0.0480212	0.0602981	0.299544	PRKCH,5583|PRKAG2,51422|MAP2K5,5607|PRKG1,5592|OBSCN,84033|JAK2,3717|PDXK,8566|SGK2,10110|PRPF4B,8899|DYRK2,8445	http://amigo.geneontology.org/amigo/term/GO:0016772
embryonic digit morphogenesis	Biological Process	GO:0042733	2	61	119	18117	0.0168067	0.003367	0.0609259	0.299544	NOTCH1,4851|ZBTB16,7704	http://amigo.geneontology.org/amigo/term/GO:0042733
regulation of epidermal cell differentiation	Biological Process	GO:0045604	2	61	119	18117	0.0168067	0.003367	0.0609259	0.299544	PRKCH,5583|NOTCH1,4851	http://amigo.geneontology.org/amigo/term/GO:0045604
actin filament organization	Biological Process	GO:0007015	6	424	119	18117	0.0504202	0.0234034	0.0609262	0.299544	WASF3,10810|JAK2,3717|CYFIP1,23191|ARFIP1,27236|PLA2G1B,5319|ESPNL,339768	http://amigo.geneontology.org/amigo/term/GO:0007015
regulation of protein polymerization	Biological Process	GO:0032271	4	226	119	18117	0.0336134	0.0124745	0.0619132	0.299544	WASF3,10810|CYFIP1,23191|ARFIP1,27236|TBCD,6904	http://amigo.geneontology.org/amigo/term/GO:0032271
myofibril	Cellular Component	GO:0030016	4	226	119	18117	0.0336134	0.0124745	0.0619132	0.299544	OBSCN,84033|MYH15,22989|ANK3,288|S100A1,6271	http://amigo.geneontology.org/amigo/term/GO:0030016
regulation of signaling	Biological Process	GO:0023051	31	3608	119	18117	0.260504	0.19915	0.061999	0.299544	NOTCH1,4851|CYFIP1,23191|ANKRD27,84079|MAP2K5,5607|ARHGAP39,80728|OBSCN,84033|SCRIB,23513|VAMP2,6844|LTF,4057|GLUL,2752|SCIMP,388325|PRKCH,5583|PRKAG2,51422|RPH3AL,9501|ZFYVE28,57732|RASGRF2,5924|PLA2G1B,5319|TBCD,6904|CDH13,1012|PRKG1,5592|SORL1,6653|RPF2,84154|RHOJ,57381|RGS9BP,388531|JAK2,3717|MAGI2,9863|S100A13,6284|ANKS1A,23294|DYRK2,8445|MAML3,55534|PCSK9,255738	http://amigo.geneontology.org/amigo/term/GO:0023051
cytoplasm	Cellular Component	GO:0005737	83	11342	119	18117	0.697479	0.626042	0.0626158	0.299544	SLC37A3,84255|ANKRD27,84079|TP53AIP1,63970|MAP2K5,5607|TASOR2,54906|HOXB7,3217|ANK3,288|ASTN1,460|SCAMP2,10066|LTF,4057|GLUL,2752|ESPNL,339768|ZFAND2A,90637|RPH3AL,9501|GALNT9,50614|ZFYVE28,57732|ARFIP1,27236|LDHC,3948|CDH13,1012|GBP2,2634|RHOJ,57381|ZNF148,7707|MYH15,22989|S100A13,6284|PCSK9,255738|DYRK2,8445|C10orf67,256815|ZBTB16,7704|CASP9,842|GLT6D1,360203|RIOX2,84864|SGK2,10110|COL21A1,8157…	http://amigo.geneontology.org/amigo/term/GO:0005737
negative regulation of protein complex assembly	Biological Process	GO:0031333	3	138	119	18117	0.0252101	0.00761716	0.0626261	0.299544	SORL1,6653|ANKRD27,84079|TBCD,6904	http://amigo.geneontology.org/amigo/term/GO:0031333
negative regulation of hemopoiesis	Biological Process	GO:1903707	3	138	119	18117	0.0252101	0.00761716	0.0626261	0.299544	NOTCH1,4851|ZBTB16,7704|LTF,4057	http://amigo.geneontology.org/amigo/term/GO:1903707
protein tyrosine kinase activity	Molecular Function	GO:0004713	3	138	119	18117	0.0252101	0.00761716	0.0626261	0.299544	JAK2,3717|MAP2K5,5607|DYRK2,8445	http://amigo.geneontology.org/amigo/term/GO:0004713
apical junction complex	Cellular Component	GO:0043296	3	138	119	18117	0.0252101	0.00761716	0.0626261	0.299544	MAGI2,9863|TBCD,6904|ANK3,288	http://amigo.geneontology.org/amigo/term/GO:0043296
positive chemotaxis	Biological Process	GO:0050918	2	62	119	18117	0.0168067	0.0034222	0.0626939	0.299544	SCRIB,23513|CDH13,1012	http://amigo.geneontology.org/amigo/term/GO:0050918
mast cell activation	Biological Process	GO:0045576	2	62	119	18117	0.0168067	0.0034222	0.0626939	0.299544	VAMP2,6844|S100A13,6284	http://amigo.geneontology.org/amigo/term/GO:0045576
cell-cell adhesion	Biological Process	GO:0098609	11	996	119	18117	0.092437	0.054976	0.0630378	0.299544	NOTCH1,4851|MAP2K5,5607|ZBTB16,7704|CDH13,1012|ANK3,288|PRKG1,5592|ASTN1,460|TENM3,55714|SCRIB,23513|JAK2,3717|KIRREL3,84623	http://amigo.geneontology.org/amigo/term/GO:0098609
neuron development	Biological Process	GO:0048666	12	1118	119	18117	0.10084	0.06171	0.0635049	0.299544	NOTCH1,4851|CYFIP1,23191|ANKRD27,84079|TBCD,6904|ANK3,288|PRKG1,5592|TENM3,55714|SCRIB,23513|JAK2,3717|KIRREL3,84623|MAGI2,9863|ANKS1A,23294	http://amigo.geneontology.org/amigo/term/GO:0048666
cation binding	Molecular Function	GO:0043169	35	4173	119	18117	0.294118	0.230336	0.0635643	0.299544	MAN2B2,23324|GLIS3,169792|MAP2K5,5607|LTF,4057|GLUL,2752|PRKCH,5583|ZFAND2A,90637|RPH3AL,9501|GALNT9,50614|ZFYVE28,57732|HPCAL1,3241|CDH13,1012|ZNF148,7707|CIZ1,25792|JAK2,3717|S100A14,57402|S100A13,6284|DYRK2,8445|NOTCH1,4851|ZBTB16,7704|AMD1,262|PROZ,8858|GLI4,2738|RIOX2,84864|OBSCN,84033|ADARB2,105|MGMT,4255|PRKAG2,51422|KDM4B,23030|PLA2G1B,5319|S100A1,6271|KLF15,28999|PDXK,8566|CNDP2,55748|ZN…	http://amigo.geneontology.org/amigo/term/GO:0043169
extracellular space	Cellular Component	GO:0005615	15	1490	119	18117	0.12605	0.0822432	0.0636746	0.299544	SSPO,23145|CTRB1,1504|PRKAG2,51422|LRRN2,10446|PLA2G1B,5319|SERPINA4,5267|PROZ,8858|CDH13,1012|SORL1,6653|VSTM1,284415|S100A14,57402|COL21A1,81578|S100A13,6284|LTF,4057|PCSK9,255738	http://amigo.geneontology.org/amigo/term/GO:0005615
I band	Cellular Component	GO:0031674	3	139	119	18117	0.0252101	0.00767235	0.0637128	0.299544	OBSCN,84033|ANK3,288|S100A1,6271	http://amigo.geneontology.org/amigo/term/GO:0031674
regulation of epithelial cell proliferation involved in prostate gland development	Biological Process	GO:0060768	1	10	119	18117	0.00840336	0.000551968	0.0637917	0.299544	NOTCH1,4851	http://amigo.geneontology.org/amigo/term/GO:0060768
DNA dealkylation involved in DNA repair	Biological Process	GO:0006307	1	10	119	18117	0.00840336	0.000551968	0.0637917	0.299544	MGMT,4255	http://amigo.geneontology.org/amigo/term/GO:0006307
dynein light chain binding	Molecular Function	GO:0045503	1	10	119	18117	0.00840336	0.000551968	0.0637917	0.299544	GLUL,2752	http://amigo.geneontology.org/amigo/term/GO:0045503
toll-like receptor 7 signaling pathway	Biological Process	GO:0034154	1	10	119	18117	0.00840336	0.000551968	0.0637917	0.299544	SCIMP,388325	http://amigo.geneontology.org/amigo/term/GO:0034154
ketone catabolic process	Biological Process	GO:0042182	1	10	119	18117	0.00840336	0.000551968	0.0637917	0.299544	KYNU,8942	http://amigo.geneontology.org/amigo/term/GO:0042182
pigment granule maturation	Biological Process	GO:0048757	1	10	119	18117	0.00840336	0.000551968	0.0637917	0.299544	ANKRD27,84079	http://amigo.geneontology.org/amigo/term/GO:0048757
ligand-gated sodium channel activity	Molecular Function	GO:0015280	1	10	119	18117	0.00840336	0.000551968	0.0637917	0.299544	TPCN1,53373	http://amigo.geneontology.org/amigo/term/GO:0015280
asymmetric stem cell division	Biological Process	GO:0098722	1	10	119	18117	0.00840336	0.000551968	0.0637917	0.299544	ZBTB16,7704	http://amigo.geneontology.org/amigo/term/GO:0098722
histamine secretion by mast cell	Biological Process	GO:0002553	1	10	119	18117	0.00840336	0.000551968	0.0637917	0.299544	VAMP2,6844	http://amigo.geneontology.org/amigo/term/GO:0002553
regulation of receptor catabolic process	Biological Process	GO:2000644	1	10	119	18117	0.00840336	0.000551968	0.0637917	0.299544	PCSK9,255738	http://amigo.geneontology.org/amigo/term/GO:2000644
cardiac ventricle formation	Biological Process	GO:0003211	1	10	119	18117	0.00840336	0.000551968	0.0637917	0.299544	NOTCH1,4851	http://amigo.geneontology.org/amigo/term/GO:0003211
Tat protein binding	Molecular Function	GO:0030957	1	10	119	18117	0.00840336	0.000551968	0.0637917	0.299544	CTDP1,9150	http://amigo.geneontology.org/amigo/term/GO:0030957
intracellular ligand-gated calcium channel activity	Molecular Function	GO:0005218	1	10	119	18117	0.00840336	0.000551968	0.0637917	0.299544	TPCN1,53373	http://amigo.geneontology.org/amigo/term/GO:0005218
endosome to pigment granule transport	Biological Process	GO:0043485	1	10	119	18117	0.00840336	0.000551968	0.0637917	0.299544	ANKRD27,84079	http://amigo.geneontology.org/amigo/term/GO:0043485
NK T cell differentiation	Biological Process	GO:0001865	1	10	119	18117	0.00840336	0.000551968	0.0637917	0.299544	ZBTB16,7704	http://amigo.geneontology.org/amigo/term/GO:0001865
bile acid secretion	Biological Process	GO:0032782	1	10	119	18117	0.00840336	0.000551968	0.0637917	0.299544	ABCB4,5244	http://amigo.geneontology.org/amigo/term/GO:0032782
negative regulation of activin receptor signaling pathway	Biological Process	GO:0032926	1	10	119	18117	0.00840336	0.000551968	0.0637917	0.299544	MAGI2,9863	http://amigo.geneontology.org/amigo/term/GO:0032926
bile acid binding	Molecular Function	GO:0032052	1	10	119	18117	0.00840336	0.000551968	0.0637917	0.299544	PLA2G1B,5319	http://amigo.geneontology.org/amigo/term/GO:0032052
tetraspanin-enriched microdomain	Cellular Component	GO:0097197	1	10	119	18117	0.00840336	0.000551968	0.0637917	0.299544	SCIMP,388325	http://amigo.geneontology.org/amigo/term/GO:0097197
negative regulation of heterotypic cell-cell adhesion	Biological Process	GO:0034115	1	10	119	18117	0.00840336	0.000551968	0.0637917	0.299544	MAP2K5,5607	http://amigo.geneontology.org/amigo/term/GO:0034115
positive regulation of MHC class II biosynthetic process	Biological Process	GO:0045348	1	10	119	18117	0.00840336	0.000551968	0.0637917	0.299544	JAK2,3717	http://amigo.geneontology.org/amigo/term/GO:0045348
AV node cell action potential	Biological Process	GO:0086016	1	10	119	18117	0.00840336	0.000551968	0.0637917	0.299544	SCN10A,6336	http://amigo.geneontology.org/amigo/term/GO:0086016
sphingolipid transporter activity	Molecular Function	GO:0046624	1	10	119	18117	0.00840336	0.000551968	0.0637917	0.299544	MTTP,4547	http://amigo.geneontology.org/amigo/term/GO:0046624
regulation of cell-cell adhesion involved in gastrulation	Biological Process	GO:0070587	1	10	119	18117	0.00840336	0.000551968	0.0637917	0.299544	MAP2K5,5607	http://amigo.geneontology.org/amigo/term/GO:0070587
negative regulation of delayed rectifier potassium channel activity	Biological Process	GO:1902260	1	10	119	18117	0.00840336	0.000551968	0.0637917	0.299544	ANK3,288	http://amigo.geneontology.org/amigo/term/GO:1902260
AMP-activated protein kinase activity	Molecular Function	GO:0004679	1	10	119	18117	0.00840336	0.000551968	0.0637917	0.299544	PRKAG2,51422	http://amigo.geneontology.org/amigo/term/GO:0004679
negative regulation of bone development	Biological Process	GO:1903011	1	10	119	18117	0.00840336	0.000551968	0.0637917	0.299544	LTF,4057	http://amigo.geneontology.org/amigo/term/GO:1903011
mitral valve morphogenesis	Biological Process	GO:0003183	1	10	119	18117	0.00840336	0.000551968	0.0637917	0.299544	NOTCH1,4851	http://amigo.geneontology.org/amigo/term/GO:0003183
foregut morphogenesis	Biological Process	GO:0007440	1	10	119	18117	0.00840336	0.000551968	0.0637917	0.299544	NOTCH1,4851	http://amigo.geneontology.org/amigo/term/GO:0007440
negative regulation by host of viral process	Biological Process	GO:0044793	1	10	119	18117	0.00840336	0.000551968	0.0637917	0.299544	LTF,4057	http://amigo.geneontology.org/amigo/term/GO:0044793
glutamate binding	Molecular Function	GO:0016595	1	10	119	18117	0.00840336	0.000551968	0.0637917	0.299544	GLUL,2752	http://amigo.geneontology.org/amigo/term/GO:0016595
insulin receptor substrate binding	Molecular Function	GO:0043560	1	10	119	18117	0.00840336	0.000551968	0.0637917	0.299544	JAK2,3717	http://amigo.geneontology.org/amigo/term/GO:0043560
negative regulation of cell growth involved in cardiac muscle cell development	Biological Process	GO:0061052	1	10	119	18117	0.00840336	0.000551968	0.0637917	0.299544	CTDP1,9150	http://amigo.geneontology.org/amigo/term/GO:0061052
tubulin complex biogenesis	Biological Process	GO:0072668	1	10	119	18117	0.00840336	0.000551968	0.0637917	0.299544	TBCD,6904	http://amigo.geneontology.org/amigo/term/GO:0072668
cyclic nucleotide-dependent protein kinase activity	Molecular Function	GO:0004690	1	10	119	18117	0.00840336	0.000551968	0.0637917	0.299544	PRKG1,5592	http://amigo.geneontology.org/amigo/term/GO:0004690
ceramide transport	Biological Process	GO:0035627	1	10	119	18117	0.00840336	0.000551968	0.0637917	0.299544	MTTP,4547	http://amigo.geneontology.org/amigo/term/GO:0035627
AV node cell to bundle of His cell signaling	Biological Process	GO:0086027	1	10	119	18117	0.00840336	0.000551968	0.0637917	0.299544	SCN10A,6336	http://amigo.geneontology.org/amigo/term/GO:0086027
glyoxylate metabolic process	Biological Process	GO:0046487	1	10	119	18117	0.00840336	0.000551968	0.0637917	0.299544	ALDH4A1,8659	http://amigo.geneontology.org/amigo/term/GO:0046487
negative regulation of calcium ion-dependent exocytosis	Biological Process	GO:0045955	1	10	119	18117	0.00840336	0.000551968	0.0637917	0.299544	NOTCH1,4851	http://amigo.geneontology.org/amigo/term/GO:0045955
negative regulation of cell-cell adhesion mediated by cadherin	Biological Process	GO:2000048	1	10	119	18117	0.00840336	0.000551968	0.0637917	0.299544	NOTCH1,4851	http://amigo.geneontology.org/amigo/term/GO:2000048
regulation of presynaptic membrane organization	Biological Process	GO:1901629	1	10	119	18117	0.00840336	0.000551968	0.0637917	0.299544	MAGI2,9863	http://amigo.geneontology.org/amigo/term/GO:1901629
pons development	Biological Process	GO:0021548	1	10	119	18117	0.00840336	0.000551968	0.0637917	0.299544	SCRIB,23513	http://amigo.geneontology.org/amigo/term/GO:0021548
membrane disruption in other organism	Biological Process	GO:0051673	1	10	119	18117	0.00840336	0.000551968	0.0637917	0.299544	LTF,4057	http://amigo.geneontology.org/amigo/term/GO:0051673
endosome to melanosome transport	Biological Process	GO:0035646	1	10	119	18117	0.00840336	0.000551968	0.0637917	0.299544	ANKRD27,84079	http://amigo.geneontology.org/amigo/term/GO:0035646
histamine secretion involved in inflammatory response	Biological Process	GO:0002441	1	10	119	18117	0.00840336	0.000551968	0.0637917	0.299544	VAMP2,6844	http://amigo.geneontology.org/amigo/term/GO:0002441
nuclear envelope lumen	Cellular Component	GO:0005641	1	10	119	18117	0.00840336	0.000551968	0.0637917	0.299544	SORL1,6653	http://amigo.geneontology.org/amigo/term/GO:0005641
activin receptor binding	Molecular Function	GO:0070697	1	10	119	18117	0.00840336	0.000551968	0.0637917	0.299544	MAGI2,9863	http://amigo.geneontology.org/amigo/term/GO:0070697
histamine production involved in inflammatory response	Biological Process	GO:0002349	1	10	119	18117	0.00840336	0.000551968	0.0637917	0.299544	VAMP2,6844	http://amigo.geneontology.org/amigo/term/GO:0002349
cysteine-type endopeptidase activity involved in apoptotic signaling pathway	Molecular Function	GO:0097199	1	10	119	18117	0.00840336	0.000551968	0.0637917	0.299544	CASP9,842	http://amigo.geneontology.org/amigo/term/GO:0097199
response to cobalt ion	Biological Process	GO:0032025	1	10	119	18117	0.00840336	0.000551968	0.0637917	0.299544	CASP9,842	http://amigo.geneontology.org/amigo/term/GO:0032025
Golgi membrane	Cellular Component	GO:0000139	9	763	119	18117	0.0756303	0.0421151	0.0640102	0.300048	NOTCH1,4851|GALNT9,50614|ARFIP1,27236|HLA-DQB2,3120|CLBA1,122616|GBP2,2634|SORL1,6653|SCAMP2,10066|B4GALNT4,338707	http://amigo.geneontology.org/amigo/term/GO:0000139
positive regulation of developmental process	Biological Process	GO:0051094	14	1366	119	18117	0.117647	0.0753988	0.0640534	0.300048	PRKCH,5583|WASF3,10810|NOTCH1,4851|CYFIP1,23191|ANKRD27,84079|ZBTB16,7704|HOXB7,3217|S100A1,6271|SORL1,6653|RHOJ,57381|TENM3,55714|JAK2,3717|MAGI2,9863|LTF,4057	http://amigo.geneontology.org/amigo/term/GO:0051094
regulation of system process	Biological Process	GO:0044057	7	538	119	18117	0.0588235	0.0296959	0.0643573	0.300955	WASF3,10810|NOTCH1,4851|JAK2,3717|CTDP1,9150|SCN10A,6336|S100A1,6271|PRKG1,5592	http://amigo.geneontology.org/amigo/term/GO:0044057
disruption of cells of other organism	Biological Process	GO:0044364	2	63	119	18117	0.0168067	0.0034774	0.0644793	0.300955	LCE3C,353144|LTF,4057	http://amigo.geneontology.org/amigo/term/GO:0044364
killing of cells of other organism	Biological Process	GO:0031640	2	63	119	18117	0.0168067	0.0034774	0.0644793	0.300955	LCE3C,353144|LTF,4057	http://amigo.geneontology.org/amigo/term/GO:0031640
regulation of establishment of protein localization	Biological Process	GO:0070201	8	650	119	18117	0.0672269	0.0358779	0.0646071	0.301183	RPH3AL,9501|ARFIP1,27236|PLA2G1B,5319|ANK3,288|SORL1,6653|JAK2,3717|VAMP2,6844|GLUL,2752	http://amigo.geneontology.org/amigo/term/GO:0070201
regulation of cellular localization	Biological Process	GO:0060341	13	1244	119	18117	0.109244	0.0686648	0.064683	0.301183	PRKCH,5583|NOTCH1,4851|CYFIP1,23191|RPH3AL,9501|ARFIP1,27236|PLA2G1B,5319|ANK3,288|SORL1,6653|JAK2,3717|VAMP2,6844|MAGI2,9863|CACNA1I,8911|GLUL,2752	http://amigo.geneontology.org/amigo/term/GO:0060341
multicellular organismal development	Biological Process	GO:0007275	43	5316	119	18117	0.361345	0.293426	0.0648049	0.301389	SSPO,23145|LCE3C,353144|WASF3,10810|CTDP1,9150|ANKRD27,84079|MAP2K5,5607|HOXB7,3217|SLC22A16,85413|PRM1,5619|ANK3,288|ASTN1,460|KRTAP3-1,83896|LTF,4057|GLUL,2752|PRKCH,5583|ELL,8178|TBCD,6904|CDH13,1012|PRKG1,5592|SORL1,6653|RHOJ,57381|ZNF148,7707|TENM3,55714|MYH15,22989|JAK2,3717|SIM1,6492|KIRREL3,84623|TM4SF1,4071|PCSK9,255738|LAMA4,3910|CYFIP1,23191|NOTCH1,4851|ZBTB16,7704|CASP9,842|OBSCN,8403…	http://amigo.geneontology.org/amigo/term/GO:0007275
cellular response to organonitrogen compound	Biological Process	GO:0071417	7	540	119	18117	0.0588235	0.0298063	0.0653738	0.303672	SORL1,6653|KLF15,28999|JAK2,3717|CYFIP1,23191|VAMP2,6844|PLA2G1B,5319|PCSK9,255738	http://amigo.geneontology.org/amigo/term/GO:0071417
lipid homeostasis	Biological Process	GO:0055088	3	141	119	18117	0.0252101	0.00778275	0.0659125	0.305444	MTTP,4547|ABCB4,5244|PCSK9,255738	http://amigo.geneontology.org/amigo/term/GO:0055088
voltage-gated cation channel activity	Molecular Function	GO:0022843	3	141	119	18117	0.0252101	0.00778275	0.0659125	0.305444	TPCN1,53373|CACNA1I,8911|SCN10A,6336	http://amigo.geneontology.org/amigo/term/GO:0022843
manganese ion binding	Molecular Function	GO:0030145	2	64	119	18117	0.0168067	0.00353259	0.0662817	0.306425	GLUL,2752|DYRK2,8445	http://amigo.geneontology.org/amigo/term/GO:0030145
ribonucleoside triphosphate biosynthetic process	Biological Process	GO:0009201	2	64	119	18117	0.0168067	0.00353259	0.0662817	0.306425	PRKAG2,51422|LDHC,3948	http://amigo.geneontology.org/amigo/term/GO:0009201
positive regulation of molecular function	Biological Process	GO:0044093	17	1755	119	18117	0.142857	0.0968703	0.0667001	0.307281	ANKRD27,84079|MAP2K5,5607|CASP9,842|ARHGAP39,80728|ANK3,288|SCRIB,23513|SGK2,10110|LTF,4057|PRKCH,5583|PRKAG2,51422|PLA2G1B,5319|TBCD,6904|S100A1,6271|SERINC2,347735|SORL1,6653|JAK2,3717|MAGI2,9863	http://amigo.geneontology.org/amigo/term/GO:0044093
regulation of exocytosis	Biological Process	GO:0017157	4	232	119	18117	0.0336134	0.0128057	0.0668237	0.307281	NOTCH1,4851|VAMP2,6844|RPH3AL,9501|CACNA1I,8911	http://amigo.geneontology.org/amigo/term/GO:0017157
adherens junction	Cellular Component	GO:0005912	7	543	119	18117	0.0588235	0.0299718	0.0669169	0.307281	SCRIB,23513|NOTCH1,4851|JAK2,3717|CYFIP1,23191|ABCB4,5244|TBCD,6904|CDH13,1012	http://amigo.geneontology.org/amigo/term/GO:0005912
sodium ion transmembrane transporter activity	Molecular Function	GO:0015081	3	142	119	18117	0.0252101	0.00783794	0.0670253	0.307281	TPCN1,53373|CACNA1I,8911|SCN10A,6336	http://amigo.geneontology.org/amigo/term/GO:0015081
channel regulator activity	Molecular Function	GO:0016247	3	142	119	18117	0.0252101	0.00783794	0.0670253	0.307281	SGK2,10110|PRKG1,5592|PCSK9,255738	http://amigo.geneontology.org/amigo/term/GO:0016247
lateral plasma membrane	Cellular Component	GO:0016328	2	65	119	18117	0.0168067	0.00358779	0.0681008	0.307281	TBCD,6904|ANK3,288	http://amigo.geneontology.org/amigo/term/GO:0016328
regulation of ion transmembrane transporter activity	Biological Process	GO:0032412	4	234	119	18117	0.0336134	0.012916	0.0685045	0.307281	VAMP2,6844|ANK3,288|S100A1,6271|PCSK9,255738	http://amigo.geneontology.org/amigo/term/GO:0032412
regulation of cysteine-type endopeptidase activity	Biological Process	GO:2000116	4	234	119	18117	0.0336134	0.012916	0.0685045	0.307281	JAK2,3717|MAP2K5,5607|LTF,4057|CASP9,842	http://amigo.geneontology.org/amigo/term/GO:2000116
positive regulation of RNA biosynthetic process	Biological Process	GO:1902680	17	1762	119	18117	0.142857	0.0972567	0.0686871	0.307281	GLIS3,169792|NOTCH1,4851|CTDP1,9150|MAP2K5,5607|ZBTB16,7704|HOXB7,3217|SPIB,6689|LTF,4057|PRKCH,5583|ELL,8178|PLA2G1B,5319|CDH13,1012|KLF15,28999|ZNF148,7707|JAK2,3717|MED12L,116931|MAML3,55534	http://amigo.geneontology.org/amigo/term/GO:1902680
mechanoreceptor differentiation	Biological Process	GO:0042490	2	66	119	18117	0.0168067	0.00364299	0.0699364	0.307281	SCRIB,23513|NOTCH1,4851	http://amigo.geneontology.org/amigo/term/GO:0042490
cellular aldehyde metabolic process	Biological Process	GO:0006081	2	66	119	18117	0.0168067	0.00364299	0.0699364	0.307281	ALDH4A1,8659|PDXK,8566	http://amigo.geneontology.org/amigo/term/GO:0006081
negative regulation of ion transmembrane transporter activity	Biological Process	GO:0032413	2	66	119	18117	0.0168067	0.00364299	0.0699364	0.307281	ANK3,288|PCSK9,255738	http://amigo.geneontology.org/amigo/term/GO:0032413
striated muscle cell proliferation	Biological Process	GO:0014855	2	66	119	18117	0.0168067	0.00364299	0.0699364	0.307281	NOTCH1,4851|JAK2,3717	http://amigo.geneontology.org/amigo/term/GO:0014855
positive regulation of epithelial cell differentiation	Biological Process	GO:0030858	2	66	119	18117	0.0168067	0.00364299	0.0699364	0.307281	PRKCH,5583|NOTCH1,4851	http://amigo.geneontology.org/amigo/term/GO:0030858
interleukin-35-mediated signaling pathway	Biological Process	GO:0070757	1	11	119	18117	0.00840336	0.000607165	0.0699445	0.307281	JAK2,3717	http://amigo.geneontology.org/amigo/term/GO:0070757
cellular response to follicle-stimulating hormone stimulus	Biological Process	GO:0071372	1	11	119	18117	0.00840336	0.000607165	0.0699445	0.307281	NOTCH1,4851	http://amigo.geneontology.org/amigo/term/GO:0071372
negative regulation of voltage-gated potassium channel activity	Biological Process	GO:1903817	1	11	119	18117	0.00840336	0.000607165	0.0699445	0.307281	ANK3,288	http://amigo.geneontology.org/amigo/term/GO:1903817
negative regulation of inclusion body assembly	Biological Process	GO:0090084	1	11	119	18117	0.00840336	0.000607165	0.0699445	0.307281	SORL1,6653	http://amigo.geneontology.org/amigo/term/GO:0090084
RAGE receptor binding	Molecular Function	GO:0050786	1	11	119	18117	0.00840336	0.000607165	0.0699445	0.307281	S100A13,6284	http://amigo.geneontology.org/amigo/term/GO:0050786
cell-cell adhesion involved in gastrulation	Biological Process	GO:0070586	1	11	119	18117	0.00840336	0.000607165	0.0699445	0.307281	MAP2K5,5607	http://amigo.geneontology.org/amigo/term/GO:0070586
regulation of meiosis I	Biological Process	GO:0060631	1	11	119	18117	0.00840336	0.000607165	0.0699445	0.307281	CCDC36,339834	http://amigo.geneontology.org/amigo/term/GO:0060631
retina vasculature morphogenesis in camera-type eye	Biological Process	GO:0061299	1	11	119	18117	0.00840336	0.000607165	0.0699445	0.307281	RHOJ,57381	http://amigo.geneontology.org/amigo/term/GO:0061299
quaternary ammonium group transmembrane transporter activity	Molecular Function	GO:0015651	1	11	119	18117	0.00840336	0.000607165	0.0699445	0.307281	SLC22A16,85413	http://amigo.geneontology.org/amigo/term/GO:0015651
positive regulation of membrane depolarization	Biological Process	GO:1904181	1	11	119	18117	0.00840336	0.000607165	0.0699445	0.307281	ANK3,288	http://amigo.geneontology.org/amigo/term/GO:1904181
positive regulation of transcription from RNA polymerase III promoter	Biological Process	GO:0045945	1	11	119	18117	0.00840336	0.000607165	0.0699445	0.307281	ELL,8178	http://amigo.geneontology.org/amigo/term/GO:0045945
pro-B cell differentiation	Biological Process	GO:0002328	1	11	119	18117	0.00840336	0.000607165	0.0699445	0.307281	NOTCH1,4851	http://amigo.geneontology.org/amigo/term/GO:0002328
regulation of tau-protein kinase activity	Biological Process	GO:1902947	1	11	119	18117	0.00840336	0.000607165	0.0699445	0.307281	SORL1,6653	http://amigo.geneontology.org/amigo/term/GO:1902947
zymogen granule membrane	Cellular Component	GO:0042589	1	11	119	18117	0.00840336	0.000607165	0.0699445	0.307281	VAMP2,6844	http://amigo.geneontology.org/amigo/term/GO:0042589
interleukin-27-mediated signaling pathway	Biological Process	GO:0070106	1	11	119	18117	0.00840336	0.000607165	0.0699445	0.307281	JAK2,3717	http://amigo.geneontology.org/amigo/term/GO:0070106
positive regulation of phospholipid transport	Biological Process	GO:2001140	1	11	119	18117	0.00840336	0.000607165	0.0699445	0.307281	ABCB4,5244	http://amigo.geneontology.org/amigo/term/GO:2001140
regulation of phospholipid transport	Biological Process	GO:2001138	1	11	119	18117	0.00840336	0.000607165	0.0699445	0.307281	ABCB4,5244	http://amigo.geneontology.org/amigo/term/GO:2001138
endocardium development	Biological Process	GO:0003157	1	11	119	18117	0.00840336	0.000607165	0.0699445	0.307281	NOTCH1,4851	http://amigo.geneontology.org/amigo/term/GO:0003157
chylomicron assembly	Biological Process	GO:0034378	1	11	119	18117	0.00840336	0.000607165	0.0699445	0.307281	MTTP,4547	http://amigo.geneontology.org/amigo/term/GO:0034378
cell adhesion molecule production	Biological Process	GO:0060352	1	11	119	18117	0.00840336	0.000607165	0.0699445	0.307281	NOTCH1,4851	http://amigo.geneontology.org/amigo/term/GO:0060352
bone mineralization involved in bone maturation	Biological Process	GO:0035630	1	11	119	18117	0.00840336	0.000607165	0.0699445	0.307281	LTF,4057	http://amigo.geneontology.org/amigo/term/GO:0035630
carnitine shuttle	Biological Process	GO:0006853	1	11	119	18117	0.00840336	0.000607165	0.0699445	0.307281	PRKAG2,51422	http://amigo.geneontology.org/amigo/term/GO:0006853
prostate glandular acinus development	Biological Process	GO:0060525	1	11	119	18117	0.00840336	0.000607165	0.0699445	0.307281	NOTCH1,4851	http://amigo.geneontology.org/amigo/term/GO:0060525
positive regulation of astrocyte differentiation	Biological Process	GO:0048711	1	11	119	18117	0.00840336	0.000607165	0.0699445	0.307281	NOTCH1,4851	http://amigo.geneontology.org/amigo/term/GO:0048711
5S rRNA binding	Molecular Function	GO:0008097	1	11	119	18117	0.00840336	0.000607165	0.0699445	0.307281	RPF2,84154	http://amigo.geneontology.org/amigo/term/GO:0008097
cardiac muscle cell myoblast differentiation	Biological Process	GO:0060379	1	11	119	18117	0.00840336	0.000607165	0.0699445	0.307281	NOTCH1,4851	http://amigo.geneontology.org/amigo/term/GO:0060379
tryptophan metabolic process	Biological Process	GO:0006568	1	11	119	18117	0.00840336	0.000607165	0.0699445	0.307281	KYNU,8942	http://amigo.geneontology.org/amigo/term/GO:0006568
epithelial cell proliferation involved in prostate gland development	Biological Process	GO:0060767	1	11	119	18117	0.00840336	0.000607165	0.0699445	0.307281	NOTCH1,4851	http://amigo.geneontology.org/amigo/term/GO:0060767
mitral valve development	Biological Process	GO:0003174	1	11	119	18117	0.00840336	0.000607165	0.0699445	0.307281	NOTCH1,4851	http://amigo.geneontology.org/amigo/term/GO:0003174
positive regulation of cysteine-type endopeptidase activity involved in apoptotic signaling pathway	Biological Process	GO:2001269	1	11	119	18117	0.00840336	0.000607165	0.0699445	0.307281	JAK2,3717	http://amigo.geneontology.org/amigo/term/GO:2001269
nuclear part	Cellular Component	GO:0044428	40	4919	119	18117	0.336134	0.271513	0.0706912	0.310212	CTDP1,9150|TASOR2,54906|HOXB7,3217|PRM1,5619|C1orf52,148423|SPIB,6689|ELL,8178|GBP2,2634|SORL1,6653|RPF2,84154|ZNF148,7707|CIZ1,25792|JAK2,3717|SIM1,6492|S100A13,6284|MED12L,116931|CCDC36,339834|MAML3,55534|DYRK2,8445|NOTCH1,4851|ZBTB16,7704|RIOX2,84864|OBSCN,84033|SCRIB,23513|ABCB4,5244|SGK2,10110|CENPU,79682|ADARB2,105|MGMT,4255|SPOP,8405|TMEM70,54968|PRKAG2,51422|KDM4B,23030|KYNU,8942|C1orf109…	http://amigo.geneontology.org/amigo/term/GO:0044428
cell development	Biological Process	GO:0048468	21	2293	119	18117	0.176471	0.126566	0.0708493	0.310468	WASF3,10810|NOTCH1,4851|CYFIP1,23191|CTDP1,9150|ANKRD27,84079|ZBTB16,7704|CASP9,842|ANK3,288|OBSCN,84033|SCRIB,23513|LTF,4057|PRKCH,5583|TBCD,6904|PRKG1,5592|SORL1,6653|TENM3,55714|JAK2,3717|KIRREL3,84623|MAGI2,9863|ANKS1A,23294|CCDC36,339834	http://amigo.geneontology.org/amigo/term/GO:0048468
actin filament-based process	Biological Process	GO:0030029	9	779	119	18117	0.0756303	0.0429983	0.0709093	0.310468	WASF3,10810|CYFIP1,23191|ARFIP1,27236|PLA2G1B,5319|PRKG1,5592|OBSCN,84033|RHOJ,57381|JAK2,3717|ESPNL,339768	http://amigo.geneontology.org/amigo/term/GO:0030029
contractile fiber	Cellular Component	GO:0043292	4	237	119	18117	0.0336134	0.0130816	0.0710666	0.310806	OBSCN,84033|MYH15,22989|ANK3,288|S100A1,6271	http://amigo.geneontology.org/amigo/term/GO:0043292
chemical homeostasis	Biological Process	GO:0048878	12	1141	119	18117	0.10084	0.0629795	0.071636	0.310947	MTTP,4547|RPH3AL,9501|PLA2G1B,5319|ANK3,288|KLF15,28999|JAK2,3717|S100A14,57402|ABCB4,5244|TPCN1,53373|LTF,4057|SCN10A,6336|PCSK9,255738	http://amigo.geneontology.org/amigo/term/GO:0048878
immune response-regulating signaling pathway	Biological Process	GO:0002764	7	552	119	18117	0.0588235	0.0304686	0.0716783	0.310947	SCIMP,388325|PRKCH,5583|CYFIP1,23191|S100A14,57402|LTF,4057|HLA-DQB2,3120|S100A1,6271	http://amigo.geneontology.org/amigo/term/GO:0002764
regulation of calcium-mediated signaling	Biological Process	GO:0050848	2	67	119	18117	0.0168067	0.00369818	0.0717882	0.310947	CDH13,1012|DYRK2,8445	http://amigo.geneontology.org/amigo/term/GO:0050848
positive regulation of Ras protein signal transduction	Biological Process	GO:0046579	2	67	119	18117	0.0168067	0.00369818	0.0717882	0.310947	NOTCH1,4851|JAK2,3717	http://amigo.geneontology.org/amigo/term/GO:0046579
cardiac muscle cell action potential	Biological Process	GO:0086001	2	67	119	18117	0.0168067	0.00369818	0.0717882	0.310947	SCN10A,6336|ANK3,288	http://amigo.geneontology.org/amigo/term/GO:0086001
regulation of heart growth	Biological Process	GO:0060420	2	67	119	18117	0.0168067	0.00369818	0.0717882	0.310947	NOTCH1,4851|CTDP1,9150	http://amigo.geneontology.org/amigo/term/GO:0060420
synaptic vesicle membrane	Cellular Component	GO:0030672	2	67	119	18117	0.0168067	0.00369818	0.0717882	0.310947	VAMP2,6844|AMPH,273	http://amigo.geneontology.org/amigo/term/GO:0030672
regulation of proteolysis	Biological Process	GO:0030162	9	782	119	18117	0.0756303	0.0431639	0.0722529	0.310947	SSPO,23145|ZFAND2A,90637|MAP2K5,5607|SERPINA4,5267|CASP9,842|SORL1,6653|JAK2,3717|LTF,4057|SPOP,8405	http://amigo.geneontology.org/amigo/term/GO:0030162
organelle part	Cellular Component	GO:0044422	72	9684	119	18117	0.605042	0.534526	0.0723409	0.310947	SLC37A3,84255|ANKRD27,84079|TP53AIP1,63970|MAP2K5,5607|TASOR2,54906|HOXB7,3217|PRM1,5619|ANK3,288|SCAMP2,10066|LTF,4057|ESPNL,339768|RPH3AL,9501|GALNT9,50614|ZFYVE28,57732|ARFIP1,27236|GBP2,2634|RPF2,84154|ZNF148,7707|MYH15,22989|S100A13,6284|PCSK9,255738|MAML3,55534|DYRK2,8445|ZBTB16,7704|RIOX2,84864|SGK2,10110|COL21A1,81578|CENPU,79682|SPOP,8405|KDM4B,23030|RASGRF2,5924|HLA-DQB2,3120|KYNU,8942|…	http://amigo.geneontology.org/amigo/term/GO:0044422
negative regulation of hydrolase activity	Biological Process	GO:0051346	6	444	119	18117	0.0504202	0.0245074	0.0726078	0.310947	SSPO,23145|SORL1,6653|ELL,8178|MAP2K5,5607|LTF,4057|SERPINA4,5267	http://amigo.geneontology.org/amigo/term/GO:0051346
regulation of catalytic activity	Biological Process	GO:0050790	21	2300	119	18117	0.176471	0.126953	0.0726778	0.310947	SSPO,23145|NOTCH1,4851|ANKRD27,84079|MAP2K5,5607|CASP9,842|ARHGAP39,80728|RALGDS,5900|SCRIB,23513|LTF,4057|ELL,8178|PRKAG2,51422|ZFYVE28,57732|PLA2G1B,5319|TBCD,6904|SERPINA4,5267|PRKG1,5592|S100A1,6271|SERINC2,347735|SORL1,6653|JAK2,3717|MAGI2,9863	http://amigo.geneontology.org/amigo/term/GO:0050790
myeloid leukocyte mediated immunity	Biological Process	GO:0002444	7	554	119	18117	0.0588235	0.030579	0.0727633	0.310947	CYFIP1,23191|VAMP2,6844|PDXK,8566|SIGLEC5,8778|S100A13,6284|PLA2G1B,5319|LTF,4057	http://amigo.geneontology.org/amigo/term/GO:0002444
positive regulation of gliogenesis	Biological Process	GO:0014015	2	68	119	18117	0.0168067	0.00375338	0.0736558	0.310947	PRKCH,5583|NOTCH1,4851	http://amigo.geneontology.org/amigo/term/GO:0014015
regulation of cell motility	Biological Process	GO:2000145	10	904	119	18117	0.0840336	0.0498979	0.073829	0.310947	LAMA4,3910|NOTCH1,4851|MAP2K5,5607|CDH13,1012|SORL1,6653|RHOJ,57381|JAK2,3717|S100A14,57402|MAGI2,9863|GLUL,2752	http://amigo.geneontology.org/amigo/term/GO:2000145
neuron projection terminus	Cellular Component	GO:0044306	3	148	119	18117	0.0252101	0.00816912	0.0738815	0.310947	CYFIP1,23191|VAMP2,6844|GLUL,2752	http://amigo.geneontology.org/amigo/term/GO:0044306
cellular protein complex assembly	Biological Process	GO:0043623	8	670	119	18117	0.0672269	0.0369818	0.0741715	0.310947	WASF3,10810|CYFIP1,23191|ANKRD27,84079|TMEM70,54968|ARFIP1,27236|TBCD,6904|JAK2,3717|VAMP2,6844	http://amigo.geneontology.org/amigo/term/GO:0043623
anchoring junction	Cellular Component	GO:0070161	7	558	119	18117	0.0588235	0.0307998	0.0749627	0.310947	SCRIB,23513|NOTCH1,4851|JAK2,3717|CYFIP1,23191|ABCB4,5244|TBCD,6904|CDH13,1012	http://amigo.geneontology.org/amigo/term/GO:0070161
lipid transport	Biological Process	GO:0006869	5	342	119	18117	0.0420168	0.0188773	0.0750802	0.310947	MTTP,4547|PRKAG2,51422|OSBPL10,114884|ABCB4,5244|PLA2G1B,5319	http://amigo.geneontology.org/amigo/term/GO:0006869
cytosol	Cellular Component	GO:0005829	41	5086	119	18117	0.344538	0.280731	0.0752651	0.310947	ANKRD27,84079|MAP2K5,5607|TASOR2,54906|HOXB7,3217|ANK3,288|RALGDS,5900|KRTAP3-1,83896|GLUL,2752|PRKCH,5583|ZFYVE28,57732|AMPH,273|ARFIP1,27236|LDHC,3948|PRKG1,5592|GBP2,2634|RHOJ,57381|JAK2,3717|S100A13,6284|DYRK2,8445|CYFIP1,23191|NOTCH1,4851|ZBTB16,7704|AMD1,262|ARHGAP39,80728|CASP9,842|RIOX2,84864|OBSCN,84033|TTLL10,254173|VAMP2,6844|ABCB4,5244|OSBPL10,114884|SGK2,10110|COL21A1,81578|CENPU,796…	http://amigo.geneontology.org/amigo/term/GO:0005829
regulation of transmembrane receptor protein serine/threonine kinase signaling pathway	Biological Process	GO:0090092	4	242	119	18117	0.0336134	0.0133576	0.075445	0.310947	SORL1,6653|NOTCH1,4851|JAK2,3717|MAGI2,9863	http://amigo.geneontology.org/amigo/term/GO:0090092
negative regulation of epithelial cell migration	Biological Process	GO:0010633	2	69	119	18117	0.0168067	0.00380858	0.075539	0.310947	NOTCH1,4851|MAP2K5,5607	http://amigo.geneontology.org/amigo/term/GO:0010633
negative regulation of muscle cell differentiation	Biological Process	GO:0051148	2	69	119	18117	0.0168067	0.00380858	0.075539	0.310947	NOTCH1,4851|CTDP1,9150	http://amigo.geneontology.org/amigo/term/GO:0051148
vesicle localization	Biological Process	GO:0051648	5	343	119	18117	0.0420168	0.0189325	0.0758101	0.310947	SCRIB,23513|CYFIP1,23191|VAMP2,6844|MAGI2,9863|AMPH,273	http://amigo.geneontology.org/amigo/term/GO:0051648
cellular pigment accumulation	Biological Process	GO:0043482	1	12	119	18117	0.00840336	0.000662361	0.0760572	0.310947	ANKRD27,84079	http://amigo.geneontology.org/amigo/term/GO:0043482
proton-transporting two-sector ATPase complex assembly	Biological Process	GO:0070071	1	12	119	18117	0.00840336	0.000662361	0.0760572	0.310947	TMEM70,54968	http://amigo.geneontology.org/amigo/term/GO:0070071
regulation of dendritic cell cytokine production	Biological Process	GO:0002730	1	12	119	18117	0.00840336	0.000662361	0.0760572	0.310947	SCIMP,388325	http://amigo.geneontology.org/amigo/term/GO:0002730
negative regulation of smooth muscle contraction	Biological Process	GO:0045986	1	12	119	18117	0.00840336	0.000662361	0.0760572	0.310947	PRKG1,5592	http://amigo.geneontology.org/amigo/term/GO:0045986
extracellular matrix constituent secretion	Biological Process	GO:0070278	1	12	119	18117	0.00840336	0.000662361	0.0760572	0.310947	NOTCH1,4851	http://amigo.geneontology.org/amigo/term/GO:0070278
postsynaptic membrane assembly	Biological Process	GO:0097104	1	12	119	18117	0.00840336	0.000662361	0.0760572	0.310947	MAGI2,9863	http://amigo.geneontology.org/amigo/term/GO:0097104
adenosine deaminase activity	Molecular Function	GO:0004000	1	12	119	18117	0.00840336	0.000662361	0.0760572	0.310947	ADARB2,105	http://amigo.geneontology.org/amigo/term/GO:0004000
negative regulation of platelet aggregation	Biological Process	GO:0090331	1	12	119	18117	0.00840336	0.000662361	0.0760572	0.310947	PRKG1,5592	http://amigo.geneontology.org/amigo/term/GO:0090331
negative regulation of sodium ion transmembrane transporter activity	Biological Process	GO:2000650	1	12	119	18117	0.00840336	0.000662361	0.0760572	0.310947	PCSK9,255738	http://amigo.geneontology.org/amigo/term/GO:2000650
negative regulation of lipopolysaccharide-mediated signaling pathway	Biological Process	GO:0031665	1	12	119	18117	0.00840336	0.000662361	0.0760572	0.310947	LTF,4057	http://amigo.geneontology.org/amigo/term/GO:0031665
nerve growth factor signaling pathway	Biological Process	GO:0038180	1	12	119	18117	0.00840336	0.000662361	0.0760572	0.310947	MAGI2,9863	http://amigo.geneontology.org/amigo/term/GO:0038180
negative regulation of hematopoietic progenitor cell differentiation	Biological Process	GO:1901533	1	12	119	18117	0.00840336	0.000662361	0.0760572	0.310947	NOTCH1,4851	http://amigo.geneontology.org/amigo/term/GO:1901533
neuron remodeling	Biological Process	GO:0016322	1	12	119	18117	0.00840336	0.000662361	0.0760572	0.310947	ANKS1A,23294	http://amigo.geneontology.org/amigo/term/GO:0016322
magnesium ion homeostasis	Biological Process	GO:0010960	1	12	119	18117	0.00840336	0.000662361	0.0760572	0.310947	ANK3,288	http://amigo.geneontology.org/amigo/term/GO:0010960
cardiac chamber formation	Biological Process	GO:0003207	1	12	119	18117	0.00840336	0.000662361	0.0760572	0.310947	NOTCH1,4851	http://amigo.geneontology.org/amigo/term/GO:0003207
G-protein coupled nucleotide receptor activity	Molecular Function	GO:0001608	1	12	119	18117	0.00840336	0.000662361	0.0760572	0.310947	P2RY14,9934	http://amigo.geneontology.org/amigo/term/GO:0001608
regulation of osteoclast development	Biological Process	GO:2001204	1	12	119	18117	0.00840336	0.000662361	0.0760572	0.310947	LTF,4057	http://amigo.geneontology.org/amigo/term/GO:2001204
epithelial cell differentiation involved in prostate gland development	Biological Process	GO:0060742	1	12	119	18117	0.00840336	0.000662361	0.0760572	0.310947	NOTCH1,4851	http://amigo.geneontology.org/amigo/term/GO:0060742
adhesion of symbiont to host	Biological Process	GO:0044406	1	12	119	18117	0.00840336	0.000662361	0.0760572	0.310947	LTF,4057	http://amigo.geneontology.org/amigo/term/GO:0044406
regulation of SNARE complex assembly	Biological Process	GO:0035542	1	12	119	18117	0.00840336	0.000662361	0.0760572	0.310947	ANKRD27,84079	http://amigo.geneontology.org/amigo/term/GO:0035542
AV node cell to bundle of His cell communication	Biological Process	GO:0086067	1	12	119	18117	0.00840336	0.000662361	0.0760572	0.310947	SCN10A,6336	http://amigo.geneontology.org/amigo/term/GO:0086067
establishment of T cell polarity	Biological Process	GO:0001768	1	12	119	18117	0.00840336	0.000662361	0.0760572	0.310947	SCRIB,23513	http://amigo.geneontology.org/amigo/term/GO:0001768
regulation of endocytic recycling	Biological Process	GO:2001135	1	12	119	18117	0.00840336	0.000662361	0.0760572	0.310947	SORL1,6653	http://amigo.geneontology.org/amigo/term/GO:2001135
lipid glycosylation	Biological Process	GO:0030259	1	12	119	18117	0.00840336	0.000662361	0.0760572	0.310947	GLT6D1,360203	http://amigo.geneontology.org/amigo/term/GO:0030259
negative regulation of extracellular matrix organization	Biological Process	GO:1903054	1	12	119	18117	0.00840336	0.000662361	0.0760572	0.310947	NOTCH1,4851	http://amigo.geneontology.org/amigo/term/GO:1903054
mRNA cap binding complex	Cellular Component	GO:0005845	1	12	119	18117	0.00840336	0.000662361	0.0760572	0.310947	CYFIP1,23191	http://amigo.geneontology.org/amigo/term/GO:0005845
positive regulation of osteoblast proliferation	Biological Process	GO:0033690	1	12	119	18117	0.00840336	0.000662361	0.0760572	0.310947	LTF,4057	http://amigo.geneontology.org/amigo/term/GO:0033690
clathrin-sculpted vesicle	Cellular Component	GO:0060198	1	12	119	18117	0.00840336	0.000662361	0.0760572	0.310947	VAMP2,6844	http://amigo.geneontology.org/amigo/term/GO:0060198
acetylcholine receptor binding	Molecular Function	GO:0033130	1	12	119	18117	0.00840336	0.000662361	0.0760572	0.310947	JAK2,3717	http://amigo.geneontology.org/amigo/term/GO:0033130
distal tubule development	Biological Process	GO:0072017	1	12	119	18117	0.00840336	0.000662361	0.0760572	0.310947	NOTCH1,4851	http://amigo.geneontology.org/amigo/term/GO:0072017
RNA 7-methylguanosine cap binding	Molecular Function	GO:0000340	1	12	119	18117	0.00840336	0.000662361	0.0760572	0.310947	CYFIP1,23191	http://amigo.geneontology.org/amigo/term/GO:0000340
potassium ion binding	Molecular Function	GO:0030955	1	12	119	18117	0.00840336	0.000662361	0.0760572	0.310947	PDXK,8566	http://amigo.geneontology.org/amigo/term/GO:0030955
phosphatidylcholine transporter activity	Molecular Function	GO:0008525	1	12	119	18117	0.00840336	0.000662361	0.0760572	0.310947	ABCB4,5244	http://amigo.geneontology.org/amigo/term/GO:0008525
pigment accumulation	Biological Process	GO:0043476	1	12	119	18117	0.00840336	0.000662361	0.0760572	0.310947	ANKRD27,84079	http://amigo.geneontology.org/amigo/term/GO:0043476
diet induced thermogenesis	Biological Process	GO:0002024	1	12	119	18117	0.00840336	0.000662361	0.0760572	0.310947	SORL1,6653	http://amigo.geneontology.org/amigo/term/GO:0002024
regulation of apoptotic process involved in morphogenesis	Biological Process	GO:1902337	1	12	119	18117	0.00840336	0.000662361	0.0760572	0.310947	NOTCH1,4851	http://amigo.geneontology.org/amigo/term/GO:1902337
G-protein coupled purinergic nucleotide receptor activity	Molecular Function	GO:0045028	1	12	119	18117	0.00840336	0.000662361	0.0760572	0.310947	P2RY14,9934	http://amigo.geneontology.org/amigo/term/GO:0045028
RNA cap binding complex	Cellular Component	GO:0034518	1	12	119	18117	0.00840336	0.000662361	0.0760572	0.310947	CYFIP1,23191	http://amigo.geneontology.org/amigo/term/GO:0034518
glomerular visceral epithelial cell development	Biological Process	GO:0072015	1	12	119	18117	0.00840336	0.000662361	0.0760572	0.310947	MAGI2,9863	http://amigo.geneontology.org/amigo/term/GO:0072015
negative regulation of endopeptidase activity	Biological Process	GO:0010951	4	243	119	18117	0.0336134	0.0134128	0.0763367	0.311762	SORL1,6653|MAP2K5,5607|LTF,4057|SERPINA4,5267	http://amigo.geneontology.org/amigo/term/GO:0010951
positive regulation of multicellular organismal process	Biological Process	GO:0051240	16	1659	119	18117	0.134454	0.0915715	0.0764815	0.311952	WASF3,10810|NOTCH1,4851|CYFIP1,23191|ANKRD27,84079|ZBTB16,7704|HOXB7,3217|SCRIB,23513|LTF,4057|PRKCH,5583|SCIMP,388325|S100A1,6271|RHOJ,57381|SORL1,6653|JAK2,3717|TENM3,55714|MAGI2,9863	http://amigo.geneontology.org/amigo/term/GO:0051240
carboxylic acid transport	Biological Process	GO:0046942	5	344	119	18117	0.0420168	0.0189877	0.0765438	0.311952	VAMP2,6844|PRKAG2,51422|ABCB4,5244|SLC22A16,85413|PLA2G1B,5319	http://amigo.geneontology.org/amigo/term/GO:0046942
organic acid transport	Biological Process	GO:0015849	5	345	119	18117	0.0420168	0.0190429	0.0772813	0.313949	VAMP2,6844|PRKAG2,51422|ABCB4,5244|SLC22A16,85413|PLA2G1B,5319	http://amigo.geneontology.org/amigo/term/GO:0015849
cellular biogenic amine metabolic process	Biological Process	GO:0006576	3	151	119	18117	0.0252101	0.00833471	0.0774227	0.313949	PLA2G1B,5319|KYNU,8942|AMD1,262	http://amigo.geneontology.org/amigo/term/GO:0006576
glycogen metabolic process	Biological Process	GO:0005977	2	70	119	18117	0.0168067	0.00386377	0.0774375	0.313949	PRKAG2,51422|DYRK2,8445	http://amigo.geneontology.org/amigo/term/GO:0005977
purine ribonucleoside monophosphate biosynthetic process	Biological Process	GO:0009168	2	70	119	18117	0.0168067	0.00386377	0.0774375	0.313949	PRKAG2,51422|LDHC,3948	http://amigo.geneontology.org/amigo/term/GO:0009168
cell-cell contact zone	Cellular Component	GO:0044291	2	70	119	18117	0.0168067	0.00386377	0.0774375	0.313949	SCRIB,23513|ANK3,288	http://amigo.geneontology.org/amigo/term/GO:0044291
regulation of transmembrane transporter activity	Biological Process	GO:0022898	4	245	119	18117	0.0336134	0.0135232	0.0781363	0.315535	VAMP2,6844|ANK3,288|S100A1,6271|PCSK9,255738	http://amigo.geneontology.org/amigo/term/GO:0022898
monocarboxylic acid biosynthetic process	Biological Process	GO:0072330	4	246	119	18117	0.0336134	0.0135784	0.0790441	0.315535	ACCS,84680|PRKAG2,51422|PLA2G1B,5319|LDHC,3948	http://amigo.geneontology.org/amigo/term/GO:0072330
cellular response to oxygen-containing compound	Biological Process	GO:1901701	11	1038	119	18117	0.092437	0.0572943	0.0792941	0.315535	SCIMP,388325|CYFIP1,23191|PLA2G1B,5319|CASP9,842|SORL1,6653|KLF15,28999|JAK2,3717|VAMP2,6844|ABCB4,5244|LTF,4057|PCSK9,255738	http://amigo.geneontology.org/amigo/term/GO:1901701
glucan metabolic process	Biological Process	GO:0044042	2	71	119	18117	0.0168067	0.00391897	0.0793511	0.315535	PRKAG2,51422|DYRK2,8445	http://amigo.geneontology.org/amigo/term/GO:0044042
cellular glucan metabolic process	Biological Process	GO:0006073	2	71	119	18117	0.0168067	0.00391897	0.0793511	0.315535	PRKAG2,51422|DYRK2,8445	http://amigo.geneontology.org/amigo/term/GO:0006073
sarcoplasmic reticulum	Cellular Component	GO:0016529	2	71	119	18117	0.0168067	0.00391897	0.0793511	0.315535	ANK3,288|S100A1,6271	http://amigo.geneontology.org/amigo/term/GO:0016529
negative regulation of cation transmembrane transport	Biological Process	GO:1904063	2	71	119	18117	0.0168067	0.00391897	0.0793511	0.315535	ANK3,288|PCSK9,255738	http://amigo.geneontology.org/amigo/term/GO:1904063
mammary gland epithelium development	Biological Process	GO:0061180	2	71	119	18117	0.0168067	0.00391897	0.0793511	0.315535	SCRIB,23513|JAK2,3717	http://amigo.geneontology.org/amigo/term/GO:0061180
cell-cell adhesion via plasma-membrane adhesion molecules	Biological Process	GO:0098742	4	247	119	18117	0.0336134	0.0136336	0.0799571	0.315535	TENM3,55714|MAP2K5,5607|KIRREL3,84623|CDH13,1012	http://amigo.geneontology.org/amigo/term/GO:0098742
regulation of muscle system process	Biological Process	GO:0090257	4	247	119	18117	0.0336134	0.0136336	0.0799571	0.315535	NOTCH1,4851|CTDP1,9150|SCN10A,6336|PRKG1,5592	http://amigo.geneontology.org/amigo/term/GO:0090257
anion transport	Biological Process	GO:0006820	8	682	119	18117	0.0672269	0.0376442	0.0803043	0.315535	SLC37A3,84255|MTTP,4547|PRKAG2,51422|SLC22A16,85413|PLA2G1B,5319|ABCB4,5244|OSBPL10,114884|VAMP2,6844	http://amigo.geneontology.org/amigo/term/GO:0006820
positive regulation of neurogenesis	Biological Process	GO:0050769	6	457	119	18117	0.0504202	0.0252249	0.080848	0.315535	PRKCH,5583|TENM3,55714|NOTCH1,4851|CYFIP1,23191|ANKRD27,84079|MAGI2,9863	http://amigo.geneontology.org/amigo/term/GO:0050769
extracellular region	Cellular Component	GO:0005576	33	3978	119	18117	0.277311	0.219573	0.0810693	0.315535	SSPO,23145|MAN2B2,23324|WASF3,10810|VSTM1,284415|SCAMP2,10066|LTF,4057|GLUL,2752|PRKCH,5583|CTRB1,1504|LRRN2,10446|SERPINA4,5267|CDH13,1012|LDHC,3948|SERINC2,347735|SORL1,6653|RHOJ,57381|S100A14,57402|KIRREL3,84623|S100A13,6284|PCSK9,255738|LAMA4,3910|CYFIP1,23191|NOTCH1,4851|PROZ,8858|SCRIB,23513|ABCB4,5244|COL21A1,81578|SCN10A,6336|PRKAG2,51422|PLA2G1B,5319|S100A1,6271|PDXK,8566|CNDP2,55748	http://amigo.geneontology.org/amigo/term/GO:0005576
demethylation	Biological Process	GO:0070988	2	72	119	18117	0.0168067	0.00397417	0.0812794	0.315535	KDM4B,23030|RIOX2,84864	http://amigo.geneontology.org/amigo/term/GO:0070988
purine nucleoside monophosphate biosynthetic process	Biological Process	GO:0009127	2	72	119	18117	0.0168067	0.00397417	0.0812794	0.315535	PRKAG2,51422|LDHC,3948	http://amigo.geneontology.org/amigo/term/GO:0009127
secretory granule	Cellular Component	GO:0030141	9	802	119	18117	0.0756303	0.0442678	0.0816175	0.315535	NOTCH1,4851|CYFIP1,23191|RPH3AL,9501|PLA2G1B,5319|SERPINA4,5267|VAMP2,6844|PDXK,8566|SIGLEC5,8778|LTF,4057	http://amigo.geneontology.org/amigo/term/GO:0030141
oligosaccharide catabolic process	Biological Process	GO:0009313	1	13	119	18117	0.00840336	0.000717558	0.08213	0.315535	MAN2B2,23324	http://amigo.geneontology.org/amigo/term/GO:0009313
response to laminar fluid shear stress	Biological Process	GO:0034616	1	13	119	18117	0.00840336	0.000717558	0.08213	0.315535	MAP2K5,5607	http://amigo.geneontology.org/amigo/term/GO:0034616
regulation of phospholipase A2 activity	Biological Process	GO:0032429	1	13	119	18117	0.00840336	0.000717558	0.08213	0.315535	PLA2G1B,5319	http://amigo.geneontology.org/amigo/term/GO:0032429
positive regulation of voltage-gated calcium channel activity	Biological Process	GO:1901387	1	13	119	18117	0.00840336	0.000717558	0.08213	0.315535	S100A1,6271	http://amigo.geneontology.org/amigo/term/GO:1901387
epithelial to mesenchymal transition involved in endocardial cushion formation	Biological Process	GO:0003198	1	13	119	18117	0.00840336	0.000717558	0.08213	0.315535	NOTCH1,4851	http://amigo.geneontology.org/amigo/term/GO:0003198
regulation of satellite cell proliferation	Biological Process	GO:0014842	1	13	119	18117	0.00840336	0.000717558	0.08213	0.315535	JAK2,3717	http://amigo.geneontology.org/amigo/term/GO:0014842
negative regulation of microtubule polymerization	Biological Process	GO:0031115	1	13	119	18117	0.00840336	0.000717558	0.08213	0.315535	TBCD,6904	http://amigo.geneontology.org/amigo/term/GO:0031115
negative regulation of activated T cell proliferation	Biological Process	GO:0046007	1	13	119	18117	0.00840336	0.000717558	0.08213	0.315535	SCRIB,23513	http://amigo.geneontology.org/amigo/term/GO:0046007
histone demethylase activity (H3-K9 specific)	Molecular Function	GO:0032454	1	13	119	18117	0.00840336	0.000717558	0.08213	0.315535	KDM4B,23030	http://amigo.geneontology.org/amigo/term/GO:0032454
chemokine (C-X-C motif) ligand 2 production	Biological Process	GO:0072567	1	13	119	18117	0.00840336	0.000717558	0.08213	0.315535	MAP2K5,5607	http://amigo.geneontology.org/amigo/term/GO:0072567
mucus secretion	Biological Process	GO:0070254	1	13	119	18117	0.00840336	0.000717558	0.08213	0.315535	VAMP2,6844	http://amigo.geneontology.org/amigo/term/GO:0070254
dendrite terminus	Cellular Component	GO:0044292	1	13	119	18117	0.00840336	0.000717558	0.08213	0.315535	CYFIP1,23191	http://amigo.geneontology.org/amigo/term/GO:0044292
dicarboxylic acid biosynthetic process	Biological Process	GO:0043650	1	13	119	18117	0.00840336	0.000717558	0.08213	0.315535	KYNU,8942	http://amigo.geneontology.org/amigo/term/GO:0043650
heart valve formation	Biological Process	GO:0003188	1	13	119	18117	0.00840336	0.000717558	0.08213	0.315535	NOTCH1,4851	http://amigo.geneontology.org/amigo/term/GO:0003188
negative regulation of sodium ion transmembrane transport	Biological Process	GO:1902306	1	13	119	18117	0.00840336	0.000717558	0.08213	0.315535	PCSK9,255738	http://amigo.geneontology.org/amigo/term/GO:1902306
negative regulation of epidermal cell differentiation	Biological Process	GO:0045605	1	13	119	18117	0.00840336	0.000717558	0.08213	0.315535	NOTCH1,4851	http://amigo.geneontology.org/amigo/term/GO:0045605
regulation of timing of cell differentiation	Biological Process	GO:0048505	1	13	119	18117	0.00840336	0.000717558	0.08213	0.315535	NOTCH1,4851	http://amigo.geneontology.org/amigo/term/GO:0048505
clathrin coat of trans-Golgi network vesicle	Cellular Component	GO:0030130	1	13	119	18117	0.00840336	0.000717558	0.08213	0.315535	CLBA1,122616	http://amigo.geneontology.org/amigo/term/GO:0030130
negative regulation of glial cell proliferation	Biological Process	GO:0060253	1	13	119	18117	0.00840336	0.000717558	0.08213	0.315535	NOTCH1,4851	http://amigo.geneontology.org/amigo/term/GO:0060253
MHC class II protein complex	Cellular Component	GO:0042613	1	13	119	18117	0.00840336	0.000717558	0.08213	0.315535	HLA-DQB2,3120	http://amigo.geneontology.org/amigo/term/GO:0042613
regulation of neurotrophin TRK receptor signaling pathway	Biological Process	GO:0051386	1	13	119	18117	0.00840336	0.000717558	0.08213	0.315535	CYFIP1,23191	http://amigo.geneontology.org/amigo/term/GO:0051386
regulation of chemokine (C-X-C motif) ligand 2 production	Biological Process	GO:2000341	1	13	119	18117	0.00840336	0.000717558	0.08213	0.315535	MAP2K5,5607	http://amigo.geneontology.org/amigo/term/GO:2000341
polyamine biosynthetic process	Biological Process	GO:0006596	1	13	119	18117	0.00840336	0.000717558	0.08213	0.315535	AMD1,262	http://amigo.geneontology.org/amigo/term/GO:0006596
cysteine-type endopeptidase activity involved in execution phase of apoptosis	Molecular Function	GO:0097200	1	13	119	18117	0.00840336	0.000717558	0.08213	0.315535	CASP9,842	http://amigo.geneontology.org/amigo/term/GO:0097200
uropod	Cellular Component	GO:0001931	1	13	119	18117	0.00840336	0.000717558	0.08213	0.315535	SCIMP,388325	http://amigo.geneontology.org/amigo/term/GO:0001931
establishment of lymphocyte polarity	Biological Process	GO:0001767	1	13	119	18117	0.00840336	0.000717558	0.08213	0.315535	SCRIB,23513	http://amigo.geneontology.org/amigo/term/GO:0001767
very-low-density lipoprotein particle assembly	Biological Process	GO:0034379	1	13	119	18117	0.00840336	0.000717558	0.08213	0.315535	MTTP,4547	http://amigo.geneontology.org/amigo/term/GO:0034379
low-density lipoprotein receptor activity	Molecular Function	GO:0005041	1	13	119	18117	0.00840336	0.000717558	0.08213	0.315535	SORL1,6653	http://amigo.geneontology.org/amigo/term/GO:0005041
positive regulation of transcription elongation from RNA polymerase II promoter	Biological Process	GO:0032968	1	13	119	18117	0.00840336	0.000717558	0.08213	0.315535	ELL,8178	http://amigo.geneontology.org/amigo/term/GO:0032968
positive regulation of receptor biosynthetic process	Biological Process	GO:0010870	1	13	119	18117	0.00840336	0.000717558	0.08213	0.315535	JAK2,3717	http://amigo.geneontology.org/amigo/term/GO:0010870
G-protein coupled purinergic nucleotide receptor signaling pathway	Biological Process	GO:0035589	1	13	119	18117	0.00840336	0.000717558	0.08213	0.315535	P2RY14,9934	http://amigo.geneontology.org/amigo/term/GO:0035589
negative regulation of oligodendrocyte differentiation	Biological Process	GO:0048715	1	13	119	18117	0.00840336	0.000717558	0.08213	0.315535	NOTCH1,4851	http://amigo.geneontology.org/amigo/term/GO:0048715
cardiac conduction system development	Biological Process	GO:0003161	1	13	119	18117	0.00840336	0.000717558	0.08213	0.315535	NOTCH1,4851	http://amigo.geneontology.org/amigo/term/GO:0003161
carbon-sulfur lyase activity	Molecular Function	GO:0016846	1	13	119	18117	0.00840336	0.000717558	0.08213	0.315535	ACCS,84680	http://amigo.geneontology.org/amigo/term/GO:0016846
multivesicular body membrane	Cellular Component	GO:0032585	1	13	119	18117	0.00840336	0.000717558	0.08213	0.315535	SORL1,6653	http://amigo.geneontology.org/amigo/term/GO:0032585
glomerular epithelial cell development	Biological Process	GO:0072310	1	13	119	18117	0.00840336	0.000717558	0.08213	0.315535	MAGI2,9863	http://amigo.geneontology.org/amigo/term/GO:0072310
cell trailing edge	Cellular Component	GO:0031254	1	13	119	18117	0.00840336	0.000717558	0.08213	0.315535	SCIMP,388325	http://amigo.geneontology.org/amigo/term/GO:0031254
positive regulation of cell death	Biological Process	GO:0010942	8	686	119	18117	0.0672269	0.037865	0.0824144	0.316003	NOTCH1,4851|ZBTB16,7704|RASGRF2,5924|CASP9,842|OBSCN,84033|JAK2,3717|SCRIB,23513|PCSK9,255738	http://amigo.geneontology.org/amigo/term/GO:0010942
calcium ion binding	Molecular Function	GO:0005509	8	686	119	18117	0.0672269	0.037865	0.0824144	0.316003	NOTCH1,4851|HPCAL1,3241|PLA2G1B,5319|PROZ,8858|CDH13,1012|S100A1,6271|S100A14,57402|S100A13,6284	http://amigo.geneontology.org/amigo/term/GO:0005509
glutamine family amino acid metabolic process	Biological Process	GO:0009064	2	73	119	18117	0.0168067	0.00402936	0.0832222	0.317846	ALDH4A1,8659|GLUL,2752	http://amigo.geneontology.org/amigo/term/GO:0009064
signal transduction in absence of ligand	Biological Process	GO:0038034	2	73	119	18117	0.0168067	0.00402936	0.0832222	0.317846	MAP2K5,5607|CASP9,842	http://amigo.geneontology.org/amigo/term/GO:0038034
extrinsic apoptotic signaling pathway in absence of ligand	Biological Process	GO:0097192	2	73	119	18117	0.0168067	0.00402936	0.0832222	0.317846	MAP2K5,5607|CASP9,842	http://amigo.geneontology.org/amigo/term/GO:0097192
positive regulation of dendrite development	Biological Process	GO:1900006	2	73	119	18117	0.0168067	0.00402936	0.0832222	0.317846	CYFIP1,23191|ANKRD27,84079	http://amigo.geneontology.org/amigo/term/GO:1900006
negative regulation of catalytic activity	Biological Process	GO:0043086	9	806	119	18117	0.0756303	0.0444886	0.0835755	0.318883	SSPO,23145|NOTCH1,4851|ELL,8178|PRKAG2,51422|MAP2K5,5607|ZFYVE28,57732|SERPINA4,5267|SORL1,6653|LTF,4057	http://amigo.geneontology.org/amigo/term/GO:0043086
positive regulation of catalytic activity	Biological Process	GO:0043085	14	1428	119	18117	0.117647	0.078821	0.0851602	0.322767	ANKRD27,84079|PRKAG2,51422|MAP2K5,5607|PLA2G1B,5319|TBCD,6904|CASP9,842|ARHGAP39,80728|SERINC2,347735|S100A1,6271|SORL1,6653|SCRIB,23513|JAK2,3717|MAGI2,9863|LTF,4057	http://amigo.geneontology.org/amigo/term/GO:0043085
negative regulation of transporter activity	Biological Process	GO:0032410	2	74	119	18117	0.0168067	0.00408456	0.0851792	0.322767	ANK3,288|PCSK9,255738	http://amigo.geneontology.org/amigo/term/GO:0032410
nucleoside triphosphate biosynthetic process	Biological Process	GO:0009142	2	74	119	18117	0.0168067	0.00408456	0.0851792	0.322767	PRKAG2,51422|LDHC,3948	http://amigo.geneontology.org/amigo/term/GO:0009142
long-chain fatty acid transport	Biological Process	GO:0015909	2	74	119	18117	0.0168067	0.00408456	0.0851792	0.322767	PRKAG2,51422|PLA2G1B,5319	http://amigo.geneontology.org/amigo/term/GO:0015909
positive regulation of small GTPase mediated signal transduction	Biological Process	GO:0051057	2	74	119	18117	0.0168067	0.00408456	0.0851792	0.322767	NOTCH1,4851|JAK2,3717	http://amigo.geneontology.org/amigo/term/GO:0051057
epidermal cell differentiation	Biological Process	GO:0009913	5	356	119	18117	0.0420168	0.0196501	0.0856484	0.322767	PRKCH,5583|LCE3C,353144|KRTAP3-1,83896|SCRIB,23513|NOTCH1,4851	http://amigo.geneontology.org/amigo/term/GO:0009913
positive regulation of NF-kappaB transcription factor activity	Biological Process	GO:0051092	3	158	119	18117	0.0252101	0.00872109	0.0859692	0.322767	PRKCH,5583|PLA2G1B,5319|LTF,4057	http://amigo.geneontology.org/amigo/term/GO:0051092
muscle cell proliferation	Biological Process	GO:0033002	3	158	119	18117	0.0252101	0.00872109	0.0859692	0.322767	NOTCH1,4851|JAK2,3717|CDH13,1012	http://amigo.geneontology.org/amigo/term/GO:0033002
intracellular organelle part	Cellular Component	GO:0044446	70	9456	119	18117	0.588235	0.521941	0.0865308	0.322767	SLC37A3,84255|ANKRD27,84079|TP53AIP1,63970|MAP2K5,5607|TASOR2,54906|HOXB7,3217|PRM1,5619|SCAMP2,10066|LTF,4057|ESPNL,339768|RPH3AL,9501|GALNT9,50614|ZFYVE28,57732|ARFIP1,27236|GBP2,2634|RPF2,84154|ZNF148,7707|MYH15,22989|S100A13,6284|PCSK9,255738|MAML3,55534|DYRK2,8445|ZBTB16,7704|RIOX2,84864|SGK2,10110|COL21A1,81578|CENPU,79682|SPOP,8405|KDM4B,23030|RASGRF2,5924|HLA-DQB2,3120|KYNU,8942|C1orf109,…	http://amigo.geneontology.org/amigo/term/GO:0044446
bicellular tight junction assembly	Biological Process	GO:0070830	2	75	119	18117	0.0168067	0.00413976	0.0871501	0.322767	PRKCH,5583|TBCD,6904	http://amigo.geneontology.org/amigo/term/GO:0070830
lysosome localization	Biological Process	GO:0032418	2	75	119	18117	0.0168067	0.00413976	0.0871501	0.322767	VAMP2,6844|S100A13,6284	http://amigo.geneontology.org/amigo/term/GO:0032418
negative regulation of beta-amyloid formation	Biological Process	GO:1902430	1	14	119	18117	0.00840336	0.000772755	0.0881633	0.322767	SORL1,6653	http://amigo.geneontology.org/amigo/term/GO:1902430
auditory receptor cell stereocilium organization	Biological Process	GO:0060088	1	14	119	18117	0.00840336	0.000772755	0.0881633	0.322767	SCRIB,23513	http://amigo.geneontology.org/amigo/term/GO:0060088
negative regulation of epidermal growth factor-activated receptor activity	Biological Process	GO:0007175	1	14	119	18117	0.00840336	0.000772755	0.0881633	0.322767	ZFYVE28,57732	http://amigo.geneontology.org/amigo/term/GO:0007175
AMP binding	Molecular Function	GO:0016208	1	14	119	18117	0.00840336	0.000772755	0.0881633	0.322767	PRKAG2,51422	http://amigo.geneontology.org/amigo/term/GO:0016208
platelet dense granule lumen	Cellular Component	GO:0031089	1	14	119	18117	0.00840336	0.000772755	0.0881633	0.322767	SERPINA4,5267	http://amigo.geneontology.org/amigo/term/GO:0031089
corticosteroid receptor signaling pathway	Biological Process	GO:0031958	1	14	119	18117	0.00840336	0.000772755	0.0881633	0.322767	JAK2,3717	http://amigo.geneontology.org/amigo/term/GO:0031958
regulation of extracellular matrix assembly	Biological Process	GO:1901201	1	14	119	18117	0.00840336	0.000772755	0.0881633	0.322767	NOTCH1,4851	http://amigo.geneontology.org/amigo/term/GO:1901201
positive regulation of ruffle assembly	Biological Process	GO:1900029	1	14	119	18117	0.00840336	0.000772755	0.0881633	0.322767	CYFIP1,23191	http://amigo.geneontology.org/amigo/term/GO:1900029
regulation of triglyceride catabolic process	Biological Process	GO:0010896	1	14	119	18117	0.00840336	0.000772755	0.0881633	0.322767	SORL1,6653	http://amigo.geneontology.org/amigo/term/GO:0010896
cardiac left ventricle morphogenesis	Biological Process	GO:0003214	1	14	119	18117	0.00840336	0.000772755	0.0881633	0.322767	NOTCH1,4851	http://amigo.geneontology.org/amigo/term/GO:0003214
indolalkylamine metabolic process	Biological Process	GO:0006586	1	14	119	18117	0.00840336	0.000772755	0.0881633	0.322767	KYNU,8942	http://amigo.geneontology.org/amigo/term/GO:0006586
positive regulation of protein exit from endoplasmic reticulum	Biological Process	GO:0070863	1	14	119	18117	0.00840336	0.000772755	0.0881633	0.322767	SORL1,6653	http://amigo.geneontology.org/amigo/term/GO:0070863
positive regulation of receptor recycling	Biological Process	GO:0001921	1	14	119	18117	0.00840336	0.000772755	0.0881633	0.322767	SCRIB,23513	http://amigo.geneontology.org/amigo/term/GO:0001921
regulation of development, heterochronic	Biological Process	GO:0040034	1	14	119	18117	0.00840336	0.000772755	0.0881633	0.322767	NOTCH1,4851	http://amigo.geneontology.org/amigo/term/GO:0040034
S100 protein binding	Molecular Function	GO:0044548	1	14	119	18117	0.00840336	0.000772755	0.0881633	0.322767	S100A1,6271	http://amigo.geneontology.org/amigo/term/GO:0044548
Arp2/3 complex binding	Molecular Function	GO:0071933	1	14	119	18117	0.00840336	0.000772755	0.0881633	0.322767	WASF3,10810	http://amigo.geneontology.org/amigo/term/GO:0071933
dipeptidase activity	Molecular Function	GO:0016805	1	14	119	18117	0.00840336	0.000772755	0.0881633	0.322767	CNDP2,55748	http://amigo.geneontology.org/amigo/term/GO:0016805
JAK-STAT cascade involved in growth hormone signaling pathway	Biological Process	GO:0060397	1	14	119	18117	0.00840336	0.000772755	0.0881633	0.322767	JAK2,3717	http://amigo.geneontology.org/amigo/term/GO:0060397
titin binding	Molecular Function	GO:0031432	1	14	119	18117	0.00840336	0.000772755	0.0881633	0.322767	OBSCN,84033	http://amigo.geneontology.org/amigo/term/GO:0031432
alpha-mannosidase activity	Molecular Function	GO:0004559	1	14	119	18117	0.00840336	0.000772755	0.0881633	0.322767	MAN2B2,23324	http://amigo.geneontology.org/amigo/term/GO:0004559
cell migration involved in heart development	Biological Process	GO:0060973	1	14	119	18117	0.00840336	0.000772755	0.0881633	0.322767	NOTCH1,4851	http://amigo.geneontology.org/amigo/term/GO:0060973
skeletal muscle satellite cell proliferation	Biological Process	GO:0014841	1	14	119	18117	0.00840336	0.000772755	0.0881633	0.322767	JAK2,3717	http://amigo.geneontology.org/amigo/term/GO:0014841
endolysosome membrane	Cellular Component	GO:0036020	1	14	119	18117	0.00840336	0.000772755	0.0881633	0.322767	PCSK9,255738	http://amigo.geneontology.org/amigo/term/GO:0036020
histone H3-K9 demethylation	Biological Process	GO:0033169	1	14	119	18117	0.00840336	0.000772755	0.0881633	0.322767	KDM4B,23030	http://amigo.geneontology.org/amigo/term/GO:0033169
low-density lipoprotein particle receptor catabolic process	Biological Process	GO:0032802	1	14	119	18117	0.00840336	0.000772755	0.0881633	0.322767	PCSK9,255738	http://amigo.geneontology.org/amigo/term/GO:0032802
regulation of skeletal muscle cell proliferation	Biological Process	GO:0014857	1	14	119	18117	0.00840336	0.000772755	0.0881633	0.322767	JAK2,3717	http://amigo.geneontology.org/amigo/term/GO:0014857
bundle of His cell to Purkinje myocyte communication	Biological Process	GO:0086069	1	14	119	18117	0.00840336	0.000772755	0.0881633	0.322767	SCN10A,6336	http://amigo.geneontology.org/amigo/term/GO:0086069
lactate metabolic process	Biological Process	GO:0006089	1	14	119	18117	0.00840336	0.000772755	0.0881633	0.322767	LDHC,3948	http://amigo.geneontology.org/amigo/term/GO:0006089
left/right axis specification	Biological Process	GO:0070986	1	14	119	18117	0.00840336	0.000772755	0.0881633	0.322767	NOTCH1,4851	http://amigo.geneontology.org/amigo/term/GO:0070986
regulation of cell communication by electrical coupling	Biological Process	GO:0010649	1	14	119	18117	0.00840336	0.000772755	0.0881633	0.322767	ANK3,288	http://amigo.geneontology.org/amigo/term/GO:0010649
dendritic cell cytokine production	Biological Process	GO:0002371	1	14	119	18117	0.00840336	0.000772755	0.0881633	0.322767	SCIMP,388325	http://amigo.geneontology.org/amigo/term/GO:0002371
histamine secretion	Biological Process	GO:0001821	1	14	119	18117	0.00840336	0.000772755	0.0881633	0.322767	VAMP2,6844	http://amigo.geneontology.org/amigo/term/GO:0001821
specific granule	Cellular Component	GO:0042581	3	160	119	18117	0.0252101	0.00883148	0.0884822	0.32363	CYFIP1,23191|PDXK,8566|LTF,4057	http://amigo.geneontology.org/amigo/term/GO:0042581
positive regulation of RNA metabolic process	Biological Process	GO:0051254	17	1826	119	18117	0.142857	0.100789	0.088749	0.324301	GLIS3,169792|NOTCH1,4851|CTDP1,9150|MAP2K5,5607|ZBTB16,7704|HOXB7,3217|SPIB,6689|LTF,4057|PRKCH,5583|ELL,8178|PLA2G1B,5319|CDH13,1012|KLF15,28999|ZNF148,7707|JAK2,3717|MED12L,116931|MAML3,55534	http://amigo.geneontology.org/amigo/term/GO:0051254
cardiac cell development	Biological Process	GO:0055006	2	76	119	18117	0.0168067	0.00419496	0.0891347	0.325404	NOTCH1,4851|CTDP1,9150	http://amigo.geneontology.org/amigo/term/GO:0055006
phosphatidylinositol binding	Molecular Function	GO:0035091	4	257	119	18117	0.0336134	0.0141856	0.0893752	0.325977	OBSCN,84033|ZFYVE28,57732|ARFIP1,27236|TPCN1,53373	http://amigo.geneontology.org/amigo/term/GO:0035091
homophilic cell adhesion via plasma membrane adhesion molecules	Biological Process	GO:0007156	3	161	119	18117	0.0252101	0.00888668	0.0897503	0.327038	TENM3,55714|KIRREL3,84623|CDH13,1012	http://amigo.geneontology.org/amigo/term/GO:0007156
positive regulation of macromolecule metabolic process	Biological Process	GO:0010604	28	3319	119	18117	0.235294	0.183198	0.0904899	0.329424	GLIS3,169792|NOTCH1,4851|CTDP1,9150|MAP2K5,5607|ZBTB16,7704|HOXB7,3217|CASP9,842|ANK3,288|SCRIB,23513|SPIB,6689|LTF,4057|MGMT,4255|SCIMP,388325|PRKCH,5583|ELL,8178|ZFAND2A,90637|PRKAG2,51422|PLA2G1B,5319|CDH13,1012|SORL1,6653|KLF15,28999|ZNF148,7707|JAK2,3717|MAGI2,9863|MED12L,116931|PCSK9,255738|DYRK2,8445|MAML3,55534	http://amigo.geneontology.org/amigo/term/GO:0010604
midbrain development	Biological Process	GO:0030901	2	77	119	18117	0.0168067	0.00425015	0.0911328	0.331144	ZNF148,7707|S100A1,6271	http://amigo.geneontology.org/amigo/term/GO:0030901
regulation of potassium ion transmembrane transport	Biological Process	GO:1901379	2	77	119	18117	0.0168067	0.00425015	0.0911328	0.331144	VAMP2,6844|ANK3,288	http://amigo.geneontology.org/amigo/term/GO:1901379
regulation of metal ion transport	Biological Process	GO:0010959	5	364	119	18117	0.0420168	0.0200916	0.0920228	0.332199	VAMP2,6844|PLA2G1B,5319|ANK3,288|S100A1,6271|PCSK9,255738	http://amigo.geneontology.org/amigo/term/GO:0010959
positive regulation of ion transport	Biological Process	GO:0043270	4	260	119	18117	0.0336134	0.0143512	0.0923011	0.332199	ABCB4,5244|PLA2G1B,5319|ANK3,288|S100A1,6271	http://amigo.geneontology.org/amigo/term/GO:0043270
regulation of response to biotic stimulus	Biological Process	GO:0002831	3	163	119	18117	0.0252101	0.00899707	0.0923094	0.332199	SCIMP,388325|SCRIB,23513|LTF,4057	http://amigo.geneontology.org/amigo/term/GO:0002831
neuron migration	Biological Process	GO:0001764	3	163	119	18117	0.0252101	0.00899707	0.0923094	0.332199	KIRREL3,84623|PRKG1,5592|ASTN1,460	http://amigo.geneontology.org/amigo/term/GO:0001764
regulation of protein complex assembly	Biological Process	GO:0043254	6	474	119	18117	0.0504202	0.0261633	0.0923858	0.332199	SORL1,6653|WASF3,10810|CYFIP1,23191|ANKRD27,84079|ARFIP1,27236|TBCD,6904	http://amigo.geneontology.org/amigo/term/GO:0043254
ATP binding	Molecular Function	GO:0005524	14	1449	119	18117	0.117647	0.0799801	0.0932225	0.332199	PRKCH,5583|PRKAG2,51422|MAP2K5,5607|PRKG1,5592|OBSCN,84033|TTLL10,254173|JAK2,3717|MYH15,22989|ABCB4,5244|PDXK,8566|SGK2,10110|GLUL,2752|PRPF4B,8899|DYRK2,8445	http://amigo.geneontology.org/amigo/term/GO:0005524
response to organonitrogen compound	Biological Process	GO:0010243	9	826	119	18117	0.0756303	0.0455925	0.0937916	0.332199	NOTCH1,4851|CYFIP1,23191|PLA2G1B,5319|KYNU,8942|KLF15,28999|SORL1,6653|JAK2,3717|VAMP2,6844|PCSK9,255738	http://amigo.geneontology.org/amigo/term/GO:0010243
Cdc42 protein signal transduction	Biological Process	GO:0032488	6	476	119	18117	0.0504202	0.0262737	0.0937994	0.332199	RHOJ,57381|SCRIB,23513|ANKRD27,84079|TBCD,6904|ARHGAP39,80728|PRKG1,5592	http://amigo.geneontology.org/amigo/term/GO:0032488
venous blood vessel development	Biological Process	GO:0060841	1	15	119	18117	0.00840336	0.000827952	0.0941573	0.332199	NOTCH1,4851	http://amigo.geneontology.org/amigo/term/GO:0060841
positive regulation of sodium ion transmembrane transporter activity	Biological Process	GO:2000651	1	15	119	18117	0.00840336	0.000827952	0.0941573	0.332199	ANK3,288	http://amigo.geneontology.org/amigo/term/GO:2000651
aldehyde dehydrogenase (NAD) activity	Molecular Function	GO:0004029	1	15	119	18117	0.00840336	0.000827952	0.0941573	0.332199	ALDH4A1,8659	http://amigo.geneontology.org/amigo/term/GO:0004029
vascular smooth muscle cell differentiation	Biological Process	GO:0035886	1	15	119	18117	0.00840336	0.000827952	0.0941573	0.332199	NOTCH1,4851	http://amigo.geneontology.org/amigo/term/GO:0035886
epithelial cell fate commitment	Biological Process	GO:0072148	1	15	119	18117	0.00840336	0.000827952	0.0941573	0.332199	NOTCH1,4851	http://amigo.geneontology.org/amigo/term/GO:0072148
negative regulation of calcineurin-NFAT signaling cascade	Biological Process	GO:0070885	1	15	119	18117	0.00840336	0.000827952	0.0941573	0.332199	DYRK2,8445	http://amigo.geneontology.org/amigo/term/GO:0070885
skeletal muscle cell proliferation	Biological Process	GO:0014856	1	15	119	18117	0.00840336	0.000827952	0.0941573	0.332199	JAK2,3717	http://amigo.geneontology.org/amigo/term/GO:0014856
Notch signaling involved in heart development	Biological Process	GO:0061314	1	15	119	18117	0.00840336	0.000827952	0.0941573	0.332199	NOTCH1,4851	http://amigo.geneontology.org/amigo/term/GO:0061314
node of Ranvier	Cellular Component	GO:0033268	1	15	119	18117	0.00840336	0.000827952	0.0941573	0.332199	ANK3,288	http://amigo.geneontology.org/amigo/term/GO:0033268
regulation of lipoprotein particle clearance	Biological Process	GO:0010984	1	15	119	18117	0.00840336	0.000827952	0.0941573	0.332199	PCSK9,255738	http://amigo.geneontology.org/amigo/term/GO:0010984
trans-Golgi network transport vesicle membrane	Cellular Component	GO:0012510	1	15	119	18117	0.00840336	0.000827952	0.0941573	0.332199	CLBA1,122616	http://amigo.geneontology.org/amigo/term/GO:0012510
regulation of MHC class II biosynthetic process	Biological Process	GO:0045346	1	15	119	18117	0.00840336	0.000827952	0.0941573	0.332199	JAK2,3717	http://amigo.geneontology.org/amigo/term/GO:0045346
collecting duct development	Biological Process	GO:0072044	1	15	119	18117	0.00840336	0.000827952	0.0941573	0.332199	NOTCH1,4851	http://amigo.geneontology.org/amigo/term/GO:0072044
positive regulation of glial cell proliferation	Biological Process	GO:0060252	1	15	119	18117	0.00840336	0.000827952	0.0941573	0.332199	PRKCH,5583	http://amigo.geneontology.org/amigo/term/GO:0060252
regulation of transcription from RNA polymerase II promoter involved in heart development	Biological Process	GO:1901213	1	15	119	18117	0.00840336	0.000827952	0.0941573	0.332199	NOTCH1,4851	http://amigo.geneontology.org/amigo/term/GO:1901213
mannosidase activity	Molecular Function	GO:0015923	1	15	119	18117	0.00840336	0.000827952	0.0941573	0.332199	MAN2B2,23324	http://amigo.geneontology.org/amigo/term/GO:0015923
polyamine metabolic process	Biological Process	GO:0006595	1	15	119	18117	0.00840336	0.000827952	0.0941573	0.332199	AMD1,262	http://amigo.geneontology.org/amigo/term/GO:0006595
positive regulation of SMAD protein import into nucleus	Biological Process	GO:0060391	1	15	119	18117	0.00840336	0.000827952	0.0941573	0.332199	JAK2,3717	http://amigo.geneontology.org/amigo/term/GO:0060391
cysteine-type endopeptidase activity involved in apoptotic process	Molecular Function	GO:0097153	1	15	119	18117	0.00840336	0.000827952	0.0941573	0.332199	CASP9,842	http://amigo.geneontology.org/amigo/term/GO:0097153
activation of Janus kinase activity	Biological Process	GO:0042976	1	15	119	18117	0.00840336	0.000827952	0.0941573	0.332199	JAK2,3717	http://amigo.geneontology.org/amigo/term/GO:0042976
4-hydroxyproline metabolic process	Biological Process	GO:0019471	1	15	119	18117	0.00840336	0.000827952	0.0941573	0.332199	ALDH4A1,8659	http://amigo.geneontology.org/amigo/term/GO:0019471
maturation of LSU-rRNA from tricistronic rRNA transcript (SSU-rRNA, 5.8S rRNA, LSU-rRNA)	Biological Process	GO:0000463	1	15	119	18117	0.00840336	0.000827952	0.0941573	0.332199	RPF2,84154	http://amigo.geneontology.org/amigo/term/GO:0000463
zymogen granule	Cellular Component	GO:0042588	1	15	119	18117	0.00840336	0.000827952	0.0941573	0.332199	VAMP2,6844	http://amigo.geneontology.org/amigo/term/GO:0042588
sterol transporter activity	Molecular Function	GO:0015248	1	15	119	18117	0.00840336	0.000827952	0.0941573	0.332199	OSBPL10,114884	http://amigo.geneontology.org/amigo/term/GO:0015248
Golgi vesicle transport	Biological Process	GO:0048193	5	368	119	18117	0.0420168	0.0203124	0.0952999	0.335926	SORL1,6653|SCAMP2,10066|VAMP2,6844|PROZ,8858|ANK3,288	http://amigo.geneontology.org/amigo/term/GO:0048193
perinuclear region of cytoplasm	Cellular Component	GO:0048471	8	710	119	18117	0.0672269	0.0391897	0.0957648	0.337259	CYFIP1,23191|CDH13,1012|GBP2,2634|S100A14,57402|VAMP2,6844|MAGI2,9863|S100A13,6284|PCSK9,255738	http://amigo.geneontology.org/amigo/term/GO:0048471
cation transport	Biological Process	GO:0006812	11	1077	119	18117	0.092437	0.0594469	0.096577	0.339811	TMEM63B,55362|PRKAG2,51422|SLC22A16,85413|PLA2G1B,5319|ANK3,288|S100A1,6271|VAMP2,6844|TPCN1,53373|CACNA1I,8911|SCN10A,6336|PCSK9,255738	http://amigo.geneontology.org/amigo/term/GO:0006812
innate immune response	Biological Process	GO:0045087	10	954	119	18117	0.0840336	0.0526577	0.0969823	0.33983	SCIMP,388325|PLA2G1B,5319|KYNU,8942|HLA-DQB2,3120|S100A1,6271|GBP2,2634|JAK2,3717|VAMP2,6844|S100A14,57402|LTF,4057	http://amigo.geneontology.org/amigo/term/GO:0045087
negative regulation of myeloid cell differentiation	Biological Process	GO:0045638	2	80	119	18117	0.0168067	0.00441574	0.0972048	0.33983	ZBTB16,7704|LTF,4057	http://amigo.geneontology.org/amigo/term/GO:0045638
caveola	Cellular Component	GO:0005901	2	80	119	18117	0.0168067	0.00441574	0.0972048	0.33983	JAK2,3717|CDH13,1012	http://amigo.geneontology.org/amigo/term/GO:0005901
sarcoplasm	Cellular Component	GO:0016528	2	80	119	18117	0.0168067	0.00441574	0.0972048	0.33983	ANK3,288|S100A1,6271	http://amigo.geneontology.org/amigo/term/GO:0016528
regulation of sodium ion transport	Biological Process	GO:0002028	2	80	119	18117	0.0168067	0.00441574	0.0972048	0.33983	ANK3,288|PCSK9,255738	http://amigo.geneontology.org/amigo/term/GO:0002028
regulation of muscle adaptation	Biological Process	GO:0043502	2	80	119	18117	0.0168067	0.00441574	0.0972048	0.33983	NOTCH1,4851|CTDP1,9150	http://amigo.geneontology.org/amigo/term/GO:0043502
positive regulation of sequence-specific DNA binding transcription factor activity	Biological Process	GO:0051091	4	265	119	18117	0.0336134	0.0146271	0.0972785	0.33983	PRKCH,5583|JAK2,3717|PLA2G1B,5319|LTF,4057	http://amigo.geneontology.org/amigo/term/GO:0051091
endosome	Cellular Component	GO:0005768	10	955	119	18117	0.0840336	0.0527129	0.0974852	0.33983	ANKRD27,84079|ZFYVE28,57732|HLA-DQB2,3120|ASTN1,460|SORL1,6653|JAK2,3717|SCAMP2,10066|MAGI2,9863|TPCN1,53373|PCSK9,255738	http://amigo.geneontology.org/amigo/term/GO:0005768
carboxylic acid binding	Molecular Function	GO:0031406	4	266	119	18117	0.0336134	0.0146823	0.0982889	0.33983	OSBPL10,114884|SIGLEC5,8778|PLA2G1B,5319|GLUL,2752	http://amigo.geneontology.org/amigo/term/GO:0031406
alpha-amino acid biosynthetic process	Biological Process	GO:1901607	2	81	119	18117	0.0168067	0.00447094	0.099254	0.33983	ACCS,84680|GLUL,2752	http://amigo.geneontology.org/amigo/term/GO:1901607
protein kinase activator activity	Molecular Function	GO:0030295	2	81	119	18117	0.0168067	0.00447094	0.099254	0.33983	PRKAG2,51422|LTF,4057	http://amigo.geneontology.org/amigo/term/GO:0030295
regulation of cardiac muscle tissue development	Biological Process	GO:0055024	2	81	119	18117	0.0168067	0.00447094	0.099254	0.33983	NOTCH1,4851|CTDP1,9150	http://amigo.geneontology.org/amigo/term/GO:0055024
regulation of hormone secretion	Biological Process	GO:0046883	4	267	119	18117	0.0336134	0.0147375	0.0993043	0.33983	JAK2,3717|VAMP2,6844|RPH3AL,9501|GLUL,2752	http://amigo.geneontology.org/amigo/term/GO:0046883
enzyme inhibitor activity	Molecular Function	GO:0004857	5	373	119	18117	0.0420168	0.0205884	0.0994798	0.33983	SSPO,23145|NOTCH1,4851|PRKAG2,51422|LTF,4057|SERPINA4,5267	http://amigo.geneontology.org/amigo/term/GO:0004857
calcium-dependent phospholipase A2 activity	Molecular Function	GO:0047498	1	16	119	18117	0.00840336	0.000883148	0.100112	0.33983	PLA2G1B,5319	http://amigo.geneontology.org/amigo/term/GO:0047498
lipoprotein particle receptor activity	Molecular Function	GO:0030228	1	16	119	18117	0.00840336	0.000883148	0.100112	0.33983	SORL1,6653	http://amigo.geneontology.org/amigo/term/GO:0030228
presynaptic membrane organization	Biological Process	GO:0097090	1	16	119	18117	0.00840336	0.000883148	0.100112	0.33983	MAGI2,9863	http://amigo.geneontology.org/amigo/term/GO:0097090
regulation of ER to Golgi vesicle-mediated transport	Biological Process	GO:0060628	1	16	119	18117	0.00840336	0.000883148	0.100112	0.33983	SORL1,6653	http://amigo.geneontology.org/amigo/term/GO:0060628
positive regulation of nitric-oxide synthase biosynthetic process	Biological Process	GO:0051770	1	16	119	18117	0.00840336	0.000883148	0.100112	0.33983	JAK2,3717	http://amigo.geneontology.org/amigo/term/GO:0051770
protein localization to cell junction	Biological Process	GO:1902414	1	16	119	18117	0.00840336	0.000883148	0.100112	0.33983	SCRIB,23513	http://amigo.geneontology.org/amigo/term/GO:1902414
ventricular trabecula myocardium morphogenesis	Biological Process	GO:0003222	1	16	119	18117	0.00840336	0.000883148	0.100112	0.33983	NOTCH1,4851	http://amigo.geneontology.org/amigo/term/GO:0003222
DNA ligation	Biological Process	GO:0006266	1	16	119	18117	0.00840336	0.000883148	0.100112	0.33983	MGMT,4255	http://amigo.geneontology.org/amigo/term/GO:0006266
negative regulation of ATPase activity	Biological Process	GO:0032780	1	16	119	18117	0.00840336	0.000883148	0.100112	0.33983	LTF,4057	http://amigo.geneontology.org/amigo/term/GO:0032780
response to follicle-stimulating hormone	Biological Process	GO:0032354	1	16	119	18117	0.00840336	0.000883148	0.100112	0.33983	NOTCH1,4851	http://amigo.geneontology.org/amigo/term/GO:0032354
cGMP binding	Molecular Function	GO:0030553	1	16	119	18117	0.00840336	0.000883148	0.100112	0.33983	PRKG1,5592	http://amigo.geneontology.org/amigo/term/GO:0030553
coronary vasculature morphogenesis	Biological Process	GO:0060977	1	16	119	18117	0.00840336	0.000883148	0.100112	0.33983	NOTCH1,4851	http://amigo.geneontology.org/amigo/term/GO:0060977
organic cation transmembrane transporter activity	Molecular Function	GO:0015101	1	16	119	18117	0.00840336	0.000883148	0.100112	0.33983	SLC22A16,85413	http://amigo.geneontology.org/amigo/term/GO:0015101
synaptic vesicle clustering	Biological Process	GO:0097091	1	16	119	18117	0.00840336	0.000883148	0.100112	0.33983	MAGI2,9863	http://amigo.geneontology.org/amigo/term/GO:0097091
calcium-dependent protein kinase C activity	Molecular Function	GO:0004698	1	16	119	18117	0.00840336	0.000883148	0.100112	0.33983	PRKCH,5583	http://amigo.geneontology.org/amigo/term/GO:0004698
negative regulation of amyloid precursor protein catabolic process	Biological Process	GO:1902992	1	16	119	18117	0.00840336	0.000883148	0.100112	0.33983	SORL1,6653	http://amigo.geneontology.org/amigo/term/GO:1902992
glomerular mesangium development	Biological Process	GO:0072109	1	16	119	18117	0.00840336	0.000883148	0.100112	0.33983	NOTCH1,4851	http://amigo.geneontology.org/amigo/term/GO:0072109
phosphate ion transmembrane transport	Biological Process	GO:0035435	1	16	119	18117	0.00840336	0.000883148	0.100112	0.33983	SLC37A3,84255	http://amigo.geneontology.org/amigo/term/GO:0035435
MHC class II biosynthetic process	Biological Process	GO:0045342	1	16	119	18117	0.00840336	0.000883148	0.100112	0.33983	JAK2,3717	http://amigo.geneontology.org/amigo/term/GO:0045342
protein kinase C activity	Molecular Function	GO:0004697	1	16	119	18117	0.00840336	0.000883148	0.100112	0.33983	PRKCH,5583	http://amigo.geneontology.org/amigo/term/GO:0004697
positive regulation of glycogen biosynthetic process	Biological Process	GO:0045725	1	16	119	18117	0.00840336	0.000883148	0.100112	0.33983	DYRK2,8445	http://amigo.geneontology.org/amigo/term/GO:0045725
regulation of inclusion body assembly	Biological Process	GO:0090083	1	16	119	18117	0.00840336	0.000883148	0.100112	0.33983	SORL1,6653	http://amigo.geneontology.org/amigo/term/GO:0090083
organic cation transport	Biological Process	GO:0015695	1	16	119	18117	0.00840336	0.000883148	0.100112	0.33983	SLC22A16,85413	http://amigo.geneontology.org/amigo/term/GO:0015695
regulation of cell proliferation involved in heart morphogenesis	Biological Process	GO:2000136	1	16	119	18117	0.00840336	0.000883148	0.100112	0.33983	NOTCH1,4851	http://amigo.geneontology.org/amigo/term/GO:2000136
auditory receptor cell morphogenesis	Biological Process	GO:0002093	1	16	119	18117	0.00840336	0.000883148	0.100112	0.33983	SCRIB,23513	http://amigo.geneontology.org/amigo/term/GO:0002093
membrane depolarization	Biological Process	GO:0051899	3	169	119	18117	0.0252101	0.00932826	0.100166	0.33983	CACNA1I,8911|SCN10A,6336|ANK3,288	http://amigo.geneontology.org/amigo/term/GO:0051899
muscle cell development	Biological Process	GO:0055001	3	169	119	18117	0.0252101	0.00932826	0.100166	0.33983	OBSCN,84033|NOTCH1,4851|CTDP1,9150	http://amigo.geneontology.org/amigo/term/GO:0055001
regulation of intracellular protein transport	Biological Process	GO:0033157	4	268	119	18117	0.0336134	0.0147927	0.100325	0.340065	SORL1,6653|JAK2,3717|VAMP2,6844|ANK3,288	http://amigo.geneontology.org/amigo/term/GO:0033157
activation of immune response	Biological Process	GO:0002253	7	600	119	18117	0.0588235	0.0331181	0.10041	0.340065	SCIMP,388325|PRKCH,5583|CYFIP1,23191|S100A14,57402|LTF,4057|HLA-DQB2,3120|S100A1,6271	http://amigo.geneontology.org/amigo/term/GO:0002253
neuroepithelial cell differentiation	Biological Process	GO:0060563	2	82	119	18117	0.0168067	0.00452614	0.101315	0.341939	SCRIB,23513|NOTCH1,4851	http://amigo.geneontology.org/amigo/term/GO:0060563
cholesterol homeostasis	Biological Process	GO:0042632	2	82	119	18117	0.0168067	0.00452614	0.101315	0.341939	MTTP,4547|PCSK9,255738	http://amigo.geneontology.org/amigo/term/GO:0042632
water-soluble vitamin metabolic process	Biological Process	GO:0006767	2	82	119	18117	0.0168067	0.00452614	0.101315	0.341939	CTRB1,1504|PDXK,8566	http://amigo.geneontology.org/amigo/term/GO:0006767
interleukin-8 production	Biological Process	GO:0032637	2	82	119	18117	0.0168067	0.00452614	0.101315	0.341939	MAP2K5,5607|PLA2G1B,5319	http://amigo.geneontology.org/amigo/term/GO:0032637
regulation of actin filament polymerization	Biological Process	GO:0030833	3	170	119	18117	0.0252101	0.00938345	0.101501	0.342269	WASF3,10810|CYFIP1,23191|ARFIP1,27236	http://amigo.geneontology.org/amigo/term/GO:0030833
negative regulation of proteolysis	Biological Process	GO:0045861	5	376	119	18117	0.0420168	0.020754	0.102032	0.34376	SSPO,23145|SORL1,6653|MAP2K5,5607|LTF,4057|SERPINA4,5267	http://amigo.geneontology.org/amigo/term/GO:0045861
organic hydroxy compound transport	Biological Process	GO:0015850	4	270	119	18117	0.0336134	0.0149031	0.10238	0.343818	PRKAG2,51422|OSBPL10,114884|ABCB4,5244|SLC22A16,85413	http://amigo.geneontology.org/amigo/term/GO:0015850
response to other organism	Biological Process	GO:0051707	10	965	119	18117	0.0840336	0.0532649	0.1026	0.343818	SCIMP,388325|LCE3C,353144|NOTCH1,4851|PLA2G1B,5319|CASP9,842|GBP2,2634|SCRIB,23513|JAK2,3717|S100A14,57402|LTF,4057	http://amigo.geneontology.org/amigo/term/GO:0051707
regulation of phosphatase activity	Biological Process	GO:0010921	3	171	119	18117	0.0252101	0.00943865	0.102843	0.343818	JAK2,3717|ELL,8178|MAGI2,9863	http://amigo.geneontology.org/amigo/term/GO:0010921
cell killing	Biological Process	GO:0001906	3	171	119	18117	0.0252101	0.00943865	0.102843	0.343818	LCE3C,353144|VAMP2,6844|LTF,4057	http://amigo.geneontology.org/amigo/term/GO:0001906
sterol homeostasis	Biological Process	GO:0055092	2	83	119	18117	0.0168067	0.00458133	0.103389	0.343818	MTTP,4547|PCSK9,255738	http://amigo.geneontology.org/amigo/term/GO:0055092
modification by host of symbiont morphology or physiology	Biological Process	GO:0051851	2	83	119	18117	0.0168067	0.00458133	0.103389	0.343818	CTDP1,9150|LTF,4057	http://amigo.geneontology.org/amigo/term/GO:0051851
energy reserve metabolic process	Biological Process	GO:0006112	2	83	119	18117	0.0168067	0.00458133	0.103389	0.343818	PRKAG2,51422|DYRK2,8445	http://amigo.geneontology.org/amigo/term/GO:0006112
cardiac muscle tissue growth	Biological Process	GO:0055017	2	83	119	18117	0.0168067	0.00458133	0.103389	0.343818	NOTCH1,4851|CTDP1,9150	http://amigo.geneontology.org/amigo/term/GO:0055017
apical junction assembly	Biological Process	GO:0043297	2	83	119	18117	0.0168067	0.00458133	0.103389	0.343818	PRKCH,5583|TBCD,6904	http://amigo.geneontology.org/amigo/term/GO:0043297
response to external biotic stimulus	Biological Process	GO:0043207	10	967	119	18117	0.0840336	0.0533753	0.103641	0.343818	SCIMP,388325|LCE3C,353144|NOTCH1,4851|PLA2G1B,5319|CASP9,842|GBP2,2634|SCRIB,23513|JAK2,3717|S100A14,57402|LTF,4057	http://amigo.geneontology.org/amigo/term/GO:0043207
endosome membrane	Cellular Component	GO:0010008	6	490	119	18117	0.0504202	0.0270464	0.104021	0.343818	SORL1,6653|SCAMP2,10066|ZFYVE28,57732|TPCN1,53373|HLA-DQB2,3120|PCSK9,255738	http://amigo.geneontology.org/amigo/term/GO:0010008
positive regulation of macromolecule biosynthetic process	Biological Process	GO:0010557	18	2002	119	18117	0.151261	0.110504	0.104227	0.343818	GLIS3,169792|NOTCH1,4851|CTDP1,9150|MAP2K5,5607|ZBTB16,7704|HOXB7,3217|SPIB,6689|LTF,4057|PRKCH,5583|ELL,8178|PLA2G1B,5319|CDH13,1012|KLF15,28999|ZNF148,7707|JAK2,3717|MED12L,116931|DYRK2,8445|MAML3,55534	http://amigo.geneontology.org/amigo/term/GO:0010557
endomembrane system	Cellular Component	GO:0012505	35	4356	119	18117	0.294118	0.240437	0.104244	0.343818	SLC37A3,84255|MTTP,4547|ANKRD27,84079|CLBA1,122616|ANK3,288|ASTN1,460|SCAMP2,10066|LTF,4057|GLUL,2752|RPH3AL,9501|GALNT9,50614|ZFYVE28,57732|ARFIP1,27236|SERPINA4,5267|PRKG1,5592|GBP2,2634|SORL1,6653|ZNF148,7707|JAK2,3717|SIGLEC5,8778|TPCN1,53373|PCSK9,255738|CYFIP1,23191|NOTCH1,4851|GLT6D1,360203|PROZ,8858|VAMP2,6844|COL21A1,81578|HLA-DQB2,3120|PLA2G1B,5319|RASGRF2,5924|S100A1,6271|PDXK,8566|MAG…	http://amigo.geneontology.org/amigo/term/GO:0012505
late endosome	Cellular Component	GO:0005770	4	272	119	18117	0.0336134	0.0150135	0.104455	0.343818	SORL1,6653|ANKRD27,84079|MAGI2,9863|PCSK9,255738	http://amigo.geneontology.org/amigo/term/GO:0005770
single organismal cell-cell adhesion	Biological Process	GO:0016337	8	725	119	18117	0.0672269	0.0400177	0.104706	0.343818	NOTCH1,4851|MAP2K5,5607|ZBTB16,7704|ANK3,288|PRKG1,5592|ASTN1,460|JAK2,3717|SCRIB,23513	http://amigo.geneontology.org/amigo/term/GO:0016337
ribonucleoside monophosphate biosynthetic process	Biological Process	GO:0009156	2	84	119	18117	0.0168067	0.00463653	0.105473	0.343818	PRKAG2,51422|LDHC,3948	http://amigo.geneontology.org/amigo/term/GO:0009156
defense response to Gram-negative bacterium	Biological Process	GO:0050829	2	84	119	18117	0.0168067	0.00463653	0.105473	0.343818	LCE3C,353144|LTF,4057	http://amigo.geneontology.org/amigo/term/GO:0050829
cytokine secretion	Biological Process	GO:0050663	2	84	119	18117	0.0168067	0.00463653	0.105473	0.343818	SORL1,6653|S100A13,6284	http://amigo.geneontology.org/amigo/term/GO:0050663
lipid localization	Biological Process	GO:0010876	5	380	119	18117	0.0420168	0.0209748	0.105485	0.343818	MTTP,4547|PRKAG2,51422|OSBPL10,114884|ABCB4,5244|PLA2G1B,5319	http://amigo.geneontology.org/amigo/term/GO:0010876
axon initial segment	Cellular Component	GO:0043194	1	17	119	18117	0.00840336	0.000938345	0.106028	0.343818	ANK3,288	http://amigo.geneontology.org/amigo/term/GO:0043194
neuron cell-cell adhesion	Biological Process	GO:0007158	1	17	119	18117	0.00840336	0.000938345	0.106028	0.343818	ASTN1,460	http://amigo.geneontology.org/amigo/term/GO:0007158
calcium-release channel activity	Molecular Function	GO:0015278	1	17	119	18117	0.00840336	0.000938345	0.106028	0.343818	TPCN1,53373	http://amigo.geneontology.org/amigo/term/GO:0015278
histone kinase activity	Molecular Function	GO:0035173	1	17	119	18117	0.00840336	0.000938345	0.106028	0.343818	JAK2,3717	http://amigo.geneontology.org/amigo/term/GO:0035173
response to hydroperoxide	Biological Process	GO:0033194	1	17	119	18117	0.00840336	0.000938345	0.106028	0.343818	JAK2,3717	http://amigo.geneontology.org/amigo/term/GO:0033194
negative regulation of anoikis	Biological Process	GO:2000811	1	17	119	18117	0.00840336	0.000938345	0.106028	0.343818	NOTCH1,4851	http://amigo.geneontology.org/amigo/term/GO:2000811
regulation of cysteine-type endopeptidase activity involved in apoptotic signaling pathway	Biological Process	GO:2001267	1	17	119	18117	0.00840336	0.000938345	0.106028	0.343818	JAK2,3717	http://amigo.geneontology.org/amigo/term/GO:2001267
O-methyltransferase activity	Molecular Function	GO:0008171	1	17	119	18117	0.00840336	0.000938345	0.106028	0.343818	COMTD1,118881	http://amigo.geneontology.org/amigo/term/GO:0008171
oxidoreductase activity, acting on the CH-NH group of donors, NAD or NADP as acceptor	Molecular Function	GO:0016646	1	17	119	18117	0.00840336	0.000938345	0.106028	0.343818	ALDH4A1,8659	http://amigo.geneontology.org/amigo/term/GO:0016646
S-adenosylmethionine metabolic process	Biological Process	GO:0046500	1	17	119	18117	0.00840336	0.000938345	0.106028	0.343818	AMD1,262	http://amigo.geneontology.org/amigo/term/GO:0046500
pulmonary valve morphogenesis	Biological Process	GO:0003184	1	17	119	18117	0.00840336	0.000938345	0.106028	0.343818	NOTCH1,4851	http://amigo.geneontology.org/amigo/term/GO:0003184
mechanically-gated ion channel activity	Molecular Function	GO:0008381	1	17	119	18117	0.00840336	0.000938345	0.106028	0.343818	TMEM63B,55362	http://amigo.geneontology.org/amigo/term/GO:0008381
mitotic cell cycle arrest	Biological Process	GO:0071850	1	17	119	18117	0.00840336	0.000938345	0.106028	0.343818	MAGI2,9863	http://amigo.geneontology.org/amigo/term/GO:0071850
apolipoprotein binding	Molecular Function	GO:0034185	1	17	119	18117	0.00840336	0.000938345	0.106028	0.343818	PCSK9,255738	http://amigo.geneontology.org/amigo/term/GO:0034185
positive regulation by host of viral transcription	Biological Process	GO:0043923	1	17	119	18117	0.00840336	0.000938345	0.106028	0.343818	CTDP1,9150	http://amigo.geneontology.org/amigo/term/GO:0043923
histamine transport	Biological Process	GO:0051608	1	17	119	18117	0.00840336	0.000938345	0.106028	0.343818	VAMP2,6844	http://amigo.geneontology.org/amigo/term/GO:0051608
positive regulation of glycogen metabolic process	Biological Process	GO:0070875	1	17	119	18117	0.00840336	0.000938345	0.106028	0.343818	DYRK2,8445	http://amigo.geneontology.org/amigo/term/GO:0070875
negative regulation of cardiac muscle cell differentiation	Biological Process	GO:2000726	1	17	119	18117	0.00840336	0.000938345	0.106028	0.343818	CTDP1,9150	http://amigo.geneontology.org/amigo/term/GO:2000726
positive regulation of endothelial cell differentiation	Biological Process	GO:0045603	1	17	119	18117	0.00840336	0.000938345	0.106028	0.343818	NOTCH1,4851	http://amigo.geneontology.org/amigo/term/GO:0045603
presynaptic active zone assembly	Biological Process	GO:1904071	1	17	119	18117	0.00840336	0.000938345	0.106028	0.343818	MAGI2,9863	http://amigo.geneontology.org/amigo/term/GO:1904071
cell proliferation involved in heart morphogenesis	Biological Process	GO:0061323	1	17	119	18117	0.00840336	0.000938345	0.106028	0.343818	NOTCH1,4851	http://amigo.geneontology.org/amigo/term/GO:0061323
alkali metal ion binding	Molecular Function	GO:0031420	1	17	119	18117	0.00840336	0.000938345	0.106028	0.343818	PDXK,8566	http://amigo.geneontology.org/amigo/term/GO:0031420
mechanically gated channel activity	Molecular Function	GO:0022833	1	17	119	18117	0.00840336	0.000938345	0.106028	0.343818	TMEM63B,55362	http://amigo.geneontology.org/amigo/term/GO:0022833
phosphate ion transmembrane transporter activity	Molecular Function	GO:0015114	1	17	119	18117	0.00840336	0.000938345	0.106028	0.343818	SLC37A3,84255	http://amigo.geneontology.org/amigo/term/GO:0015114
cellular response to fluid shear stress	Biological Process	GO:0071498	1	17	119	18117	0.00840336	0.000938345	0.106028	0.343818	MAP2K5,5607	http://amigo.geneontology.org/amigo/term/GO:0071498
glutathione biosynthetic process	Biological Process	GO:0006750	1	17	119	18117	0.00840336	0.000938345	0.106028	0.343818	CNDP2,55748	http://amigo.geneontology.org/amigo/term/GO:0006750
positive regulation of nucleic acid-templated transcription	Biological Process	GO:1903508	16	1742	119	18117	0.134454	0.0961528	0.106175	0.344007	GLIS3,169792|NOTCH1,4851|MAP2K5,5607|ZBTB16,7704|HOXB7,3217|SPIB,6689|LTF,4057|PRKCH,5583|ELL,8178|PLA2G1B,5319|CDH13,1012|KLF15,28999|JAK2,3717|ZNF148,7707|MED12L,116931|MAML3,55534	http://amigo.geneontology.org/amigo/term/GO:1903508
transcription elongation from RNA polymerase II promoter	Biological Process	GO:0006368	2	85	119	18117	0.0168067	0.00469173	0.10757	0.347764	ELL,8178|CTDP1,9150	http://amigo.geneontology.org/amigo/term/GO:0006368
recycling endosome membrane	Cellular Component	GO:0055038	2	85	119	18117	0.0168067	0.00469173	0.10757	0.347764	SORL1,6653|SCAMP2,10066	http://amigo.geneontology.org/amigo/term/GO:0055038
organic acid binding	Molecular Function	GO:0043177	4	275	119	18117	0.0336134	0.0151791	0.107603	0.347764	OSBPL10,114884|SIGLEC5,8778|PLA2G1B,5319|GLUL,2752	http://amigo.geneontology.org/amigo/term/GO:0043177
metal ion binding	Molecular Function	GO:0046872	33	4086	119	18117	0.277311	0.225534	0.108107	0.349103	MAN2B2,23324|GLIS3,169792|MAP2K5,5607|LTF,4057|GLUL,2752|PRKCH,5583|ZFAND2A,90637|RPH3AL,9501|GALNT9,50614|ZFYVE28,57732|HPCAL1,3241|CDH13,1012|ZNF148,7707|CIZ1,25792|JAK2,3717|S100A14,57402|S100A13,6284|DYRK2,8445|NOTCH1,4851|ZBTB16,7704|PROZ,8858|GLI4,2738|RIOX2,84864|OBSCN,84033|ADARB2,105|MGMT,4255|KDM4B,23030|PLA2G1B,5319|S100A1,6271|KLF15,28999|PDXK,8566|CNDP2,55748|ZNF385D,79750	http://amigo.geneontology.org/amigo/term/GO:0046872
cellular response to interferon-gamma	Biological Process	GO:0071346	3	175	119	18117	0.0252101	0.00965944	0.108282	0.34938	JAK2,3717|HLA-DQB2,3120|GBP2,2634	http://amigo.geneontology.org/amigo/term/GO:0071346
adenyl ribonucleotide binding	Molecular Function	GO:0032559	14	1486	119	18117	0.117647	0.0820224	0.10857	0.350015	PRKCH,5583|PRKAG2,51422|MAP2K5,5607|PRKG1,5592|OBSCN,84033|TTLL10,254173|JAK2,3717|MYH15,22989|ABCB4,5244|PDXK,8566|SGK2,10110|GLUL,2752|PRPF4B,8899|DYRK2,8445	http://amigo.geneontology.org/amigo/term/GO:0032559
positive regulation of neuron projection development	Biological Process	GO:0010976	4	276	119	18117	0.0336134	0.0152343	0.108662	0.350022	TENM3,55714|CYFIP1,23191|ANKRD27,84079|MAGI2,9863	http://amigo.geneontology.org/amigo/term/GO:0010976
cation channel complex	Cellular Component	GO:0034703	3	176	119	18117	0.0252101	0.00971463	0.10966	0.350596	VAMP2,6844|CACNA1I,8911|SCN10A,6336	http://amigo.geneontology.org/amigo/term/GO:0034703
rough endoplasmic reticulum	Cellular Component	GO:0005791	2	86	119	18117	0.0168067	0.00474692	0.109677	0.350596	GLUL,2752|PCSK9,255738	http://amigo.geneontology.org/amigo/term/GO:0005791
regulation of epidermal growth factor receptor signaling pathway	Biological Process	GO:0042058	2	86	119	18117	0.0168067	0.00474692	0.109677	0.350596	ZFYVE28,57732|CDH13,1012	http://amigo.geneontology.org/amigo/term/GO:0042058
activation of cysteine-type endopeptidase activity involved in apoptotic process	Biological Process	GO:0006919	2	86	119	18117	0.0168067	0.00474692	0.109677	0.350596	JAK2,3717|CASP9,842	http://amigo.geneontology.org/amigo/term/GO:0006919
cell-cell junction	Cellular Component	GO:0005911	5	385	119	18117	0.0420168	0.0212508	0.109883	0.350596	SCRIB,23513|ABCB4,5244|MAGI2,9863|TBCD,6904|ANK3,288	http://amigo.geneontology.org/amigo/term/GO:0005911
neutrophil mediated immunity	Biological Process	GO:0002446	6	498	119	18117	0.0504202	0.027488	0.110116	0.350596	CYFIP1,23191|VAMP2,6844|PDXK,8566|SIGLEC5,8778|PLA2G1B,5319|LTF,4057	http://amigo.geneontology.org/amigo/term/GO:0002446
regulation of plasma lipoprotein particle levels	Biological Process	GO:0097006	2	87	119	18117	0.0168067	0.00480212	0.111796	0.350596	MTTP,4547|PCSK9,255738	http://amigo.geneontology.org/amigo/term/GO:0097006
negative regulation of ion transmembrane transport	Biological Process	GO:0034766	2	87	119	18117	0.0168067	0.00480212	0.111796	0.350596	ANK3,288|PCSK9,255738	http://amigo.geneontology.org/amigo/term/GO:0034766
regulation of epidermis development	Biological Process	GO:0045682	2	87	119	18117	0.0168067	0.00480212	0.111796	0.350596	PRKCH,5583|NOTCH1,4851	http://amigo.geneontology.org/amigo/term/GO:0045682
positive regulation of JAK-STAT cascade	Biological Process	GO:0046427	2	87	119	18117	0.0168067	0.00480212	0.111796	0.350596	NOTCH1,4851|JAK2,3717	http://amigo.geneontology.org/amigo/term/GO:0046427
cation channel activity	Molecular Function	GO:0005261	4	279	119	18117	0.0336134	0.0153999	0.111867	0.350596	TMEM63B,55362|TPCN1,53373|CACNA1I,8911|SCN10A,6336	http://amigo.geneontology.org/amigo/term/GO:0005261
positive regulation of macrophage derived foam cell differentiation	Biological Process	GO:0010744	1	18	119	18117	0.00840336	0.000993542	0.111906	0.350596	PRKCH,5583	http://amigo.geneontology.org/amigo/term/GO:0010744
MAP kinase kinase activity	Molecular Function	GO:0004708	1	18	119	18117	0.00840336	0.000993542	0.111906	0.350596	MAP2K5,5607	http://amigo.geneontology.org/amigo/term/GO:0004708
negative regulation of interleukin-8 production	Biological Process	GO:0032717	1	18	119	18117	0.00840336	0.000993542	0.111906	0.350596	MAP2K5,5607	http://amigo.geneontology.org/amigo/term/GO:0032717
RNA cap binding	Molecular Function	GO:0000339	1	18	119	18117	0.00840336	0.000993542	0.111906	0.350596	CYFIP1,23191	http://amigo.geneontology.org/amigo/term/GO:0000339
dicarboxylic acid catabolic process	Biological Process	GO:0043649	1	18	119	18117	0.00840336	0.000993542	0.111906	0.350596	GLUL,2752	http://amigo.geneontology.org/amigo/term/GO:0043649
cellular response to gonadotropin stimulus	Biological Process	GO:0071371	1	18	119	18117	0.00840336	0.000993542	0.111906	0.350596	NOTCH1,4851	http://amigo.geneontology.org/amigo/term/GO:0071371
negative regulation of epidermis development	Biological Process	GO:0045683	1	18	119	18117	0.00840336	0.000993542	0.111906	0.350596	NOTCH1,4851	http://amigo.geneontology.org/amigo/term/GO:0045683
negative regulation of chemokine production	Biological Process	GO:0032682	1	18	119	18117	0.00840336	0.000993542	0.111906	0.350596	MAP2K5,5607	http://amigo.geneontology.org/amigo/term/GO:0032682
stereocilium bundle tip	Cellular Component	GO:0032426	1	18	119	18117	0.00840336	0.000993542	0.111906	0.350596	ESPNL,339768	http://amigo.geneontology.org/amigo/term/GO:0032426
retina vasculature development in camera-type eye	Biological Process	GO:0061298	1	18	119	18117	0.00840336	0.000993542	0.111906	0.350596	RHOJ,57381	http://amigo.geneontology.org/amigo/term/GO:0061298
osteoclast development	Biological Process	GO:0036035	1	18	119	18117	0.00840336	0.000993542	0.111906	0.350596	LTF,4057	http://amigo.geneontology.org/amigo/term/GO:0036035
negative regulation of myotube differentiation	Biological Process	GO:0010832	1	18	119	18117	0.00840336	0.000993542	0.111906	0.350596	NOTCH1,4851	http://amigo.geneontology.org/amigo/term/GO:0010832
glutamine family amino acid biosynthetic process	Biological Process	GO:0009084	1	18	119	18117	0.00840336	0.000993542	0.111906	0.350596	GLUL,2752	http://amigo.geneontology.org/amigo/term/GO:0009084
filopodium tip	Cellular Component	GO:0032433	1	18	119	18117	0.00840336	0.000993542	0.111906	0.350596	CYFIP1,23191	http://amigo.geneontology.org/amigo/term/GO:0032433
receptor localization to synapse	Biological Process	GO:0097120	1	18	119	18117	0.00840336	0.000993542	0.111906	0.350596	SCRIB,23513	http://amigo.geneontology.org/amigo/term/GO:0097120
phosphatidylglycerol acyl-chain remodeling	Biological Process	GO:0036148	1	18	119	18117	0.00840336	0.000993542	0.111906	0.350596	PLA2G1B,5319	http://amigo.geneontology.org/amigo/term/GO:0036148
positive regulation of branching involved in ureteric bud morphogenesis	Biological Process	GO:0090190	1	18	119	18117	0.00840336	0.000993542	0.111906	0.350596	HOXB7,3217	http://amigo.geneontology.org/amigo/term/GO:0090190
retrograde transport, endosome to plasma membrane	Biological Process	GO:1990126	1	18	119	18117	0.00840336	0.000993542	0.111906	0.350596	ANKRD27,84079	http://amigo.geneontology.org/amigo/term/GO:1990126
regulation of cell growth involved in cardiac muscle cell development	Biological Process	GO:0061050	1	18	119	18117	0.00840336	0.000993542	0.111906	0.350596	CTDP1,9150	http://amigo.geneontology.org/amigo/term/GO:0061050
chondrocyte proliferation	Biological Process	GO:0035988	1	18	119	18117	0.00840336	0.000993542	0.111906	0.350596	LTF,4057	http://amigo.geneontology.org/amigo/term/GO:0035988
negative regulation of sodium ion transport	Biological Process	GO:0010766	1	18	119	18117	0.00840336	0.000993542	0.111906	0.350596	PCSK9,255738	http://amigo.geneontology.org/amigo/term/GO:0010766
phosphatidylinositol acyl-chain remodeling	Biological Process	GO:0036149	1	18	119	18117	0.00840336	0.000993542	0.111906	0.350596	PLA2G1B,5319	http://amigo.geneontology.org/amigo/term/GO:0036149
polypeptide N-acetylgalactosaminyltransferase activity	Molecular Function	GO:0004653	1	18	119	18117	0.00840336	0.000993542	0.111906	0.350596	GALNT9,50614	http://amigo.geneontology.org/amigo/term/GO:0004653
regulation of response to external stimulus	Biological Process	GO:0032101	10	983	119	18117	0.0840336	0.0542584	0.112197	0.351226	SCIMP,388325|NOTCH1,4851|PRKAG2,51422|CDH13,1012|PRKG1,5592|SCRIB,23513|JAK2,3717|VAMP2,6844|S100A14,57402|LTF,4057	http://amigo.geneontology.org/amigo/term/GO:0032101
coated vesicle membrane	Cellular Component	GO:0030662	3	178	119	18117	0.0252101	0.00982503	0.112434	0.351403	VAMP2,6844|HLA-DQB2,3120|CLBA1,122616	http://amigo.geneontology.org/amigo/term/GO:0030662
regulation of signal transduction by p53 class mediator	Biological Process	GO:1901796	3	178	119	18117	0.0252101	0.00982503	0.112434	0.351403	RPF2,84154|PRKAG2,51422|DYRK2,8445	http://amigo.geneontology.org/amigo/term/GO:1901796
regulation of locomotion	Biological Process	GO:0040012	10	984	119	18117	0.0840336	0.0543136	0.112745	0.352048	LAMA4,3910|NOTCH1,4851|MAP2K5,5607|CDH13,1012|SORL1,6653|RHOJ,57381|JAK2,3717|S100A14,57402|MAGI2,9863|GLUL,2752	http://amigo.geneontology.org/amigo/term/GO:0040012
positive regulation of hydrolase activity	Biological Process	GO:0051345	8	738	119	18117	0.0672269	0.0407352	0.112822	0.352048	ANKRD27,84079|PLA2G1B,5319|TBCD,6904|CASP9,842|ARHGAP39,80728|JAK2,3717|SCRIB,23513|MAGI2,9863	http://amigo.geneontology.org/amigo/term/GO:0051345
adenyl nucleotide binding	Molecular Function	GO:0030554	14	1496	119	18117	0.117647	0.0825744	0.112968	0.352221	PRKCH,5583|PRKAG2,51422|MAP2K5,5607|PRKG1,5592|OBSCN,84033|TTLL10,254173|JAK2,3717|MYH15,22989|ABCB4,5244|PDXK,8566|SGK2,10110|GLUL,2752|PRPF4B,8899|DYRK2,8445	http://amigo.geneontology.org/amigo/term/GO:0030554
regulation of immune response	Biological Process	GO:0050776	10	985	119	18117	0.0840336	0.0543688	0.113295	0.352956	SCIMP,388325|PRKCH,5583|CYFIP1,23191|PLA2G1B,5319|HLA-DQB2,3120|S100A1,6271|JAK2,3717|VAMP2,6844|S100A14,57402|LTF,4057	http://amigo.geneontology.org/amigo/term/GO:0050776
positive regulation of signaling	Biological Process	GO:0023056	16	1760	119	18117	0.134454	0.0971463	0.113452	0.352962	NOTCH1,4851|CYFIP1,23191|MAP2K5,5607|SCRIB,23513|VAMP2,6844|GLUL,2752|LTF,4057|PRKCH,5583|SCIMP,388325|RPH3AL,9501|PLA2G1B,5319|CDH13,1012|SORL1,6653|JAK2,3717|S100A13,6284|MAML3,55534	http://amigo.geneontology.org/amigo/term/GO:0023056
neuron differentiation	Biological Process	GO:0030182	13	1368	119	18117	0.109244	0.0755092	0.113825	0.352962	NOTCH1,4851|CYFIP1,23191|ANKRD27,84079|TBCD,6904|ANK3,288|PRKG1,5592|TENM3,55714|SCRIB,23513|JAK2,3717|KIRREL3,84623|MAGI2,9863|ANKS1A,23294|PCSK9,255738	http://amigo.geneontology.org/amigo/term/GO:0030182
interaction with symbiont	Biological Process	GO:0051702	2	88	119	18117	0.0168067	0.00485732	0.113925	0.352962	CTDP1,9150|LTF,4057	http://amigo.geneontology.org/amigo/term/GO:0051702
antimicrobial humoral response	Biological Process	GO:0019730	2	88	119	18117	0.0168067	0.00485732	0.113925	0.352962	PLA2G1B,5319|LTF,4057	http://amigo.geneontology.org/amigo/term/GO:0019730
positive regulation of ossification	Biological Process	GO:0045778	2	88	119	18117	0.0168067	0.00485732	0.113925	0.352962	ZBTB16,7704|LTF,4057	http://amigo.geneontology.org/amigo/term/GO:0045778
kinase activator activity	Molecular Function	GO:0019209	2	88	119	18117	0.0168067	0.00485732	0.113925	0.352962	PRKAG2,51422|LTF,4057	http://amigo.geneontology.org/amigo/term/GO:0019209
positive regulation of multi-organism process	Biological Process	GO:0043902	3	180	119	18117	0.0252101	0.00993542	0.115236	0.352962	SCIMP,388325|NOTCH1,4851|CTDP1,9150	http://amigo.geneontology.org/amigo/term/GO:0043902
positive regulation of cytoplasmic transport	Biological Process	GO:1903651	3	180	119	18117	0.0252101	0.00993542	0.115236	0.352962	SORL1,6653|JAK2,3717|PLA2G1B,5319	http://amigo.geneontology.org/amigo/term/GO:1903651
positive regulation of vasculature development	Biological Process	GO:1904018	3	180	119	18117	0.0252101	0.00993542	0.115236	0.352962	RHOJ,57381|NOTCH1,4851|S100A1,6271	http://amigo.geneontology.org/amigo/term/GO:1904018
angiogenesis	Biological Process	GO:0001525	6	505	119	18117	0.0504202	0.0278744	0.115597	0.352962	RHOJ,57381|NOTCH1,4851|MAP2K5,5607|GLUL,2752|CDH13,1012|S100A1,6271	http://amigo.geneontology.org/amigo/term/GO:0001525
regulation of BMP signaling pathway	Biological Process	GO:0030510	2	89	119	18117	0.0168067	0.00491251	0.116065	0.352962	SORL1,6653|NOTCH1,4851	http://amigo.geneontology.org/amigo/term/GO:0030510
positive regulation of cation transmembrane transport	Biological Process	GO:1904064	2	89	119	18117	0.0168067	0.00491251	0.116065	0.352962	ANK3,288|S100A1,6271	http://amigo.geneontology.org/amigo/term/GO:1904064
regulation of insulin secretion	Biological Process	GO:0050796	3	181	119	18117	0.0252101	0.00999062	0.116647	0.352962	JAK2,3717|RPH3AL,9501|GLUL,2752	http://amigo.geneontology.org/amigo/term/GO:0050796
nucleus	Cellular Component	GO:0005634	54	7180	119	18117	0.453782	0.396313	0.117092	0.352962	GLIS3,169792|CTDP1,9150|MAP2K5,5607|TASOR2,54906|HOXB7,3217|PRM1,5619|RALGDS,5900|C1orf52,148423|SPIB,6689|LTF,4057|GLUL,2752|ELL,8178|ZFAND2A,90637|LDHC,3948|HSF5,124535|GBP2,2634|SORL1,6653|RPF2,84154|ZNF148,7707|JAK2,3717|CIZ1,25792|SIM1,6492|S100A13,6284|MED12L,116931|CCDC36,339834|MAML3,55534|DYRK2,8445|NOTCH1,4851|ZBTB16,7704|ARHGAP39,80728|CASP9,842|RIOX2,84864|GLI4,2738|OBSCN,84033|SCRIB,…	http://amigo.geneontology.org/amigo/term/GO:0005634
nuclear speck	Cellular Component	GO:0016607	5	393	119	18117	0.0420168	0.0216923	0.117103	0.352962	ELL,8178|ZBTB16,7704|SPOP,8405|PRPF4B,8899|MAML3,55534	http://amigo.geneontology.org/amigo/term/GO:0016607
protein localization to nucleus	Biological Process	GO:0034504	4	284	119	18117	0.0336134	0.0156759	0.117302	0.352962	RPF2,84154|JAK2,3717|ZBTB16,7704|GBP2,2634	http://amigo.geneontology.org/amigo/term/GO:0034504
organonitrogen compound biosynthetic process	Biological Process	GO:1901566	8	745	119	18117	0.0672269	0.0411216	0.117332	0.352962	ACCS,84680|PRKAG2,51422|KYNU,8942|LDHC,3948|AMD1,262|PDXK,8566|CNDP2,55748|GLUL,2752	http://amigo.geneontology.org/amigo/term/GO:1901566
base conversion or substitution editing	Biological Process	GO:0016553	1	19	119	18117	0.00840336	0.00104874	0.117745	0.352962	ADARB2,105	http://amigo.geneontology.org/amigo/term/GO:0016553
negative regulation of platelet activation	Biological Process	GO:0010544	1	19	119	18117	0.00840336	0.00104874	0.117745	0.352962	PRKG1,5592	http://amigo.geneontology.org/amigo/term/GO:0010544
leukotriene biosynthetic process	Biological Process	GO:0019370	1	19	119	18117	0.00840336	0.00104874	0.117745	0.352962	PLA2G1B,5319	http://amigo.geneontology.org/amigo/term/GO:0019370
endocytic vesicle lumen	Cellular Component	GO:0071682	1	19	119	18117	0.00840336	0.00104874	0.117745	0.352962	LTF,4057	http://amigo.geneontology.org/amigo/term/GO:0071682
nucleotide receptor activity	Molecular Function	GO:0016502	1	19	119	18117	0.00840336	0.00104874	0.117745	0.352962	P2RY14,9934	http://amigo.geneontology.org/amigo/term/GO:0016502
phosphatidylinositol-5-phosphate binding	Molecular Function	GO:0010314	1	19	119	18117	0.00840336	0.00104874	0.117745	0.352962	OBSCN,84033	http://amigo.geneontology.org/amigo/term/GO:0010314
detection of light stimulus involved in visual perception	Biological Process	GO:0050908	1	19	119	18117	0.00840336	0.00104874	0.117745	0.352962	RGS9BP,388531	http://amigo.geneontology.org/amigo/term/GO:0050908
negative regulation of peptidyl-lysine acetylation	Biological Process	GO:2000757	1	19	119	18117	0.00840336	0.00104874	0.117745	0.352962	KLF15,28999	http://amigo.geneontology.org/amigo/term/GO:2000757
protein targeting to lysosome	Biological Process	GO:0006622	1	19	119	18117	0.00840336	0.00104874	0.117745	0.352962	SORL1,6653	http://amigo.geneontology.org/amigo/term/GO:0006622
positive regulation of myelination	Biological Process	GO:0031643	1	19	119	18117	0.00840336	0.00104874	0.117745	0.352962	WASF3,10810	http://amigo.geneontology.org/amigo/term/GO:0031643
ossification involved in bone maturation	Biological Process	GO:0043931	1	19	119	18117	0.00840336	0.00104874	0.117745	0.352962	LTF,4057	http://amigo.geneontology.org/amigo/term/GO:0043931
aromatic amino acid family catabolic process	Biological Process	GO:0009074	1	19	119	18117	0.00840336	0.00104874	0.117745	0.352962	KYNU,8942	http://amigo.geneontology.org/amigo/term/GO:0009074
fatty acid transmembrane transport	Biological Process	GO:1902001	1	19	119	18117	0.00840336	0.00104874	0.117745	0.352962	PRKAG2,51422	http://amigo.geneontology.org/amigo/term/GO:1902001
cytoskeletal adaptor activity	Molecular Function	GO:0008093	1	19	119	18117	0.00840336	0.00104874	0.117745	0.352962	ANK3,288	http://amigo.geneontology.org/amigo/term/GO:0008093
detection of light stimulus involved in sensory perception	Biological Process	GO:0050962	1	19	119	18117	0.00840336	0.00104874	0.117745	0.352962	RGS9BP,388531	http://amigo.geneontology.org/amigo/term/GO:0050962
purinergic nucleotide receptor activity	Molecular Function	GO:0001614	1	19	119	18117	0.00840336	0.00104874	0.117745	0.352962	P2RY14,9934	http://amigo.geneontology.org/amigo/term/GO:0001614
regulation of toll-like receptor 4 signaling pathway	Biological Process	GO:0034143	1	19	119	18117	0.00840336	0.00104874	0.117745	0.352962	LTF,4057	http://amigo.geneontology.org/amigo/term/GO:0034143
nonribosomal peptide biosynthetic process	Biological Process	GO:0019184	1	19	119	18117	0.00840336	0.00104874	0.117745	0.352962	CNDP2,55748	http://amigo.geneontology.org/amigo/term/GO:0019184
negative regulation of cellular amide metabolic process	Biological Process	GO:0034249	1	19	119	18117	0.00840336	0.00104874	0.117745	0.352962	SORL1,6653	http://amigo.geneontology.org/amigo/term/GO:0034249
platelet formation	Biological Process	GO:0030220	1	19	119	18117	0.00840336	0.00104874	0.117745	0.352962	CASP9,842	http://amigo.geneontology.org/amigo/term/GO:0030220
cellular response to low-density lipoprotein particle stimulus	Biological Process	GO:0071404	1	19	119	18117	0.00840336	0.00104874	0.117745	0.352962	CDH13,1012	http://amigo.geneontology.org/amigo/term/GO:0071404
post-anal tail morphogenesis	Biological Process	GO:0036342	1	19	119	18117	0.00840336	0.00104874	0.117745	0.352962	SCRIB,23513	http://amigo.geneontology.org/amigo/term/GO:0036342
RNA polymerase II basal transcription factor binding	Molecular Function	GO:0001091	1	19	119	18117	0.00840336	0.00104874	0.117745	0.352962	CTDP1,9150	http://amigo.geneontology.org/amigo/term/GO:0001091
response to muramyl dipeptide	Biological Process	GO:0032495	1	19	119	18117	0.00840336	0.00104874	0.117745	0.352962	NOTCH1,4851	http://amigo.geneontology.org/amigo/term/GO:0032495
response to low-density lipoprotein particle	Biological Process	GO:0055098	1	19	119	18117	0.00840336	0.00104874	0.117745	0.352962	CDH13,1012	http://amigo.geneontology.org/amigo/term/GO:0055098
positive regulation of monocyte chemotaxis	Biological Process	GO:0090026	1	19	119	18117	0.00840336	0.00104874	0.117745	0.352962	S100A14,57402	http://amigo.geneontology.org/amigo/term/GO:0090026
negative regulation of calcium-mediated signaling	Biological Process	GO:0050849	1	19	119	18117	0.00840336	0.00104874	0.117745	0.352962	DYRK2,8445	http://amigo.geneontology.org/amigo/term/GO:0050849
costamere	Cellular Component	GO:0043034	1	19	119	18117	0.00840336	0.00104874	0.117745	0.352962	ANK3,288	http://amigo.geneontology.org/amigo/term/GO:0043034
protein localization to endosome	Biological Process	GO:0036010	1	19	119	18117	0.00840336	0.00104874	0.117745	0.352962	SORL1,6653	http://amigo.geneontology.org/amigo/term/GO:0036010
negative regulation of potassium ion transmembrane transporter activity	Biological Process	GO:1901017	1	19	119	18117	0.00840336	0.00104874	0.117745	0.352962	ANK3,288	http://amigo.geneontology.org/amigo/term/GO:1901017
cardioblast differentiation	Biological Process	GO:0010002	1	19	119	18117	0.00840336	0.00104874	0.117745	0.352962	NOTCH1,4851	http://amigo.geneontology.org/amigo/term/GO:0010002
negative regulation of muscle contraction	Biological Process	GO:0045932	1	19	119	18117	0.00840336	0.00104874	0.117745	0.352962	PRKG1,5592	http://amigo.geneontology.org/amigo/term/GO:0045932
lysosomal transport	Biological Process	GO:0007041	2	90	119	18117	0.0168067	0.00496771	0.118215	0.353552	SORL1,6653|PCSK9,255738	http://amigo.geneontology.org/amigo/term/GO:0007041
ER to Golgi transport vesicle	Cellular Component	GO:0030134	2	90	119	18117	0.0168067	0.00496771	0.118215	0.353552	HLA-DQB2,3120|PCSK9,255738	http://amigo.geneontology.org/amigo/term/GO:0030134
negative regulation of cysteine-type endopeptidase activity	Biological Process	GO:2000117	2	90	119	18117	0.0168067	0.00496771	0.118215	0.353552	MAP2K5,5607|LTF,4057	http://amigo.geneontology.org/amigo/term/GO:2000117
positive regulation of nucleobase-containing compound metabolic process	Biological Process	GO:0045935	18	2041	119	18117	0.151261	0.112657	0.119116	0.355973	GLIS3,169792|NOTCH1,4851|CTDP1,9150|MAP2K5,5607|ZBTB16,7704|HOXB7,3217|SPIB,6689|LTF,4057|MGMT,4255|PRKCH,5583|ELL,8178|PLA2G1B,5319|CDH13,1012|KLF15,28999|ZNF148,7707|JAK2,3717|MED12L,116931|MAML3,55534	http://amigo.geneontology.org/amigo/term/GO:0045935
cellular response to nitrogen compound	Biological Process	GO:1901699	7	628	119	18117	0.0588235	0.0346636	0.119721	0.357507	SORL1,6653|KLF15,28999|JAK2,3717|CYFIP1,23191|VAMP2,6844|PLA2G1B,5319|PCSK9,255738	http://amigo.geneontology.org/amigo/term/GO:1901699
ameboidal-type cell migration	Biological Process	GO:0001667	5	396	119	18117	0.0420168	0.0218579	0.119868	0.357673	RHOJ,57381|NOTCH1,4851|MAP2K5,5607|GLUL,2752|CDH13,1012	http://amigo.geneontology.org/amigo/term/GO:0001667
positive regulation of cell proliferation	Biological Process	GO:0008284	9	872	119	18117	0.0756303	0.0481316	0.119964	0.357683	PRKCH,5583|NOTCH1,4851|MAP2K5,5607|PLA2G1B,5319|CDH13,1012|JAK2,3717|S100A13,6284|GLUL,2752|LTF,4057	http://amigo.geneontology.org/amigo/term/GO:0008284
heart growth	Biological Process	GO:0060419	2	91	119	18117	0.0168067	0.00502291	0.120375	0.357934	NOTCH1,4851|CTDP1,9150	http://amigo.geneontology.org/amigo/term/GO:0060419
regulation of ERBB signaling pathway	Biological Process	GO:1901184	2	91	119	18117	0.0168067	0.00502291	0.120375	0.357934	ZFYVE28,57732|CDH13,1012	http://amigo.geneontology.org/amigo/term/GO:1901184
response to hormone	Biological Process	GO:0009725	9	873	119	18117	0.0756303	0.0481868	0.120574	0.357934	NOTCH1,4851|CYFIP1,23191|PLA2G1B,5319|CASP9,842|KLF15,28999|SORL1,6653|JAK2,3717|VAMP2,6844|PCSK9,255738	http://amigo.geneontology.org/amigo/term/GO:0009725
response to biotic stimulus	Biological Process	GO:0009607	10	998	119	18117	0.0840336	0.0550864	0.120577	0.357934	SCIMP,388325|LCE3C,353144|NOTCH1,4851|PLA2G1B,5319|CASP9,842|GBP2,2634|SCRIB,23513|JAK2,3717|S100A14,57402|LTF,4057	http://amigo.geneontology.org/amigo/term/GO:0009607
purine ribonucleoside triphosphate binding	Molecular Function	GO:0035639	16	1777	119	18117	0.134454	0.0980847	0.1206	0.357934	MAP2K5,5607|OBSCN,84033|TTLL10,254173|ABCB4,5244|SGK2,10110|GLUL,2752|PRKCH,5583|PRKAG2,51422|GBP2,2634|PRKG1,5592|RHOJ,57381|MYH15,22989|JAK2,3717|PDXK,8566|DYRK2,8445|PRPF4B,8899	http://amigo.geneontology.org/amigo/term/GO:0035639
myeloid cell differentiation	Biological Process	GO:0030099	5	397	119	18117	0.0420168	0.0219131	0.120797	0.357934	JAK2,3717|ZBTB16,7704|HOXB7,3217|LTF,4057|CASP9,842	http://amigo.geneontology.org/amigo/term/GO:0030099
peptidase inhibitor activity	Molecular Function	GO:0030414	3	184	119	18117	0.0252101	0.0101562	0.120918	0.357934	SSPO,23145|LTF,4057|SERPINA4,5267	http://amigo.geneontology.org/amigo/term/GO:0030414
enzyme activator activity	Molecular Function	GO:0008047	6	513	119	18117	0.0504202	0.0283159	0.122028	0.357934	ANKRD27,84079|PRKAG2,51422|LTF,4057|TBCD,6904|CASP9,842|ARHGAP39,80728	http://amigo.geneontology.org/amigo/term/GO:0008047
voltage-gated ion channel activity	Molecular Function	GO:0005244	3	185	119	18117	0.0252101	0.0102114	0.122354	0.357934	TPCN1,53373|CACNA1I,8911|SCN10A,6336	http://amigo.geneontology.org/amigo/term/GO:0005244
voltage-gated channel activity	Molecular Function	GO:0022832	3	185	119	18117	0.0252101	0.0102114	0.122354	0.357934	TPCN1,53373|CACNA1I,8911|SCN10A,6336	http://amigo.geneontology.org/amigo/term/GO:0022832
cellular response to endogenous stimulus	Biological Process	GO:0071495	11	1128	119	18117	0.092437	0.062262	0.122376	0.357934	NOTCH1,4851|CYFIP1,23191|PLA2G1B,5319|CDH13,1012|CASP9,842|SORL1,6653|KLF15,28999|JAK2,3717|VAMP2,6844|MAGI2,9863|PCSK9,255738	http://amigo.geneontology.org/amigo/term/GO:0071495
positive regulation of ion transmembrane transporter activity	Biological Process	GO:0032414	2	92	119	18117	0.0168067	0.0050781	0.122544	0.357934	ANK3,288|S100A1,6271	http://amigo.geneontology.org/amigo/term/GO:0032414
nucleoside monophosphate biosynthetic process	Biological Process	GO:0009124	2	92	119	18117	0.0168067	0.0050781	0.122544	0.357934	PRKAG2,51422|LDHC,3948	http://amigo.geneontology.org/amigo/term/GO:0009124
regulation of biomineral tissue development	Biological Process	GO:0070167	2	92	119	18117	0.0168067	0.0050781	0.122544	0.357934	NOTCH1,4851|LTF,4057	http://amigo.geneontology.org/amigo/term/GO:0070167
dioxygenase activity	Molecular Function	GO:0051213	2	92	119	18117	0.0168067	0.0050781	0.122544	0.357934	KDM4B,23030|RIOX2,84864	http://amigo.geneontology.org/amigo/term/GO:0051213
positive regulation of cell communication	Biological Process	GO:0010647	16	1782	119	18117	0.134454	0.0983607	0.122753	0.357934	NOTCH1,4851|CYFIP1,23191|MAP2K5,5607|ANK3,288|VAMP2,6844|GLUL,2752|LTF,4057|PRKCH,5583|SCIMP,388325|RPH3AL,9501|PLA2G1B,5319|CDH13,1012|SORL1,6653|JAK2,3717|S100A13,6284|MAML3,55534	http://amigo.geneontology.org/amigo/term/GO:0010647
transmembrane transport	Biological Process	GO:0055085	13	1388	119	18117	0.109244	0.0766131	0.123408	0.357934	SLC37A3,84255|TMEM63B,55362|PRKAG2,51422|SLC22A16,85413|ANK3,288|S100A1,6271|VAMP2,6844|ABCB4,5244|SGK2,10110|TPCN1,53373|CACNA1I,8911|SCN10A,6336|PCSK9,255738	http://amigo.geneontology.org/amigo/term/GO:0055085
endocardial cushion formation	Biological Process	GO:0003272	1	20	119	18117	0.00840336	0.00110394	0.123546	0.357934	NOTCH1,4851	http://amigo.geneontology.org/amigo/term/GO:0003272
asymmetric cell division	Biological Process	GO:0008356	1	20	119	18117	0.00840336	0.00110394	0.123546	0.357934	ZBTB16,7704	http://amigo.geneontology.org/amigo/term/GO:0008356
positive regulation of nitric-oxide synthase activity	Biological Process	GO:0051000	1	20	119	18117	0.00840336	0.00110394	0.123546	0.357934	S100A1,6271	http://amigo.geneontology.org/amigo/term/GO:0051000
regulation of cAMP-dependent protein kinase activity	Biological Process	GO:2000479	1	20	119	18117	0.00840336	0.00110394	0.123546	0.357934	PRKAG2,51422	http://amigo.geneontology.org/amigo/term/GO:2000479
nitric-oxide synthase biosynthetic process	Biological Process	GO:0051767	1	20	119	18117	0.00840336	0.00110394	0.123546	0.357934	JAK2,3717	http://amigo.geneontology.org/amigo/term/GO:0051767
presynaptic active zone organization	Biological Process	GO:1990709	1	20	119	18117	0.00840336	0.00110394	0.123546	0.357934	MAGI2,9863	http://amigo.geneontology.org/amigo/term/GO:1990709
cellular response to arsenic-containing substance	Biological Process	GO:0071243	1	20	119	18117	0.00840336	0.00110394	0.123546	0.357934	ZFAND2A,90637	http://amigo.geneontology.org/amigo/term/GO:0071243
regulation of nitric-oxide synthase biosynthetic process	Biological Process	GO:0051769	1	20	119	18117	0.00840336	0.00110394	0.123546	0.357934	JAK2,3717	http://amigo.geneontology.org/amigo/term/GO:0051769
lymphoid progenitor cell differentiation	Biological Process	GO:0002320	1	20	119	18117	0.00840336	0.00110394	0.123546	0.357934	NOTCH1,4851	http://amigo.geneontology.org/amigo/term/GO:0002320
regulation of cell-cell adhesion mediated by cadherin	Biological Process	GO:2000047	1	20	119	18117	0.00840336	0.00110394	0.123546	0.357934	NOTCH1,4851	http://amigo.geneontology.org/amigo/term/GO:2000047
positive regulation of sodium ion transmembrane transport	Biological Process	GO:1902307	1	20	119	18117	0.00840336	0.00110394	0.123546	0.357934	ANK3,288	http://amigo.geneontology.org/amigo/term/GO:1902307
positive regulation of cell migration involved in sprouting angiogenesis	Biological Process	GO:0090050	1	20	119	18117	0.00840336	0.00110394	0.123546	0.357934	RHOJ,57381	http://amigo.geneontology.org/amigo/term/GO:0090050
cellular biogenic amine catabolic process	Biological Process	GO:0042402	1	20	119	18117	0.00840336	0.00110394	0.123546	0.357934	KYNU,8942	http://amigo.geneontology.org/amigo/term/GO:0042402
adrenergic receptor binding	Molecular Function	GO:0031690	1	20	119	18117	0.00840336	0.00110394	0.123546	0.357934	MAGI2,9863	http://amigo.geneontology.org/amigo/term/GO:0031690
response to magnesium ion	Biological Process	GO:0032026	1	20	119	18117	0.00840336	0.00110394	0.123546	0.357934	ANK3,288	http://amigo.geneontology.org/amigo/term/GO:0032026
platelet morphogenesis	Biological Process	GO:0036344	1	20	119	18117	0.00840336	0.00110394	0.123546	0.357934	CASP9,842	http://amigo.geneontology.org/amigo/term/GO:0036344
pericardium development	Biological Process	GO:0060039	1	20	119	18117	0.00840336	0.00110394	0.123546	0.357934	NOTCH1,4851	http://amigo.geneontology.org/amigo/term/GO:0060039
cardiac right ventricle morphogenesis	Biological Process	GO:0003215	1	20	119	18117	0.00840336	0.00110394	0.123546	0.357934	NOTCH1,4851	http://amigo.geneontology.org/amigo/term/GO:0003215
positive regulation of chondrocyte differentiation	Biological Process	GO:0032332	1	20	119	18117	0.00840336	0.00110394	0.123546	0.357934	ZBTB16,7704	http://amigo.geneontology.org/amigo/term/GO:0032332
endolysosome	Cellular Component	GO:0036019	1	20	119	18117	0.00840336	0.00110394	0.123546	0.357934	PCSK9,255738	http://amigo.geneontology.org/amigo/term/GO:0036019
ankyrin binding	Molecular Function	GO:0030506	1	20	119	18117	0.00840336	0.00110394	0.123546	0.357934	OBSCN,84033	http://amigo.geneontology.org/amigo/term/GO:0030506
regulation of actin polymerization or depolymerization	Biological Process	GO:0008064	3	186	119	18117	0.0252101	0.0102666	0.123797	0.358393	WASF3,10810|CYFIP1,23191|ARFIP1,27236	http://amigo.geneontology.org/amigo/term/GO:0008064
nephron tubule development	Biological Process	GO:0072080	2	93	119	18117	0.0168067	0.0051333	0.124724	0.359471	NOTCH1,4851|HOXB7,3217	http://amigo.geneontology.org/amigo/term/GO:0072080
regulation of potassium ion transport	Biological Process	GO:0043266	2	93	119	18117	0.0168067	0.0051333	0.124724	0.359471	VAMP2,6844|ANK3,288	http://amigo.geneontology.org/amigo/term/GO:0043266
coated membrane	Cellular Component	GO:0048475	2	93	119	18117	0.0168067	0.0051333	0.124724	0.359471	CLBA1,122616|SCN10A,6336	http://amigo.geneontology.org/amigo/term/GO:0048475
receptor internalization	Biological Process	GO:0031623	2	93	119	18117	0.0168067	0.0051333	0.124724	0.359471	MAGI2,9863|PCSK9,255738	http://amigo.geneontology.org/amigo/term/GO:0031623
membrane coat	Cellular Component	GO:0030117	2	93	119	18117	0.0168067	0.0051333	0.124724	0.359471	CLBA1,122616|SCN10A,6336	http://amigo.geneontology.org/amigo/term/GO:0030117
vesicle fusion	Biological Process	GO:0006906	2	93	119	18117	0.0168067	0.0051333	0.124724	0.359471	ANKRD27,84079|VAMP2,6844	http://amigo.geneontology.org/amigo/term/GO:0006906
purine ribonucleoside binding	Molecular Function	GO:0032550	16	1787	119	18117	0.134454	0.0986366	0.12493	0.359797	MAP2K5,5607|OBSCN,84033|TTLL10,254173|ABCB4,5244|SGK2,10110|GLUL,2752|PRKCH,5583|PRKAG2,51422|GBP2,2634|PRKG1,5592|RHOJ,57381|MYH15,22989|JAK2,3717|PDXK,8566|DYRK2,8445|PRPF4B,8899	http://amigo.geneontology.org/amigo/term/GO:0032550
regulation of cellular component movement	Biological Process	GO:0051270	10	1006	119	18117	0.0840336	0.055528	0.125186	0.359909	LAMA4,3910|NOTCH1,4851|MAP2K5,5607|CDH13,1012|SORL1,6653|RHOJ,57381|JAK2,3717|S100A14,57402|MAGI2,9863|GLUL,2752	http://amigo.geneontology.org/amigo/term/GO:0051270
regulation of actin filament length	Biological Process	GO:0030832	3	187	119	18117	0.0252101	0.0103218	0.125246	0.359909	WASF3,10810|CYFIP1,23191|ARFIP1,27236	http://amigo.geneontology.org/amigo/term/GO:0030832
pyridine-containing compound metabolic process	Biological Process	GO:0072524	3	187	119	18117	0.0252101	0.0103218	0.125246	0.359909	PRKAG2,51422|PDXK,8566|KYNU,8942	http://amigo.geneontology.org/amigo/term/GO:0072524
ion channel complex	Cellular Component	GO:0034702	4	292	119	18117	0.0336134	0.0161175	0.126234	0.361981	SCRIB,23513|VAMP2,6844|CACNA1I,8911|SCN10A,6336	http://amigo.geneontology.org/amigo/term/GO:0034702
purine nucleoside binding	Molecular Function	GO:0001883	16	1790	119	18117	0.134454	0.0988022	0.126246	0.361981	MAP2K5,5607|OBSCN,84033|TTLL10,254173|ABCB4,5244|SGK2,10110|GLUL,2752|PRKCH,5583|PRKAG2,51422|GBP2,2634|PRKG1,5592|RHOJ,57381|MYH15,22989|JAK2,3717|PDXK,8566|DYRK2,8445|PRPF4B,8899	http://amigo.geneontology.org/amigo/term/GO:0001883
ribonucleoside binding	Molecular Function	GO:0032549	16	1790	119	18117	0.134454	0.0988022	0.126246	0.361981	MAP2K5,5607|OBSCN,84033|TTLL10,254173|ABCB4,5244|SGK2,10110|GLUL,2752|PRKCH,5583|PRKAG2,51422|GBP2,2634|PRKG1,5592|RHOJ,57381|MYH15,22989|JAK2,3717|PDXK,8566|DYRK2,8445|PRPF4B,8899	http://amigo.geneontology.org/amigo/term/GO:0032549
regulation of protein localization	Biological Process	GO:0032880	9	883	119	18117	0.0756303	0.0487388	0.126766	0.362476	PRKCH,5583|RPH3AL,9501|ARFIP1,27236|PLA2G1B,5319|ANK3,288|SORL1,6653|JAK2,3717|VAMP2,6844|GLUL,2752	http://amigo.geneontology.org/amigo/term/GO:0032880
regulation of receptor-mediated endocytosis	Biological Process	GO:0048259	2	94	119	18117	0.0168067	0.0051885	0.126913	0.362476	MAGI2,9863|PCSK9,255738	http://amigo.geneontology.org/amigo/term/GO:0048259
positive regulation of neuron death	Biological Process	GO:1901216	2	94	119	18117	0.0168067	0.0051885	0.126913	0.362476	CASP9,842|PCSK9,255738	http://amigo.geneontology.org/amigo/term/GO:1901216
cellular component biogenesis	Biological Process	GO:0044085	24	2883	119	18117	0.201681	0.159132	0.127022	0.362476	WASF3,10810|NOTCH1,4851|MTTP,4547|CYFIP1,23191|ANKRD27,84079|ANK3,288|RIOX2,84864|OBSCN,84033|VAMP2,6844|GLUL,2752|CENPU,79682|ESPNL,339768|PRKCH,5583|TMEM70,54968|ARFIP1,27236|TBCD,6904|CDH13,1012|SORL1,6653|RPF2,84154|RHOJ,57381|ZNF148,7707|JAK2,3717|KIRREL3,84623|MAGI2,9863	http://amigo.geneontology.org/amigo/term/GO:0044085
innate immune response-activating signal transduction	Biological Process	GO:0002758	4	293	119	18117	0.0336134	0.0161727	0.12737	0.362476	SCIMP,388325|S100A14,57402|LTF,4057|S100A1,6271	http://amigo.geneontology.org/amigo/term/GO:0002758
regulation of Rho protein signal transduction	Biological Process	GO:0035023	6	521	119	18117	0.0504202	0.0287575	0.128634	0.362476	SCRIB,23513|ANKRD27,84079|RASGRF2,5924|TBCD,6904|ARHGAP39,80728|PRKG1,5592	http://amigo.geneontology.org/amigo/term/GO:0035023
cytokine production	Biological Process	GO:0001816	8	762	119	18117	0.0672269	0.0420599	0.128685	0.362476	SCIMP,388325|MAP2K5,5607|PLA2G1B,5319|SORL1,6653|JAK2,3717|SCRIB,23513|LTF,4057|S100A13,6284	http://amigo.geneontology.org/amigo/term/GO:0001816
nucleoside binding	Molecular Function	GO:0001882	16	1796	119	18117	0.134454	0.0991334	0.128905	0.362476	MAP2K5,5607|OBSCN,84033|TTLL10,254173|ABCB4,5244|SGK2,10110|GLUL,2752|PRKCH,5583|PRKAG2,51422|GBP2,2634|PRKG1,5592|RHOJ,57381|MYH15,22989|JAK2,3717|PDXK,8566|DYRK2,8445|PRPF4B,8899	http://amigo.geneontology.org/amigo/term/GO:0001882
activation of cysteine-type endopeptidase activity	Biological Process	GO:0097202	2	95	119	18117	0.0168067	0.00524369	0.129111	0.362476	JAK2,3717|CASP9,842	http://amigo.geneontology.org/amigo/term/GO:0097202
negative regulation of transmembrane transport	Biological Process	GO:0034763	2	95	119	18117	0.0168067	0.00524369	0.129111	0.362476	ANK3,288|PCSK9,255738	http://amigo.geneontology.org/amigo/term/GO:0034763
renal tubule development	Biological Process	GO:0061326	2	95	119	18117	0.0168067	0.00524369	0.129111	0.362476	NOTCH1,4851|HOXB7,3217	http://amigo.geneontology.org/amigo/term/GO:0061326
protein autoprocessing	Biological Process	GO:0016540	1	21	119	18117	0.00840336	0.00115913	0.129309	0.362476	PCSK9,255738	http://amigo.geneontology.org/amigo/term/GO:0016540
response to lipoprotein particle	Biological Process	GO:0055094	1	21	119	18117	0.00840336	0.00115913	0.129309	0.362476	CDH13,1012	http://amigo.geneontology.org/amigo/term/GO:0055094
cellular response to lipoprotein particle stimulus	Biological Process	GO:0071402	1	21	119	18117	0.00840336	0.00115913	0.129309	0.362476	CDH13,1012	http://amigo.geneontology.org/amigo/term/GO:0071402
establishment of apical/basal cell polarity	Biological Process	GO:0035089	1	21	119	18117	0.00840336	0.00115913	0.129309	0.362476	SCRIB,23513	http://amigo.geneontology.org/amigo/term/GO:0035089
purinergic nucleotide receptor signaling pathway	Biological Process	GO:0035590	1	21	119	18117	0.00840336	0.00115913	0.129309	0.362476	P2RY14,9934	http://amigo.geneontology.org/amigo/term/GO:0035590
myosin filament	Cellular Component	GO:0032982	1	21	119	18117	0.00840336	0.00115913	0.129309	0.362476	MYH15,22989	http://amigo.geneontology.org/amigo/term/GO:0032982
pulmonary valve development	Biological Process	GO:0003177	1	21	119	18117	0.00840336	0.00115913	0.129309	0.362476	NOTCH1,4851	http://amigo.geneontology.org/amigo/term/GO:0003177
platelet dense granule	Cellular Component	GO:0042827	1	21	119	18117	0.00840336	0.00115913	0.129309	0.362476	SERPINA4,5267	http://amigo.geneontology.org/amigo/term/GO:0042827
amine catabolic process	Biological Process	GO:0009310	1	21	119	18117	0.00840336	0.00115913	0.129309	0.362476	KYNU,8942	http://amigo.geneontology.org/amigo/term/GO:0009310
low-density lipoprotein particle receptor binding	Molecular Function	GO:0050750	1	21	119	18117	0.00840336	0.00115913	0.129309	0.362476	PCSK9,255738	http://amigo.geneontology.org/amigo/term/GO:0050750
indole-containing compound metabolic process	Biological Process	GO:0042430	1	21	119	18117	0.00840336	0.00115913	0.129309	0.362476	KYNU,8942	http://amigo.geneontology.org/amigo/term/GO:0042430
auditory receptor cell development	Biological Process	GO:0060117	1	21	119	18117	0.00840336	0.00115913	0.129309	0.362476	SCRIB,23513	http://amigo.geneontology.org/amigo/term/GO:0060117
peptide hormone receptor binding	Molecular Function	GO:0051428	1	21	119	18117	0.00840336	0.00115913	0.129309	0.362476	JAK2,3717	http://amigo.geneontology.org/amigo/term/GO:0051428
positive regulation of mesonephros development	Biological Process	GO:0061213	1	21	119	18117	0.00840336	0.00115913	0.129309	0.362476	HOXB7,3217	http://amigo.geneontology.org/amigo/term/GO:0061213
negative regulation of cardiac muscle cell apoptotic process	Biological Process	GO:0010667	1	21	119	18117	0.00840336	0.00115913	0.129309	0.362476	JAK2,3717	http://amigo.geneontology.org/amigo/term/GO:0010667
sialic acid binding	Molecular Function	GO:0033691	1	21	119	18117	0.00840336	0.00115913	0.129309	0.362476	SIGLEC5,8778	http://amigo.geneontology.org/amigo/term/GO:0033691
regulation of platelet aggregation	Biological Process	GO:0090330	1	21	119	18117	0.00840336	0.00115913	0.129309	0.362476	PRKG1,5592	http://amigo.geneontology.org/amigo/term/GO:0090330
regulation of endothelial cell chemotaxis	Biological Process	GO:2001026	1	21	119	18117	0.00840336	0.00115913	0.129309	0.362476	NOTCH1,4851	http://amigo.geneontology.org/amigo/term/GO:2001026
cobalamin metabolic process	Biological Process	GO:0009235	1	21	119	18117	0.00840336	0.00115913	0.129309	0.362476	CTRB1,1504	http://amigo.geneontology.org/amigo/term/GO:0009235
morphogenesis of an endothelium	Biological Process	GO:0003159	1	21	119	18117	0.00840336	0.00115913	0.129309	0.362476	NOTCH1,4851	http://amigo.geneontology.org/amigo/term/GO:0003159
response to oxygen-containing compound	Biological Process	GO:1901700	14	1533	119	18117	0.117647	0.0846167	0.130165	0.364611	SCIMP,388325|NOTCH1,4851|CYFIP1,23191|PLA2G1B,5319|CASP9,842|SORL1,6653|KLF15,28999|JAK2,3717|VAMP2,6844|S100A14,57402|ABCB4,5244|GLUL,2752|LTF,4057|PCSK9,255738	http://amigo.geneontology.org/amigo/term/GO:1901700
organelle membrane fusion	Biological Process	GO:0090174	2	96	119	18117	0.0168067	0.00529889	0.131318	0.367312	ANKRD27,84079|VAMP2,6844	http://amigo.geneontology.org/amigo/term/GO:0090174
regulation of organ growth	Biological Process	GO:0046620	2	96	119	18117	0.0168067	0.00529889	0.131318	0.367312	NOTCH1,4851|CTDP1,9150	http://amigo.geneontology.org/amigo/term/GO:0046620
single-organism transport	Biological Process	GO:0044765	35	4452	119	18117	0.294118	0.245736	0.131485	0.367516	SLC37A3,84255|MTTP,4547|ANKRD27,84079|SLC22A16,85413|ANK3,288|SCAMP2,10066|LTF,4057|GLUL,2752|TMEM63B,55362|RPH3AL,9501|AMPH,273|ARFIP1,27236|SERPINA4,5267|SORL1,6653|JAK2,3717|SIGLEC5,8778|TPCN1,53373|S100A13,6284|CACNA1I,8911|PCSK9,255738|CYFIP1,23191|NOTCH1,4851|PROZ,8858|SCRIB,23513|VAMP2,6844|ABCB4,5244|OSBPL10,114884|SGK2,10110|SCN10A,6336|PRKAG2,51422|PLA2G1B,5319|S100A1,6271|KLF15,28999|P…	http://amigo.geneontology.org/amigo/term/GO:0044765
spermatogenesis	Biological Process	GO:0007283	6	526	119	18117	0.0504202	0.0290335	0.13285	0.37101	NOTCH1,4851|ZBTB16,7704|MYCBPAP,84073|SLC22A16,85413|PRM1,5619|CCDC36,339834	http://amigo.geneontology.org/amigo/term/GO:0007283
RNA polymerase II core promoter proximal region sequence-specific DNA binding	Molecular Function	GO:0000978	7	646	119	18117	0.0588235	0.0356571	0.133089	0.37101	KLF15,28999|ZNF148,7707|NOTCH1,4851|ZBTB16,7704|SPIB,6689|HOXB7,3217|HSF5,124535	http://amigo.geneontology.org/amigo/term/GO:0000978
GTPase regulator activity	Molecular Function	GO:0030695	4	298	119	18117	0.0336134	0.0164486	0.133117	0.37101	RALGDS,5900|ANKRD27,84079|TBCD,6904|ARHGAP39,80728	http://amigo.geneontology.org/amigo/term/GO:0030695
keratinocyte differentiation	Biological Process	GO:0030216	4	298	119	18117	0.0336134	0.0164486	0.133117	0.37101	PRKCH,5583|LCE3C,353144|KRTAP3-1,83896|NOTCH1,4851	http://amigo.geneontology.org/amigo/term/GO:0030216
sterol transport	Biological Process	GO:0015918	2	97	119	18117	0.0168067	0.00535409	0.133533	0.371447	OSBPL10,114884|ABCB4,5244	http://amigo.geneontology.org/amigo/term/GO:0015918
axon	Cellular Component	GO:0030424	6	528	119	18117	0.0504202	0.0291439	0.134555	0.371447	TENM3,55714|CYFIP1,23191|KIRREL3,84623|GLUL,2752|SCN10A,6336|ANK3,288	http://amigo.geneontology.org/amigo/term/GO:0030424
benzene-containing compound metabolic process	Biological Process	GO:0042537	1	22	119	18117	0.00840336	0.00121433	0.135035	0.371447	KYNU,8942	http://amigo.geneontology.org/amigo/term/GO:0042537
cardiac muscle hypertrophy in response to stress	Biological Process	GO:0014898	1	22	119	18117	0.00840336	0.00121433	0.135035	0.371447	KLF15,28999	http://amigo.geneontology.org/amigo/term/GO:0014898
MHC protein complex	Cellular Component	GO:0042611	1	22	119	18117	0.00840336	0.00121433	0.135035	0.371447	HLA-DQB2,3120	http://amigo.geneontology.org/amigo/term/GO:0042611
muscle hypertrophy in response to stress	Biological Process	GO:0003299	1	22	119	18117	0.00840336	0.00121433	0.135035	0.371447	KLF15,28999	http://amigo.geneontology.org/amigo/term/GO:0003299
interleukin-6-mediated signaling pathway	Biological Process	GO:0070102	1	22	119	18117	0.00840336	0.00121433	0.135035	0.371447	JAK2,3717	http://amigo.geneontology.org/amigo/term/GO:0070102
negative regulation of heart contraction	Biological Process	GO:0045822	1	22	119	18117	0.00840336	0.00121433	0.135035	0.371447	JAK2,3717	http://amigo.geneontology.org/amigo/term/GO:0045822
negative regulation of protein acetylation	Biological Process	GO:1901984	1	22	119	18117	0.00840336	0.00121433	0.135035	0.371447	KLF15,28999	http://amigo.geneontology.org/amigo/term/GO:1901984
cardiac muscle adaptation	Biological Process	GO:0014887	1	22	119	18117	0.00840336	0.00121433	0.135035	0.371447	KLF15,28999	http://amigo.geneontology.org/amigo/term/GO:0014887
toll-like receptor 3 signaling pathway	Biological Process	GO:0034138	1	22	119	18117	0.00840336	0.00121433	0.135035	0.371447	SCIMP,388325	http://amigo.geneontology.org/amigo/term/GO:0034138
membrane depolarization during cardiac muscle cell action potential	Biological Process	GO:0086012	1	22	119	18117	0.00840336	0.00121433	0.135035	0.371447	ANK3,288	http://amigo.geneontology.org/amigo/term/GO:0086012
bone maturation	Biological Process	GO:0070977	1	22	119	18117	0.00840336	0.00121433	0.135035	0.371447	LTF,4057	http://amigo.geneontology.org/amigo/term/GO:0070977
positive regulation of antigen receptor-mediated signaling pathway	Biological Process	GO:0050857	1	22	119	18117	0.00840336	0.00121433	0.135035	0.371447	PRKCH,5583	http://amigo.geneontology.org/amigo/term/GO:0050857
regulation of branching involved in ureteric bud morphogenesis	Biological Process	GO:0090189	1	22	119	18117	0.00840336	0.00121433	0.135035	0.371447	HOXB7,3217	http://amigo.geneontology.org/amigo/term/GO:0090189
cellular biogenic amine biosynthetic process	Biological Process	GO:0042401	1	22	119	18117	0.00840336	0.00121433	0.135035	0.371447	AMD1,262	http://amigo.geneontology.org/amigo/term/GO:0042401
mast cell granule	Cellular Component	GO:0042629	1	22	119	18117	0.00840336	0.00121433	0.135035	0.371447	S100A13,6284	http://amigo.geneontology.org/amigo/term/GO:0042629
left/right pattern formation	Biological Process	GO:0060972	1	22	119	18117	0.00840336	0.00121433	0.135035	0.371447	NOTCH1,4851	http://amigo.geneontology.org/amigo/term/GO:0060972
endopeptidase activity	Molecular Function	GO:0004175	5	412	119	18117	0.0420168	0.0227411	0.135129	0.371447	CTRB1,1504|LTF,4057|PROZ,8858|CASP9,842|PCSK9,255738	http://amigo.geneontology.org/amigo/term/GO:0004175
enzyme regulator activity	Molecular Function	GO:0030234	10	1023	119	18117	0.0840336	0.0564663	0.135301	0.371447	SSPO,23145|NOTCH1,4851|ANKRD27,84079|PRKAG2,51422|TBCD,6904|SERPINA4,5267|CASP9,842|ARHGAP39,80728|RALGDS,5900|LTF,4057	http://amigo.geneontology.org/amigo/term/GO:0030234
synaptic vesicle	Cellular Component	GO:0008021	3	194	119	18117	0.0252101	0.0107082	0.135559	0.371447	VAMP2,6844|KIRREL3,84623|AMPH,273	http://amigo.geneontology.org/amigo/term/GO:0008021
positive regulation of immune response	Biological Process	GO:0050778	8	772	119	18117	0.0672269	0.0426119	0.135624	0.371447	SCIMP,388325|PRKCH,5583|CYFIP1,23191|PLA2G1B,5319|HLA-DQB2,3120|S100A1,6271|S100A14,57402|LTF,4057	http://amigo.geneontology.org/amigo/term/GO:0050778
regulation of viral genome replication	Biological Process	GO:0045069	2	98	119	18117	0.0168067	0.00540928	0.135758	0.371447	NOTCH1,4851|LTF,4057	http://amigo.geneontology.org/amigo/term/GO:0045069
ureteric bud development	Biological Process	GO:0001657	2	98	119	18117	0.0168067	0.00540928	0.135758	0.371447	SIM1,6492|HOXB7,3217	http://amigo.geneontology.org/amigo/term/GO:0001657
cellular polysaccharide metabolic process	Biological Process	GO:0044264	2	98	119	18117	0.0168067	0.00540928	0.135758	0.371447	PRKAG2,51422|DYRK2,8445	http://amigo.geneontology.org/amigo/term/GO:0044264
cellular amino acid biosynthetic process	Biological Process	GO:0008652	2	98	119	18117	0.0168067	0.00540928	0.135758	0.371447	ACCS,84680|GLUL,2752	http://amigo.geneontology.org/amigo/term/GO:0008652
positive regulation of transcription, DNA-templated	Biological Process	GO:0045893	15	1678	119	18117	0.12605	0.0926202	0.13608	0.371455	PRKCH,5583|GLIS3,169792|NOTCH1,4851|ELL,8178|MAP2K5,5607|ZBTB16,7704|HOXB7,3217|PLA2G1B,5319|CDH13,1012|KLF15,28999|ZNF148,7707|JAK2,3717|SPIB,6689|LTF,4057|MAML3,55534	http://amigo.geneontology.org/amigo/term/GO:0045893
cell leading edge	Cellular Component	GO:0031252	5	413	119	18117	0.0420168	0.0227963	0.13611	0.371455	SCIMP,388325|WASF3,10810|SCRIB,23513|CYFIP1,23191|AMPH,273	http://amigo.geneontology.org/amigo/term/GO:0031252
regulation of sequence-specific DNA binding transcription factor activity	Biological Process	GO:0051090	5	413	119	18117	0.0420168	0.0227963	0.13611	0.371455	PRKCH,5583|JAK2,3717|MAP2K5,5607|PLA2G1B,5319|LTF,4057	http://amigo.geneontology.org/amigo/term/GO:0051090
transport	Biological Process	GO:0006810	38	4900	119	18117	0.319328	0.270464	0.136143	0.371455	SLC37A3,84255|MTTP,4547|ANKRD27,84079|SLC22A16,85413|CLBA1,122616|ANK3,288|SCAMP2,10066|LTF,4057|GLUL,2752|TMEM63B,55362|RPH3AL,9501|AMPH,273|ARFIP1,27236|SERPINA4,5267|CDH13,1012|SORL1,6653|RHOJ,57381|JAK2,3717|SIGLEC5,8778|TPCN1,53373|S100A13,6284|CACNA1I,8911|PCSK9,255738|CYFIP1,23191|NOTCH1,4851|PROZ,8858|SCRIB,23513|VAMP2,6844|ABCB4,5244|OSBPL10,114884|SGK2,10110|SCN10A,6336|PRKAG2,51422|PLA…	http://amigo.geneontology.org/amigo/term/GO:0006810
male gamete generation	Biological Process	GO:0048232	6	530	119	18117	0.0504202	0.0292543	0.136271	0.371544	NOTCH1,4851|ZBTB16,7704|MYCBPAP,84073|SLC22A16,85413|PRM1,5619|CCDC36,339834	http://amigo.geneontology.org/amigo/term/GO:0048232
endoplasmic reticulum lumen	Cellular Component	GO:0005788	4	301	119	18117	0.0336134	0.0166142	0.136616	0.372224	MTTP,4547|COL21A1,81578|PROZ,8858|PCSK9,255738	http://amigo.geneontology.org/amigo/term/GO:0005788
myeloid leukocyte activation	Biological Process	GO:0002274	7	651	119	18117	0.0588235	0.0359331	0.13693	0.37268	JAK2,3717|CYFIP1,23191|VAMP2,6844|PDXK,8566|SIGLEC5,8778|S100A13,6284|LTF,4057	http://amigo.geneontology.org/amigo/term/GO:0002274
positive regulation of nitrogen compound metabolic process	Biological Process	GO:0051173	18	2084	119	18117	0.151261	0.11503	0.136975	0.37268	GLIS3,169792|NOTCH1,4851|CTDP1,9150|MAP2K5,5607|ZBTB16,7704|HOXB7,3217|SPIB,6689|LTF,4057|MGMT,4255|PRKCH,5583|ELL,8178|PLA2G1B,5319|CDH13,1012|KLF15,28999|ZNF148,7707|JAK2,3717|MED12L,116931|MAML3,55534	http://amigo.geneontology.org/amigo/term/GO:0051173
carbohydrate derivative binding	Molecular Function	GO:0097367	19	2221	119	18117	0.159664	0.122592	0.137313	0.373338	MAP2K5,5607|OBSCN,84033|TTLL10,254173|OSBPL10,114884|ABCB4,5244|SGK2,10110|GLUL,2752|LTF,4057|PRKCH,5583|PRKAG2,51422|GBP2,2634|PRKG1,5592|RHOJ,57381|MYH15,22989|JAK2,3717|PDXK,8566|SIGLEC5,8778|DYRK2,8445|PRPF4B,8899	http://amigo.geneontology.org/amigo/term/GO:0097367
mesonephric epithelium development	Biological Process	GO:0072163	2	99	119	18117	0.0168067	0.00546448	0.13799	0.373724	SIM1,6492|HOXB7,3217	http://amigo.geneontology.org/amigo/term/GO:0072163
mesonephric tubule development	Biological Process	GO:0072164	2	99	119	18117	0.0168067	0.00546448	0.13799	0.373724	SIM1,6492|HOXB7,3217	http://amigo.geneontology.org/amigo/term/GO:0072164
organic acid transmembrane transport	Biological Process	GO:1903825	2	99	119	18117	0.0168067	0.00546448	0.13799	0.373724	PRKAG2,51422|SLC22A16,85413	http://amigo.geneontology.org/amigo/term/GO:1903825
lamellipodium	Cellular Component	GO:0030027	3	196	119	18117	0.0252101	0.0108186	0.138559	0.373724	WASF3,10810|SCRIB,23513|CYFIP1,23191	http://amigo.geneontology.org/amigo/term/GO:0030027
transferase activity, transferring hexosyl groups	Molecular Function	GO:0016758	3	196	119	18117	0.0252101	0.0108186	0.138559	0.373724	GALNT9,50614|GLT6D1,360203|B4GALNT4,338707	http://amigo.geneontology.org/amigo/term/GO:0016758
whole membrane	Cellular Component	GO:0098805	19	2224	119	18117	0.159664	0.122758	0.13858	0.373724	MAN2B2,23324|NOTCH1,4851|MTTP,4547|CLBA1,122616|ANK3,288|SCRIB,23513|SCAMP2,10066|VAMP2,6844|ABCB4,5244|SCIMP,388325|RPH3AL,9501|ZFYVE28,57732|HLA-DQB2,3120|CDH13,1012|SORL1,6653|JAK2,3717|SIGLEC5,8778|TPCN1,53373|PCSK9,255738	http://amigo.geneontology.org/amigo/term/GO:0098805
leukocyte mediated immunity	Biological Process	GO:0002443	8	777	119	18117	0.0672269	0.0428879	0.139164	0.373724	SCIMP,388325|CYFIP1,23191|PLA2G1B,5319|PDXK,8566|VAMP2,6844|SIGLEC5,8778|LTF,4057|S100A13,6284	http://amigo.geneontology.org/amigo/term/GO:0002443
cell differentiation	Biological Process	GO:0030154	33	4190	119	18117	0.277311	0.231274	0.139329	0.373724	SSPO,23145|LCE3C,353144|WASF3,10810|CTDP1,9150|ANKRD27,84079|HOXB7,3217|SLC22A16,85413|PRM1,5619|ANK3,288|ASTN1,460|KRTAP3-1,83896|SPIB,6689|LTF,4057|PRKCH,5583|TBCD,6904|PRKG1,5592|SORL1,6653|TENM3,55714|JAK2,3717|SIM1,6492|KIRREL3,84623|CCDC36,339834|PCSK9,255738|CYFIP1,23191|NOTCH1,4851|ZBTB16,7704|CASP9,842|OBSCN,84033|SCRIB,23513|KLF15,28999|MAGI2,9863|MYCBPAP,84073|ANKS1A,23294	http://amigo.geneontology.org/amigo/term/GO:0030154
regulation of ossification	Biological Process	GO:0030278	3	197	119	18117	0.0252101	0.0108738	0.140067	0.373724	NOTCH1,4851|ZBTB16,7704|LTF,4057	http://amigo.geneontology.org/amigo/term/GO:0030278
oligodendrocyte differentiation	Biological Process	GO:0048709	2	100	119	18117	0.0168067	0.00551968	0.140231	0.373724	WASF3,10810|NOTCH1,4851	http://amigo.geneontology.org/amigo/term/GO:0048709
purine ribonucleotide binding	Molecular Function	GO:0032555	16	1821	119	18117	0.134454	0.100513	0.140335	0.373724	MAP2K5,5607|OBSCN,84033|TTLL10,254173|ABCB4,5244|SGK2,10110|GLUL,2752|PRKCH,5583|PRKAG2,51422|GBP2,2634|PRKG1,5592|RHOJ,57381|MYH15,22989|JAK2,3717|PDXK,8566|DYRK2,8445|PRPF4B,8899	http://amigo.geneontology.org/amigo/term/GO:0032555
leukocyte degranulation	Biological Process	GO:0043299	6	535	119	18117	0.0504202	0.0295303	0.140605	0.373724	CYFIP1,23191|VAMP2,6844|PDXK,8566|SIGLEC5,8778|S100A13,6284|LTF,4057	http://amigo.geneontology.org/amigo/term/GO:0043299
regulation of transcription from RNA polymerase III promoter	Biological Process	GO:0006359	1	23	119	18117	0.00840336	0.00126953	0.140723	0.373724	ELL,8178	http://amigo.geneontology.org/amigo/term/GO:0006359
fibroblast growth factor binding	Molecular Function	GO:0017134	1	23	119	18117	0.00840336	0.00126953	0.140723	0.373724	S100A13,6284	http://amigo.geneontology.org/amigo/term/GO:0017134
modified amino acid transmembrane transporter activity	Molecular Function	GO:0072349	1	23	119	18117	0.00840336	0.00126953	0.140723	0.373724	SLC22A16,85413	http://amigo.geneontology.org/amigo/term/GO:0072349
transmembrane receptor protein serine/threonine kinase binding	Molecular Function	GO:0070696	1	23	119	18117	0.00840336	0.00126953	0.140723	0.373724	MAGI2,9863	http://amigo.geneontology.org/amigo/term/GO:0070696
positive regulation of neuroblast proliferation	Biological Process	GO:0002052	1	23	119	18117	0.00840336	0.00126953	0.140723	0.373724	NOTCH1,4851	http://amigo.geneontology.org/amigo/term/GO:0002052
somatic stem cell division	Biological Process	GO:0048103	1	23	119	18117	0.00840336	0.00126953	0.140723	0.373724	NOTCH1,4851	http://amigo.geneontology.org/amigo/term/GO:0048103
acid-amino acid ligase activity	Molecular Function	GO:0016881	1	23	119	18117	0.00840336	0.00126953	0.140723	0.373724	TTLL10,254173	http://amigo.geneontology.org/amigo/term/GO:0016881
amine biosynthetic process	Biological Process	GO:0009309	1	23	119	18117	0.00840336	0.00126953	0.140723	0.373724	AMD1,262	http://amigo.geneontology.org/amigo/term/GO:0009309
regulation of synaptic vesicle recycling	Biological Process	GO:1903421	1	23	119	18117	0.00840336	0.00126953	0.140723	0.373724	CYFIP1,23191	http://amigo.geneontology.org/amigo/term/GO:1903421
negative regulation of potassium ion transmembrane transport	Biological Process	GO:1901380	1	23	119	18117	0.00840336	0.00126953	0.140723	0.373724	ANK3,288	http://amigo.geneontology.org/amigo/term/GO:1901380
glutamine metabolic process	Biological Process	GO:0006541	1	23	119	18117	0.00840336	0.00126953	0.140723	0.373724	GLUL,2752	http://amigo.geneontology.org/amigo/term/GO:0006541
establishment of monopolar cell polarity	Biological Process	GO:0061162	1	23	119	18117	0.00840336	0.00126953	0.140723	0.373724	SCRIB,23513	http://amigo.geneontology.org/amigo/term/GO:0061162
establishment or maintenance of monopolar cell polarity	Biological Process	GO:0061339	1	23	119	18117	0.00840336	0.00126953	0.140723	0.373724	SCRIB,23513	http://amigo.geneontology.org/amigo/term/GO:0061339
negative regulation of lipid catabolic process	Biological Process	GO:0050995	1	23	119	18117	0.00840336	0.00126953	0.140723	0.373724	SORL1,6653	http://amigo.geneontology.org/amigo/term/GO:0050995
calcium-dependent protein serine/threonine kinase activity	Molecular Function	GO:0009931	1	23	119	18117	0.00840336	0.00126953	0.140723	0.373724	PRKCH,5583	http://amigo.geneontology.org/amigo/term/GO:0009931
neuronal stem cell maintenance	Biological Process	GO:0097150	1	23	119	18117	0.00840336	0.00126953	0.140723	0.373724	NOTCH1,4851	http://amigo.geneontology.org/amigo/term/GO:0097150
low-density lipoprotein receptor particle metabolic process	Biological Process	GO:0032799	1	23	119	18117	0.00840336	0.00126953	0.140723	0.373724	PCSK9,255738	http://amigo.geneontology.org/amigo/term/GO:0032799
transcriptionally active chromatin	Cellular Component	GO:0035327	1	23	119	18117	0.00840336	0.00126953	0.140723	0.373724	ELL,8178	http://amigo.geneontology.org/amigo/term/GO:0035327
negative regulation of glial cell differentiation	Biological Process	GO:0045686	1	23	119	18117	0.00840336	0.00126953	0.140723	0.373724	NOTCH1,4851	http://amigo.geneontology.org/amigo/term/GO:0045686
regulation of astrocyte differentiation	Biological Process	GO:0048710	1	23	119	18117	0.00840336	0.00126953	0.140723	0.373724	NOTCH1,4851	http://amigo.geneontology.org/amigo/term/GO:0048710
regulation of receptor biosynthetic process	Biological Process	GO:0010869	1	23	119	18117	0.00840336	0.00126953	0.140723	0.373724	JAK2,3717	http://amigo.geneontology.org/amigo/term/GO:0010869
regulation of bicellular tight junction assembly	Biological Process	GO:2000810	1	23	119	18117	0.00840336	0.00126953	0.140723	0.373724	PRKCH,5583	http://amigo.geneontology.org/amigo/term/GO:2000810
multicellular organismal signaling	Biological Process	GO:0035637	3	198	119	18117	0.0252101	0.010929	0.141581	0.375746	CACNA1I,8911|SCN10A,6336|ANK3,288	http://amigo.geneontology.org/amigo/term/GO:0035637
positive regulation of cellular metabolic process	Biological Process	GO:0031325	27	3344	119	18117	0.226891	0.184578	0.141722	0.375862	GLIS3,169792|NOTCH1,4851|CTDP1,9150|MAP2K5,5607|ZBTB16,7704|HOXB7,3217|CASP9,842|SCRIB,23513|SPIB,6689|LTF,4057|MGMT,4255|SCIMP,388325|PRKCH,5583|ELL,8178|ZFAND2A,90637|PRKAG2,51422|PLA2G1B,5319|CDH13,1012|KLF15,28999|ZNF148,7707|JAK2,3717|MAGI2,9863|TPCN1,53373|MED12L,116931|PCSK9,255738|DYRK2,8445|MAML3,55534	http://amigo.geneontology.org/amigo/term/GO:0031325
glycerolipid metabolic process	Biological Process	GO:0046486	5	419	119	18117	0.0420168	0.0231274	0.142068	0.376524	SORL1,6653|OSBPL10,114884|PLA2G1B,5319|SERINC2,347735|PCSK9,255738	http://amigo.geneontology.org/amigo/term/GO:0046486
fatty acid transport	Biological Process	GO:0015908	2	101	119	18117	0.0168067	0.00557487	0.14248	0.376844	PRKAG2,51422|PLA2G1B,5319	http://amigo.geneontology.org/amigo/term/GO:0015908
positive regulation of viral life cycle	Biological Process	GO:1903902	2	101	119	18117	0.0168067	0.00557487	0.14248	0.376844	NOTCH1,4851|CTDP1,9150	http://amigo.geneontology.org/amigo/term/GO:1903902
interleukin-1 production	Biological Process	GO:0032612	2	101	119	18117	0.0168067	0.00557487	0.14248	0.376844	JAK2,3717|S100A13,6284	http://amigo.geneontology.org/amigo/term/GO:0032612
gamete generation	Biological Process	GO:0007276	7	659	119	18117	0.0588235	0.0363747	0.143191	0.378467	ZNF148,7707|NOTCH1,4851|ZBTB16,7704|MYCBPAP,84073|SLC22A16,85413|PRM1,5619|CCDC36,339834	http://amigo.geneontology.org/amigo/term/GO:0007276
cellular component assembly	Biological Process	GO:0022607	22	2649	119	18117	0.184874	0.146216	0.143454	0.378905	WASF3,10810|NOTCH1,4851|MTTP,4547|CYFIP1,23191|ANKRD27,84079|ANK3,288|OBSCN,84033|VAMP2,6844|CENPU,79682|ESPNL,339768|PRKCH,5583|TMEM70,54968|ARFIP1,27236|TBCD,6904|CDH13,1012|SORL1,6653|RHOJ,57381|RPF2,84154|ZNF148,7707|JAK2,3717|KIRREL3,84623|MAGI2,9863	http://amigo.geneontology.org/amigo/term/GO:0022607
defense response to other organism	Biological Process	GO:0098542	6	539	119	18117	0.0504202	0.0297511	0.144119	0.380163	LCE3C,353144|SCRIB,23513|S100A14,57402|PLA2G1B,5319|LTF,4057|GBP2,2634	http://amigo.geneontology.org/amigo/term/GO:0098542
regulation of viral life cycle	Biological Process	GO:1903900	3	200	119	18117	0.0252101	0.0110394	0.144626	0.380163	NOTCH1,4851|CTDP1,9150|LTF,4057	http://amigo.geneontology.org/amigo/term/GO:1903900
triglyceride metabolic process	Biological Process	GO:0006641	2	102	119	18117	0.0168067	0.00563007	0.144736	0.380163	SORL1,6653|PCSK9,255738	http://amigo.geneontology.org/amigo/term/GO:0006641
regulation of striated muscle cell differentiation	Biological Process	GO:0051153	2	102	119	18117	0.0168067	0.00563007	0.144736	0.380163	NOTCH1,4851|CTDP1,9150	http://amigo.geneontology.org/amigo/term/GO:0051153
purine nucleotide binding	Molecular Function	GO:0017076	16	1833	119	18117	0.134454	0.101176	0.146023	0.380163	MAP2K5,5607|OBSCN,84033|TTLL10,254173|ABCB4,5244|SGK2,10110|GLUL,2752|PRKCH,5583|PRKAG2,51422|GBP2,2634|PRKG1,5592|RHOJ,57381|MYH15,22989|JAK2,3717|PDXK,8566|DYRK2,8445|PRPF4B,8899	http://amigo.geneontology.org/amigo/term/GO:0017076
postsynapse	Cellular Component	GO:0098794	5	423	119	18117	0.0420168	0.0233482	0.146103	0.380163	WASF3,10810|SCRIB,23513|JAK2,3717|MAGI2,9863|ANK3,288	http://amigo.geneontology.org/amigo/term/GO:0098794
regulation of neuron death	Biological Process	GO:1901214	4	309	119	18117	0.0336134	0.0170558	0.146128	0.380163	SORL1,6653|JAK2,3717|CASP9,842|PCSK9,255738	http://amigo.geneontology.org/amigo/term/GO:1901214
growth hormone receptor signaling pathway	Biological Process	GO:0060396	1	24	119	18117	0.00840336	0.00132472	0.146375	0.380163	JAK2,3717	http://amigo.geneontology.org/amigo/term/GO:0060396
atrioventricular valve morphogenesis	Biological Process	GO:0003181	1	24	119	18117	0.00840336	0.00132472	0.146375	0.380163	NOTCH1,4851	http://amigo.geneontology.org/amigo/term/GO:0003181
positive regulation of insulin receptor signaling pathway	Biological Process	GO:0046628	1	24	119	18117	0.00840336	0.00132472	0.146375	0.380163	SORL1,6653	http://amigo.geneontology.org/amigo/term/GO:0046628
negative regulation of striated muscle cell apoptotic process	Biological Process	GO:0010664	1	24	119	18117	0.00840336	0.00132472	0.146375	0.380163	JAK2,3717	http://amigo.geneontology.org/amigo/term/GO:0010664
inclusion body assembly	Biological Process	GO:0070841	1	24	119	18117	0.00840336	0.00132472	0.146375	0.380163	SORL1,6653	http://amigo.geneontology.org/amigo/term/GO:0070841
intracellular ligand-gated ion channel activity	Molecular Function	GO:0005217	1	24	119	18117	0.00840336	0.00132472	0.146375	0.380163	TPCN1,53373	http://amigo.geneontology.org/amigo/term/GO:0005217
G-protein coupled purinergic receptor signaling pathway	Biological Process	GO:0035588	1	24	119	18117	0.00840336	0.00132472	0.146375	0.380163	P2RY14,9934	http://amigo.geneontology.org/amigo/term/GO:0035588
purinergic receptor activity	Molecular Function	GO:0035586	1	24	119	18117	0.00840336	0.00132472	0.146375	0.380163	P2RY14,9934	http://amigo.geneontology.org/amigo/term/GO:0035586
defense response to protozoan	Biological Process	GO:0042832	1	24	119	18117	0.00840336	0.00132472	0.146375	0.380163	GBP2,2634	http://amigo.geneontology.org/amigo/term/GO:0042832
modulation by virus of host process	Biological Process	GO:0019054	1	24	119	18117	0.00840336	0.00132472	0.146375	0.380163	SCRIB,23513	http://amigo.geneontology.org/amigo/term/GO:0019054
negative regulation of myoblast differentiation	Biological Process	GO:0045662	1	24	119	18117	0.00840336	0.00132472	0.146375	0.380163	NOTCH1,4851	http://amigo.geneontology.org/amigo/term/GO:0045662
polarized epithelial cell differentiation	Biological Process	GO:0030859	1	24	119	18117	0.00840336	0.00132472	0.146375	0.380163	SCRIB,23513	http://amigo.geneontology.org/amigo/term/GO:0030859
regulation of osteoblast proliferation	Biological Process	GO:0033688	1	24	119	18117	0.00840336	0.00132472	0.146375	0.380163	LTF,4057	http://amigo.geneontology.org/amigo/term/GO:0033688
positive regulation of toll-like receptor signaling pathway	Biological Process	GO:0034123	1	24	119	18117	0.00840336	0.00132472	0.146375	0.380163	LTF,4057	http://amigo.geneontology.org/amigo/term/GO:0034123
calcium-dependent protein kinase activity	Molecular Function	GO:0010857	1	24	119	18117	0.00840336	0.00132472	0.146375	0.380163	PRKCH,5583	http://amigo.geneontology.org/amigo/term/GO:0010857
regulation of anoikis	Biological Process	GO:2000209	1	24	119	18117	0.00840336	0.00132472	0.146375	0.380163	NOTCH1,4851	http://amigo.geneontology.org/amigo/term/GO:2000209
positive regulation of tumor necrosis factor biosynthetic process	Biological Process	GO:0042535	1	24	119	18117	0.00840336	0.00132472	0.146375	0.380163	JAK2,3717	http://amigo.geneontology.org/amigo/term/GO:0042535
positive regulation of transcription from RNA polymerase II promoter in response to stress	Biological Process	GO:0036003	1	24	119	18117	0.00840336	0.00132472	0.146375	0.380163	NOTCH1,4851	http://amigo.geneontology.org/amigo/term/GO:0036003
intrinsic apoptotic signaling pathway in response to DNA damage	Biological Process	GO:0008630	2	103	119	18117	0.0168067	0.00568527	0.147	0.381024	CASP9,842|DYRK2,8445	http://amigo.geneontology.org/amigo/term/GO:0008630
filopodium	Cellular Component	GO:0030175	2	103	119	18117	0.0168067	0.00568527	0.147	0.381024	SCIMP,388325|CYFIP1,23191	http://amigo.geneontology.org/amigo/term/GO:0030175
regulation of Notch signaling pathway	Biological Process	GO:0008593	2	103	119	18117	0.0168067	0.00568527	0.147	0.381024	NOTCH1,4851|MAML3,55534	http://amigo.geneontology.org/amigo/term/GO:0008593
positive regulation of transferase activity	Biological Process	GO:0051347	7	664	119	18117	0.0588235	0.0366507	0.147173	0.381219	SORL1,6653|JAK2,3717|PRKAG2,51422|MAP2K5,5607|PLA2G1B,5319|LTF,4057|SERINC2,347735	http://amigo.geneontology.org/amigo/term/GO:0051347
muscle system process	Biological Process	GO:0003012	5	425	119	18117	0.0420168	0.0234586	0.148139	0.383464	KLF15,28999|NOTCH1,4851|CTDP1,9150|SCN10A,6336|PRKG1,5592	http://amigo.geneontology.org/amigo/term/GO:0003012
ribonucleotide binding	Molecular Function	GO:0032553	16	1838	119	18117	0.134454	0.101452	0.148431	0.383965	MAP2K5,5607|OBSCN,84033|TTLL10,254173|ABCB4,5244|SGK2,10110|GLUL,2752|PRKCH,5583|PRKAG2,51422|GBP2,2634|PRKG1,5592|RHOJ,57381|MYH15,22989|JAK2,3717|PDXK,8566|DYRK2,8445|PRPF4B,8899	http://amigo.geneontology.org/amigo/term/GO:0032553
single-organism developmental process	Biological Process	GO:0044767	47	6262	119	18117	0.394958	0.345642	0.149706	0.387006	SSPO,23145|LCE3C,353144|WASF3,10810|CTDP1,9150|ANKRD27,84079|MAP2K5,5607|HOXB7,3217|SLC22A16,85413|PRM1,5619|ANK3,288|ASTN1,460|KRTAP3-1,83896|SPIB,6689|LTF,4057|GLUL,2752|PRKCH,5583|ELL,8178|TBCD,6904|CDH13,1012|PRKG1,5592|SORL1,6653|RHOJ,57381|ZNF148,7707|TENM3,55714|MYH15,22989|JAK2,3717|SIM1,6492|KIRREL3,84623|S100A13,6284|CCDC36,339834|TM4SF1,4071|PCSK9,255738|LAMA4,3910|CYFIP1,23191|NOTCH1,…	http://amigo.geneontology.org/amigo/term/GO:0044767
establishment of localization in cell	Biological Process	GO:0051649	26	3225	119	18117	0.218487	0.17801	0.149837	0.387088	NOTCH1,4851|MTTP,4547|CYFIP1,23191|ANKRD27,84079|CLBA1,122616|PROZ,8858|ANK3,288|SCRIB,23513|SCAMP2,10066|VAMP2,6844|LTF,4057|GLUL,2752|PRKAG2,51422|RPH3AL,9501|AMPH,273|ARFIP1,27236|PLA2G1B,5319|SERPINA4,5267|SORL1,6653|JAK2,3717|PDXK,8566|SIGLEC5,8778|TPCN1,53373|S100A13,6284|CACNA1I,8911|PCSK9,255738	http://amigo.geneontology.org/amigo/term/GO:0051649
ER to Golgi vesicle-mediated transport	Biological Process	GO:0006888	3	204	119	18117	0.0252101	0.0112601	0.150779	0.387354	SORL1,6653|PROZ,8858|ANK3,288	http://amigo.geneontology.org/amigo/term/GO:0006888
regulation of neuron apoptotic process	Biological Process	GO:0043523	3	204	119	18117	0.0252101	0.0112601	0.150779	0.387354	JAK2,3717|CASP9,842|PCSK9,255738	http://amigo.geneontology.org/amigo/term/GO:0043523
myeloid cell activation involved in immune response	Biological Process	GO:0002275	6	547	119	18117	0.0504202	0.0301926	0.151267	0.387354	CYFIP1,23191|VAMP2,6844|PDXK,8566|SIGLEC5,8778|S100A13,6284|LTF,4057	http://amigo.geneontology.org/amigo/term/GO:0002275
regulation of response to interferon-gamma	Biological Process	GO:0060330	1	25	119	18117	0.00840336	0.00137992	0.151989	0.387354	JAK2,3717	http://amigo.geneontology.org/amigo/term/GO:0060330
Notch binding	Molecular Function	GO:0005112	1	25	119	18117	0.00840336	0.00137992	0.151989	0.387354	NOTCH1,4851	http://amigo.geneontology.org/amigo/term/GO:0005112
phosphatidylethanolamine acyl-chain remodeling	Biological Process	GO:0036152	1	25	119	18117	0.00840336	0.00137992	0.151989	0.387354	PLA2G1B,5319	http://amigo.geneontology.org/amigo/term/GO:0036152
clathrin adaptor complex	Cellular Component	GO:0030131	1	25	119	18117	0.00840336	0.00137992	0.151989	0.387354	CLBA1,122616	http://amigo.geneontology.org/amigo/term/GO:0030131
regulation of bone development	Biological Process	GO:1903010	1	25	119	18117	0.00840336	0.00137992	0.151989	0.387354	LTF,4057	http://amigo.geneontology.org/amigo/term/GO:1903010
regulation of interferon-gamma-mediated signaling pathway	Biological Process	GO:0060334	1	25	119	18117	0.00840336	0.00137992	0.151989	0.387354	JAK2,3717	http://amigo.geneontology.org/amigo/term/GO:0060334
negative regulation of cardiac muscle tissue growth	Biological Process	GO:0055022	1	25	119	18117	0.00840336	0.00137992	0.151989	0.387354	CTDP1,9150	http://amigo.geneontology.org/amigo/term/GO:0055022
cellular response to growth hormone stimulus	Biological Process	GO:0071378	1	25	119	18117	0.00840336	0.00137992	0.151989	0.387354	JAK2,3717	http://amigo.geneontology.org/amigo/term/GO:0071378
regulation of activin receptor signaling pathway	Biological Process	GO:0032925	1	25	119	18117	0.00840336	0.00137992	0.151989	0.387354	MAGI2,9863	http://amigo.geneontology.org/amigo/term/GO:0032925
positive regulation of double-strand break repair	Biological Process	GO:2000781	1	25	119	18117	0.00840336	0.00137992	0.151989	0.387354	MGMT,4255	http://amigo.geneontology.org/amigo/term/GO:2000781
response to protozoan	Biological Process	GO:0001562	1	25	119	18117	0.00840336	0.00137992	0.151989	0.387354	GBP2,2634	http://amigo.geneontology.org/amigo/term/GO:0001562
negative regulation of heart growth	Biological Process	GO:0061117	1	25	119	18117	0.00840336	0.00137992	0.151989	0.387354	CTDP1,9150	http://amigo.geneontology.org/amigo/term/GO:0061117
positive regulation of cardiac muscle cell proliferation	Biological Process	GO:0060045	1	25	119	18117	0.00840336	0.00137992	0.151989	0.387354	NOTCH1,4851	http://amigo.geneontology.org/amigo/term/GO:0060045
phospholipid translocation	Biological Process	GO:0045332	1	25	119	18117	0.00840336	0.00137992	0.151989	0.387354	ABCB4,5244	http://amigo.geneontology.org/amigo/term/GO:0045332
positive regulation of positive chemotaxis	Biological Process	GO:0050927	1	25	119	18117	0.00840336	0.00137992	0.151989	0.387354	CDH13,1012	http://amigo.geneontology.org/amigo/term/GO:0050927
peptide biosynthetic process	Biological Process	GO:0043043	1	25	119	18117	0.00840336	0.00137992	0.151989	0.387354	CNDP2,55748	http://amigo.geneontology.org/amigo/term/GO:0043043
regulation of mesonephros development	Biological Process	GO:0061217	1	25	119	18117	0.00840336	0.00137992	0.151989	0.387354	HOXB7,3217	http://amigo.geneontology.org/amigo/term/GO:0061217
single-multicellular organism process	Biological Process	GO:0044707	53	7161	119	18117	0.445378	0.395264	0.152082	0.387354	SSPO,23145|LCE3C,353144|WASF3,10810|MTTP,4547|CTDP1,9150|ANKRD27,84079|MAP2K5,5607|HOXB7,3217|SLC22A16,85413|PRM1,5619|ANK3,288|ASTN1,460|KRTAP3-1,83896|LTF,4057|GLUL,2752|ESPNL,339768|SCIMP,388325|PRKCH,5583|CTRB1,1504|ELL,8178|TBCD,6904|CDH13,1012|PRKG1,5592|SORL1,6653|RHOJ,57381|ZNF148,7707|TENM3,55714|RGS9BP,388531|MYH15,22989|JAK2,3717|SIM1,6492|KIRREL3,84623|S100A13,6284|CACNA1I,8911|TM4SF1…	http://amigo.geneontology.org/amigo/term/GO:0044707
regulation of multi-organism process	Biological Process	GO:0043900	5	429	119	18117	0.0420168	0.0236794	0.152247	0.387354	SCIMP,388325|SCRIB,23513|NOTCH1,4851|CTDP1,9150|LTF,4057	http://amigo.geneontology.org/amigo/term/GO:0043900
regulation of dephosphorylation	Biological Process	GO:0035303	3	205	119	18117	0.0252101	0.0113153	0.152331	0.387354	JAK2,3717|ELL,8178|MAGI2,9863	http://amigo.geneontology.org/amigo/term/GO:0035303
regulation of anatomical structure morphogenesis	Biological Process	GO:0022603	11	1180	119	18117	0.092437	0.0651322	0.152331	0.387354	WASF3,10810|NOTCH1,4851|CYFIP1,23191|ANKRD27,84079|MAP2K5,5607|HOXB7,3217|S100A1,6271|RHOJ,57381|MAGI2,9863|S100A13,6284|GLUL,2752	http://amigo.geneontology.org/amigo/term/GO:0022603
activation of innate immune response	Biological Process	GO:0002218	4	315	119	18117	0.0336134	0.017387	0.153428	0.389887	SCIMP,388325|S100A14,57402|LTF,4057|S100A1,6271	http://amigo.geneontology.org/amigo/term/GO:0002218
core promoter proximal region DNA binding	Molecular Function	GO:0001159	7	672	119	18117	0.0588235	0.0370922	0.153655	0.389954	KLF15,28999|ZNF148,7707|NOTCH1,4851|ZBTB16,7704|SPIB,6689|HOXB7,3217|HSF5,124535	http://amigo.geneontology.org/amigo/term/GO:0001159
core promoter proximal region sequence-specific DNA binding	Molecular Function	GO:0000987	7	672	119	18117	0.0588235	0.0370922	0.153655	0.389954	KLF15,28999|ZNF148,7707|NOTCH1,4851|ZBTB16,7704|SPIB,6689|HOXB7,3217|HSF5,124535	http://amigo.geneontology.org/amigo/term/GO:0000987
single organism cell adhesion	Biological Process	GO:0098602	8	797	119	18117	0.0672269	0.0439918	0.15379	0.390035	NOTCH1,4851|MAP2K5,5607|ZBTB16,7704|ANK3,288|PRKG1,5592|ASTN1,460|JAK2,3717|SCRIB,23513	http://amigo.geneontology.org/amigo/term/GO:0098602
sarcomere	Cellular Component	GO:0030017	3	206	119	18117	0.0252101	0.0113705	0.153887	0.390035	OBSCN,84033|ANK3,288|S100A1,6271	http://amigo.geneontology.org/amigo/term/GO:0030017
positive regulation of cellular biosynthetic process	Biological Process	GO:0031328	18	2122	119	18117	0.151261	0.117128	0.154004	0.390077	GLIS3,169792|NOTCH1,4851|CTDP1,9150|MAP2K5,5607|ZBTB16,7704|HOXB7,3217|SPIB,6689|LTF,4057|PRKCH,5583|ELL,8178|PLA2G1B,5319|CDH13,1012|KLF15,28999|ZNF148,7707|JAK2,3717|MED12L,116931|DYRK2,8445|MAML3,55534	http://amigo.geneontology.org/amigo/term/GO:0031328
secretory granule lumen	Cellular Component	GO:0034774	4	316	119	18117	0.0336134	0.0174422	0.154658	0.39145	CYFIP1,23191|PDXK,8566|LTF,4057|SERPINA4,5267	http://amigo.geneontology.org/amigo/term/GO:0034774
plasma membrane protein complex	Cellular Component	GO:0098797	6	551	119	18117	0.0504202	0.0304134	0.154901	0.39145	SCRIB,23513|VAMP2,6844|HLA-DQB2,3120|CACNA1I,8911|SCN10A,6336|CDH13,1012	http://amigo.geneontology.org/amigo/term/GO:0098797
cellular developmental process	Biological Process	GO:0048869	35	4526	119	18117	0.294118	0.249821	0.155361	0.39145	SSPO,23145|LCE3C,353144|WASF3,10810|CTDP1,9150|ANKRD27,84079|HOXB7,3217|SLC22A16,85413|PRM1,5619|ANK3,288|ASTN1,460|KRTAP3-1,83896|SPIB,6689|LTF,4057|PRKCH,5583|TBCD,6904|PRKG1,5592|SORL1,6653|RHOJ,57381|TENM3,55714|JAK2,3717|SIM1,6492|KIRREL3,84623|S100A13,6284|CCDC36,339834|PCSK9,255738|CYFIP1,23191|NOTCH1,4851|ZBTB16,7704|CASP9,842|OBSCN,84033|SCRIB,23513|KLF15,28999|MAGI2,9863|MYCBPAP,84073|A…	http://amigo.geneontology.org/amigo/term/GO:0048869
actin filament binding	Molecular Function	GO:0051015	3	207	119	18117	0.0252101	0.0114257	0.155449	0.39145	MYH15,22989|CYFIP1,23191|ESPNL,339768	http://amigo.geneontology.org/amigo/term/GO:0051015
hormone secretion	Biological Process	GO:0046879	4	317	119	18117	0.0336134	0.0174974	0.155892	0.39145	JAK2,3717|VAMP2,6844|RPH3AL,9501|GLUL,2752	http://amigo.geneontology.org/amigo/term/GO:0046879
positive regulation of viral process	Biological Process	GO:0048524	2	107	119	18117	0.0168067	0.00590606	0.156127	0.39145	NOTCH1,4851|CTDP1,9150	http://amigo.geneontology.org/amigo/term/GO:0048524
steroid binding	Molecular Function	GO:0005496	2	107	119	18117	0.0168067	0.00590606	0.156127	0.39145	OSBPL10,114884|PLA2G1B,5319	http://amigo.geneontology.org/amigo/term/GO:0005496
regulated secretory pathway	Biological Process	GO:0045055	6	553	119	18117	0.0504202	0.0305238	0.156733	0.39145	CYFIP1,23191|VAMP2,6844|PDXK,8566|SIGLEC5,8778|S100A13,6284|LTF,4057	http://amigo.geneontology.org/amigo/term/GO:0045055
positive regulation of monooxygenase activity	Biological Process	GO:0032770	1	26	119	18117	0.00840336	0.00143512	0.157567	0.39145	S100A1,6271	http://amigo.geneontology.org/amigo/term/GO:0032770
organ maturation	Biological Process	GO:0048799	1	26	119	18117	0.00840336	0.00143512	0.157567	0.39145	LTF,4057	http://amigo.geneontology.org/amigo/term/GO:0048799
regulation of monocyte chemotaxis	Biological Process	GO:0090025	1	26	119	18117	0.00840336	0.00143512	0.157567	0.39145	S100A14,57402	http://amigo.geneontology.org/amigo/term/GO:0090025
regulation of B cell receptor signaling pathway	Biological Process	GO:0050855	1	26	119	18117	0.00840336	0.00143512	0.157567	0.39145	PRKCH,5583	http://amigo.geneontology.org/amigo/term/GO:0050855
regulation of positive chemotaxis	Biological Process	GO:0050926	1	26	119	18117	0.00840336	0.00143512	0.157567	0.39145	CDH13,1012	http://amigo.geneontology.org/amigo/term/GO:0050926
lumenal side of endoplasmic reticulum membrane	Cellular Component	GO:0098553	1	26	119	18117	0.00840336	0.00143512	0.157567	0.39145	HLA-DQB2,3120	http://amigo.geneontology.org/amigo/term/GO:0098553
negative regulation of defense response to virus	Biological Process	GO:0050687	1	26	119	18117	0.00840336	0.00143512	0.157567	0.39145	SCRIB,23513	http://amigo.geneontology.org/amigo/term/GO:0050687
integral component of lumenal side of endoplasmic reticulum membrane	Cellular Component	GO:0071556	1	26	119	18117	0.00840336	0.00143512	0.157567	0.39145	HLA-DQB2,3120	http://amigo.geneontology.org/amigo/term/GO:0071556
lipoprotein particle receptor binding	Molecular Function	GO:0070325	1	26	119	18117	0.00840336	0.00143512	0.157567	0.39145	PCSK9,255738	http://amigo.geneontology.org/amigo/term/GO:0070325
protein kinase A regulatory subunit binding	Molecular Function	GO:0034237	1	26	119	18117	0.00840336	0.00143512	0.157567	0.39145	WASF3,10810	http://amigo.geneontology.org/amigo/term/GO:0034237
oxidoreductase activity, acting on the CH-NH group of donors	Molecular Function	GO:0016645	1	26	119	18117	0.00840336	0.00143512	0.157567	0.39145	ALDH4A1,8659	http://amigo.geneontology.org/amigo/term/GO:0016645
regulation of heterotypic cell-cell adhesion	Biological Process	GO:0034114	1	26	119	18117	0.00840336	0.00143512	0.157567	0.39145	MAP2K5,5607	http://amigo.geneontology.org/amigo/term/GO:0034114
neuropeptide binding	Molecular Function	GO:0042923	1	26	119	18117	0.00840336	0.00143512	0.157567	0.39145	SORL1,6653	http://amigo.geneontology.org/amigo/term/GO:0042923
glomerulus vasculature development	Biological Process	GO:0072012	1	26	119	18117	0.00840336	0.00143512	0.157567	0.39145	NOTCH1,4851	http://amigo.geneontology.org/amigo/term/GO:0072012
prostate gland epithelium morphogenesis	Biological Process	GO:0060740	1	26	119	18117	0.00840336	0.00143512	0.157567	0.39145	NOTCH1,4851	http://amigo.geneontology.org/amigo/term/GO:0060740
syntaxin-1 binding	Molecular Function	GO:0017075	1	26	119	18117	0.00840336	0.00143512	0.157567	0.39145	VAMP2,6844	http://amigo.geneontology.org/amigo/term/GO:0017075
NAD biosynthetic process	Biological Process	GO:0009435	1	26	119	18117	0.00840336	0.00143512	0.157567	0.39145	KYNU,8942	http://amigo.geneontology.org/amigo/term/GO:0009435
calcium activated cation channel activity	Molecular Function	GO:0005227	1	26	119	18117	0.00840336	0.00143512	0.157567	0.39145	TMEM63B,55362	http://amigo.geneontology.org/amigo/term/GO:0005227
regulation of SMAD protein import into nucleus	Biological Process	GO:0060390	1	26	119	18117	0.00840336	0.00143512	0.157567	0.39145	JAK2,3717	http://amigo.geneontology.org/amigo/term/GO:0060390
regulation of cardiac muscle cell action potential	Biological Process	GO:0098901	1	26	119	18117	0.00840336	0.00143512	0.157567	0.39145	ANK3,288	http://amigo.geneontology.org/amigo/term/GO:0098901
SMAD protein import into nucleus	Biological Process	GO:0007184	1	26	119	18117	0.00840336	0.00143512	0.157567	0.39145	JAK2,3717	http://amigo.geneontology.org/amigo/term/GO:0007184
atrioventricular valve development	Biological Process	GO:0003171	1	26	119	18117	0.00840336	0.00143512	0.157567	0.39145	NOTCH1,4851	http://amigo.geneontology.org/amigo/term/GO:0003171
calcium channel activity	Molecular Function	GO:0005262	2	108	119	18117	0.0168067	0.00596125	0.158426	0.392947	TPCN1,53373|CACNA1I,8911	http://amigo.geneontology.org/amigo/term/GO:0005262
positive regulation of transmembrane receptor protein serine/threonine kinase signaling pathway	Biological Process	GO:0090100	2	108	119	18117	0.0168067	0.00596125	0.158426	0.392947	NOTCH1,4851|JAK2,3717	http://amigo.geneontology.org/amigo/term/GO:0090100
wound healing	Biological Process	GO:0042060	6	555	119	18117	0.0504202	0.0306342	0.158574	0.392947	PRKCH,5583|SCRIB,23513|NOTCH1,4851|JAK2,3717|PROZ,8858|PRKG1,5592	http://amigo.geneontology.org/amigo/term/GO:0042060
small molecule biosynthetic process	Biological Process	GO:0044283	6	555	119	18117	0.0504202	0.0306342	0.158574	0.392947	ACCS,84680|PRKAG2,51422|PLA2G1B,5319|KYNU,8942|GLUL,2752|LDHC,3948	http://amigo.geneontology.org/amigo/term/GO:0044283
response to external stimulus	Biological Process	GO:0009605	21	2547	119	18117	0.176471	0.140586	0.158855	0.393393	LCE3C,353144|NOTCH1,4851|CYFIP1,23191|ANKRD27,84079|CASP9,842|SCRIB,23513|VAMP2,6844|LTF,4057|GLUL,2752|SCIMP,388325|PRKAG2,51422|KYNU,8942|PLA2G1B,5319|CDH13,1012|GBP2,2634|PRKG1,5592|SORL1,6653|JAK2,3717|RGS9BP,388531|S100A14,57402|PCSK9,255738	http://amigo.geneontology.org/amigo/term/GO:0009605
amide transport	Biological Process	GO:0042886	4	320	119	18117	0.0336134	0.017663	0.159616	0.394775	MTTP,4547|JAK2,3717|RPH3AL,9501|GLUL,2752	http://amigo.geneontology.org/amigo/term/GO:0042886
regulation of epithelial cell proliferation	Biological Process	GO:0050678	4	320	119	18117	0.0336134	0.017663	0.159616	0.394775	NOTCH1,4851|MAP2K5,5607|GLUL,2752|CDH13,1012	http://amigo.geneontology.org/amigo/term/GO:0050678
regulation of cysteine-type endopeptidase activity involved in apoptotic process	Biological Process	GO:0043281	3	210	119	18117	0.0252101	0.0115913	0.160164	0.395365	JAK2,3717|MAP2K5,5607|CASP9,842	http://amigo.geneontology.org/amigo/term/GO:0043281
cell junction	Cellular Component	GO:0030054	9	933	119	18117	0.0756303	0.0514986	0.160217	0.395365	NOTCH1,4851|CYFIP1,23191|TBCD,6904|CDH13,1012|ANK3,288|JAK2,3717|SCRIB,23513|ABCB4,5244|MAGI2,9863	http://amigo.geneontology.org/amigo/term/GO:0030054
polysaccharide metabolic process	Biological Process	GO:0005976	2	109	119	18117	0.0168067	0.00601645	0.160731	0.395365	PRKAG2,51422|DYRK2,8445	http://amigo.geneontology.org/amigo/term/GO:0005976
regulation of viral process	Biological Process	GO:0050792	3	211	119	18117	0.0252101	0.0116465	0.161746	0.395365	NOTCH1,4851|CTDP1,9150|LTF,4057	http://amigo.geneontology.org/amigo/term/GO:0050792
single-organism localization	Biological Process	GO:1902578	36	4690	119	18117	0.302521	0.258873	0.161942	0.395365	SLC37A3,84255|MTTP,4547|ANKRD27,84079|SLC22A16,85413|ANK3,288|SCAMP2,10066|LTF,4057|GLUL,2752|PRKCH,5583|TMEM63B,55362|RPH3AL,9501|AMPH,273|ARFIP1,27236|SERPINA4,5267|SORL1,6653|JAK2,3717|SIGLEC5,8778|TPCN1,53373|S100A13,6284|CACNA1I,8911|PCSK9,255738|CYFIP1,23191|NOTCH1,4851|PROZ,8858|SCRIB,23513|VAMP2,6844|ABCB4,5244|OSBPL10,114884|SGK2,10110|SCN10A,6336|PRKAG2,51422|PLA2G1B,5319|S100A1,6271|KL…	http://amigo.geneontology.org/amigo/term/GO:1902578
regulation of innate immune response	Biological Process	GO:0045088	5	439	119	18117	0.0420168	0.0242314	0.162726	0.395365	SCIMP,388325|JAK2,3717|S100A14,57402|LTF,4057|S100A1,6271	http://amigo.geneontology.org/amigo/term/GO:0045088
synaptic vesicle exocytosis	Biological Process	GO:0016079	2	110	119	18117	0.0168067	0.00607165	0.163043	0.395365	SCRIB,23513|VAMP2,6844	http://amigo.geneontology.org/amigo/term/GO:0016079
positive regulation of cholesterol transport	Biological Process	GO:0032376	1	27	119	18117	0.00840336	0.00149031	0.163108	0.395365	ABCB4,5244	http://amigo.geneontology.org/amigo/term/GO:0032376
protein-cysteine S-acyltransferase activity	Molecular Function	GO:0019707	1	27	119	18117	0.00840336	0.00149031	0.163108	0.395365	GLUL,2752	http://amigo.geneontology.org/amigo/term/GO:0019707
regulation of transcription elongation from RNA polymerase II promoter	Biological Process	GO:0034243	1	27	119	18117	0.00840336	0.00149031	0.163108	0.395365	ELL,8178	http://amigo.geneontology.org/amigo/term/GO:0034243
cell-cell adhesion mediated by cadherin	Biological Process	GO:0044331	1	27	119	18117	0.00840336	0.00149031	0.163108	0.395365	NOTCH1,4851	http://amigo.geneontology.org/amigo/term/GO:0044331
positive regulation of sterol transport	Biological Process	GO:0032373	1	27	119	18117	0.00840336	0.00149031	0.163108	0.395365	ABCB4,5244	http://amigo.geneontology.org/amigo/term/GO:0032373
protein-cysteine S-palmitoyltransferase activity	Molecular Function	GO:0019706	1	27	119	18117	0.00840336	0.00149031	0.163108	0.395365	GLUL,2752	http://amigo.geneontology.org/amigo/term/GO:0019706
ammonium transmembrane transporter activity	Molecular Function	GO:0008519	1	27	119	18117	0.00840336	0.00149031	0.163108	0.395365	SLC22A16,85413	http://amigo.geneontology.org/amigo/term/GO:0008519
response to gonadotropin	Biological Process	GO:0034698	1	27	119	18117	0.00840336	0.00149031	0.163108	0.395365	NOTCH1,4851	http://amigo.geneontology.org/amigo/term/GO:0034698
regulation of protein exit from endoplasmic reticulum	Biological Process	GO:0070861	1	27	119	18117	0.00840336	0.00149031	0.163108	0.395365	SORL1,6653	http://amigo.geneontology.org/amigo/term/GO:0070861
negative regulation of biomineral tissue development	Biological Process	GO:0070168	1	27	119	18117	0.00840336	0.00149031	0.163108	0.395365	NOTCH1,4851	http://amigo.geneontology.org/amigo/term/GO:0070168
physiological cardiac muscle hypertrophy	Biological Process	GO:0003301	1	27	119	18117	0.00840336	0.00149031	0.163108	0.395365	CTDP1,9150	http://amigo.geneontology.org/amigo/term/GO:0003301
cell growth involved in cardiac muscle cell development	Biological Process	GO:0061049	1	27	119	18117	0.00840336	0.00149031	0.163108	0.395365	CTDP1,9150	http://amigo.geneontology.org/amigo/term/GO:0061049
positive regulation of DNA-templated transcription, elongation	Biological Process	GO:0032786	1	27	119	18117	0.00840336	0.00149031	0.163108	0.395365	ELL,8178	http://amigo.geneontology.org/amigo/term/GO:0032786
physiological muscle hypertrophy	Biological Process	GO:0003298	1	27	119	18117	0.00840336	0.00149031	0.163108	0.395365	CTDP1,9150	http://amigo.geneontology.org/amigo/term/GO:0003298
modulation by host of viral transcription	Biological Process	GO:0043921	1	27	119	18117	0.00840336	0.00149031	0.163108	0.395365	CTDP1,9150	http://amigo.geneontology.org/amigo/term/GO:0043921
positive regulation of transcription from RNA polymerase II promoter involved in cellular response to chemical stimulus	Biological Process	GO:1901522	1	27	119	18117	0.00840336	0.00149031	0.163108	0.395365	NOTCH1,4851	http://amigo.geneontology.org/amigo/term/GO:1901522
modulation by host of symbiont transcription	Biological Process	GO:0052472	1	27	119	18117	0.00840336	0.00149031	0.163108	0.395365	CTDP1,9150	http://amigo.geneontology.org/amigo/term/GO:0052472
positive regulation of cellular response to insulin stimulus	Biological Process	GO:1900078	1	27	119	18117	0.00840336	0.00149031	0.163108	0.395365	SORL1,6653	http://amigo.geneontology.org/amigo/term/GO:1900078
lipid translocation	Biological Process	GO:0034204	1	27	119	18117	0.00840336	0.00149031	0.163108	0.395365	ABCB4,5244	http://amigo.geneontology.org/amigo/term/GO:0034204
modulation by symbiont of host cellular process	Biological Process	GO:0044068	1	27	119	18117	0.00840336	0.00149031	0.163108	0.395365	SCRIB,23513	http://amigo.geneontology.org/amigo/term/GO:0044068
receptor biosynthetic process	Biological Process	GO:0032800	1	27	119	18117	0.00840336	0.00149031	0.163108	0.395365	JAK2,3717	http://amigo.geneontology.org/amigo/term/GO:0032800
aromatic amino acid family metabolic process	Biological Process	GO:0009072	1	27	119	18117	0.00840336	0.00149031	0.163108	0.395365	KYNU,8942	http://amigo.geneontology.org/amigo/term/GO:0009072
ephrin receptor binding	Molecular Function	GO:0046875	1	27	119	18117	0.00840336	0.00149031	0.163108	0.395365	ANKS1A,23294	http://amigo.geneontology.org/amigo/term/GO:0046875
modulation by host of viral process	Biological Process	GO:0044788	1	27	119	18117	0.00840336	0.00149031	0.163108	0.395365	LTF,4057	http://amigo.geneontology.org/amigo/term/GO:0044788
response to dietary excess	Biological Process	GO:0002021	1	27	119	18117	0.00840336	0.00149031	0.163108	0.395365	SORL1,6653	http://amigo.geneontology.org/amigo/term/GO:0002021
purine-containing compound biosynthetic process	Biological Process	GO:0072522	3	212	119	18117	0.0252101	0.0117017	0.163332	0.395414	PRKAG2,51422|LDHC,3948|AMD1,262	http://amigo.geneontology.org/amigo/term/GO:0072522
magnesium ion binding	Molecular Function	GO:0000287	3	212	119	18117	0.0252101	0.0117017	0.163332	0.395414	PDXK,8566|GLUL,2752|DYRK2,8445	http://amigo.geneontology.org/amigo/term/GO:0000287
cell projection	Cellular Component	GO:0042995	19	2281	119	18117	0.159664	0.125904	0.163943	0.396646	WASF3,10810|CYFIP1,23191|ANKRD27,84079|ANK3,288|RALGDS,5900|SCRIB,23513|VAMP2,6844|GLUL,2752|SCN10A,6336|SCIMP,388325|CDH13,1012|LDHC,3948|S100A1,6271|TENM3,55714|RGS9BP,388531|KIRREL3,84623|MAGI2,9863|CACNA1I,8911|ANKS1A,23294	http://amigo.geneontology.org/amigo/term/GO:0042995
insulin secretion	Biological Process	GO:0030073	3	213	119	18117	0.0252101	0.0117569	0.164923	0.398521	JAK2,3717|RPH3AL,9501|GLUL,2752	http://amigo.geneontology.org/amigo/term/GO:0030073
regulation of peptide hormone secretion	Biological Process	GO:0090276	3	213	119	18117	0.0252101	0.0117569	0.164923	0.398521	JAK2,3717|RPH3AL,9501|GLUL,2752	http://amigo.geneontology.org/amigo/term/GO:0090276
Golgi cisterna	Cellular Component	GO:0031985	2	111	119	18117	0.0168067	0.00612684	0.16536	0.399082	SORL1,6653|B4GALNT4,338707	http://amigo.geneontology.org/amigo/term/GO:0031985
plasma membrane raft	Cellular Component	GO:0044853	2	111	119	18117	0.0168067	0.00612684	0.16536	0.399082	JAK2,3717|CDH13,1012	http://amigo.geneontology.org/amigo/term/GO:0044853
response to nitrogen compound	Biological Process	GO:1901698	9	942	119	18117	0.0756303	0.0519954	0.166661	0.400715	NOTCH1,4851|CYFIP1,23191|PLA2G1B,5319|KYNU,8942|KLF15,28999|SORL1,6653|JAK2,3717|VAMP2,6844|PCSK9,255738	http://amigo.geneontology.org/amigo/term/GO:1901698
transmembrane transporter complex	Cellular Component	GO:1902495	4	326	119	18117	0.0336134	0.0179941	0.167162	0.400715	SCRIB,23513|VAMP2,6844|CACNA1I,8911|SCN10A,6336	http://amigo.geneontology.org/amigo/term/GO:1902495
small GTPase binding	Molecular Function	GO:0031267	4	326	119	18117	0.0336134	0.0179941	0.167162	0.400715	SORL1,6653|CYFIP1,23191|ANKRD27,84079|RPH3AL,9501	http://amigo.geneontology.org/amigo/term/GO:0031267
activation of protein kinase activity	Biological Process	GO:0032147	4	326	119	18117	0.0336134	0.0179941	0.167162	0.400715	JAK2,3717|PRKAG2,51422|MAP2K5,5607|PLA2G1B,5319	http://amigo.geneontology.org/amigo/term/GO:0032147
regulation of gliogenesis	Biological Process	GO:0014013	2	112	119	18117	0.0168067	0.00618204	0.167684	0.400715	PRKCH,5583|NOTCH1,4851	http://amigo.geneontology.org/amigo/term/GO:0014013
blood coagulation	Biological Process	GO:0007596	4	327	119	18117	0.0336134	0.0180493	0.168432	0.400715	PRKCH,5583|JAK2,3717|PROZ,8858|PRKG1,5592	http://amigo.geneontology.org/amigo/term/GO:0007596
phosphate ion transport	Biological Process	GO:0006817	1	28	119	18117	0.00840336	0.00154551	0.168613	0.400715	SLC37A3,84255	http://amigo.geneontology.org/amigo/term/GO:0006817
endothelial cell chemotaxis	Biological Process	GO:0035767	1	28	119	18117	0.00840336	0.00154551	0.168613	0.400715	NOTCH1,4851	http://amigo.geneontology.org/amigo/term/GO:0035767
positive regulation of calcium ion-dependent exocytosis	Biological Process	GO:0045956	1	28	119	18117	0.00840336	0.00154551	0.168613	0.400715	CACNA1I,8911	http://amigo.geneontology.org/amigo/term/GO:0045956
regulation of vesicle fusion	Biological Process	GO:0031338	1	28	119	18117	0.00840336	0.00154551	0.168613	0.400715	ANKRD27,84079	http://amigo.geneontology.org/amigo/term/GO:0031338
negative regulation of blood circulation	Biological Process	GO:1903523	1	28	119	18117	0.00840336	0.00154551	0.168613	0.400715	JAK2,3717	http://amigo.geneontology.org/amigo/term/GO:1903523
prostate gland morphogenesis	Biological Process	GO:0060512	1	28	119	18117	0.00840336	0.00154551	0.168613	0.400715	NOTCH1,4851	http://amigo.geneontology.org/amigo/term/GO:0060512
spectrin binding	Molecular Function	GO:0030507	1	28	119	18117	0.00840336	0.00154551	0.168613	0.400715	ANK3,288	http://amigo.geneontology.org/amigo/term/GO:0030507
kidney vasculature development	Biological Process	GO:0061440	1	28	119	18117	0.00840336	0.00154551	0.168613	0.400715	NOTCH1,4851	http://amigo.geneontology.org/amigo/term/GO:0061440
renal system vasculature development	Biological Process	GO:0061437	1	28	119	18117	0.00840336	0.00154551	0.168613	0.400715	NOTCH1,4851	http://amigo.geneontology.org/amigo/term/GO:0061437
aortic valve morphogenesis	Biological Process	GO:0003180	1	28	119	18117	0.00840336	0.00154551	0.168613	0.400715	NOTCH1,4851	http://amigo.geneontology.org/amigo/term/GO:0003180
modulation of transcription in other organism involved in symbiotic interaction	Biological Process	GO:0052312	1	28	119	18117	0.00840336	0.00154551	0.168613	0.400715	CTDP1,9150	http://amigo.geneontology.org/amigo/term/GO:0052312
exit from mitosis	Biological Process	GO:0010458	1	28	119	18117	0.00840336	0.00154551	0.168613	0.400715	CTDP1,9150	http://amigo.geneontology.org/amigo/term/GO:0010458
receptor serine/threonine kinase binding	Molecular Function	GO:0033612	1	28	119	18117	0.00840336	0.00154551	0.168613	0.400715	MAGI2,9863	http://amigo.geneontology.org/amigo/term/GO:0033612
maturation of LSU-rRNA	Biological Process	GO:0000470	1	28	119	18117	0.00840336	0.00154551	0.168613	0.400715	RPF2,84154	http://amigo.geneontology.org/amigo/term/GO:0000470
phosphatidylinositol-3,5-bisphosphate binding	Molecular Function	GO:0080025	1	28	119	18117	0.00840336	0.00154551	0.168613	0.400715	TPCN1,53373	http://amigo.geneontology.org/amigo/term/GO:0080025
negative regulation of protein tyrosine kinase activity	Biological Process	GO:0061099	1	28	119	18117	0.00840336	0.00154551	0.168613	0.400715	ZFYVE28,57732	http://amigo.geneontology.org/amigo/term/GO:0061099
protein localization to Golgi apparatus	Biological Process	GO:0034067	1	28	119	18117	0.00840336	0.00154551	0.168613	0.400715	SORL1,6653	http://amigo.geneontology.org/amigo/term/GO:0034067
phosphatidylcholine acyl-chain remodeling	Biological Process	GO:0036151	1	28	119	18117	0.00840336	0.00154551	0.168613	0.400715	PLA2G1B,5319	http://amigo.geneontology.org/amigo/term/GO:0036151
hair follicle morphogenesis	Biological Process	GO:0031069	1	28	119	18117	0.00840336	0.00154551	0.168613	0.400715	NOTCH1,4851	http://amigo.geneontology.org/amigo/term/GO:0031069
positive regulation of biosynthetic process	Biological Process	GO:0009891	18	2153	119	18117	0.151261	0.118839	0.168744	0.40078	GLIS3,169792|NOTCH1,4851|CTDP1,9150|MAP2K5,5607|ZBTB16,7704|HOXB7,3217|SPIB,6689|LTF,4057|PRKCH,5583|ELL,8178|PLA2G1B,5319|CDH13,1012|KLF15,28999|ZNF148,7707|JAK2,3717|MED12L,116931|DYRK2,8445|MAML3,55534	http://amigo.geneontology.org/amigo/term/GO:0009891
regulation of phosphoprotein phosphatase activity	Biological Process	GO:0043666	2	113	119	18117	0.0168067	0.00623724	0.170013	0.403301	JAK2,3717|MAGI2,9863	http://amigo.geneontology.org/amigo/term/GO:0043666
SNARE binding	Molecular Function	GO:0000149	2	113	119	18117	0.0168067	0.00623724	0.170013	0.403301	ANKRD27,84079|VAMP2,6844	http://amigo.geneontology.org/amigo/term/GO:0000149
hormone transport	Biological Process	GO:0009914	4	329	119	18117	0.0336134	0.0181597	0.170983	0.405291	JAK2,3717|VAMP2,6844|RPH3AL,9501|GLUL,2752	http://amigo.geneontology.org/amigo/term/GO:0009914
regulation of multicellular organismal development	Biological Process	GO:2000026	17	2020	119	18117	0.142857	0.111497	0.17106	0.405291	LAMA4,3910|WASF3,10810|NOTCH1,4851|CYFIP1,23191|CTDP1,9150|ANKRD27,84079|MAP2K5,5607|ZBTB16,7704|HOXB7,3217|GLUL,2752|LTF,4057|PRKCH,5583|S100A1,6271|RHOJ,57381|SORL1,6653|TENM3,55714|MAGI2,9863	http://amigo.geneontology.org/amigo/term/GO:2000026
regulation of peptide secretion	Biological Process	GO:0002791	3	217	119	18117	0.0252101	0.0119777	0.171333	0.405691	JAK2,3717|RPH3AL,9501|GLUL,2752	http://amigo.geneontology.org/amigo/term/GO:0002791
establishment of vesicle localization	Biological Process	GO:0051650	4	330	119	18117	0.0336134	0.0182149	0.172263	0.405776	SCRIB,23513|CYFIP1,23191|VAMP2,6844|AMPH,273	http://amigo.geneontology.org/amigo/term/GO:0051650
negative regulation of angiogenesis	Biological Process	GO:0016525	2	114	119	18117	0.0168067	0.00629243	0.172347	0.405776	NOTCH1,4851|MAP2K5,5607	http://amigo.geneontology.org/amigo/term/GO:0016525
DNA-templated transcription, elongation	Biological Process	GO:0006354	2	114	119	18117	0.0168067	0.00629243	0.172347	0.405776	ELL,8178|CTDP1,9150	http://amigo.geneontology.org/amigo/term/GO:0006354
peptidyl-threonine phosphorylation	Biological Process	GO:0018107	2	114	119	18117	0.0168067	0.00629243	0.172347	0.405776	PRKAG2,51422|DYRK2,8445	http://amigo.geneontology.org/amigo/term/GO:0018107
anterior/posterior pattern specification	Biological Process	GO:0009952	3	218	119	18117	0.0252101	0.0120329	0.172947	0.405776	NOTCH1,4851|ZBTB16,7704|HOXB7,3217	http://amigo.geneontology.org/amigo/term/GO:0009952
glial cell differentiation	Biological Process	GO:0010001	3	218	119	18117	0.0252101	0.0120329	0.172947	0.405776	KLF15,28999|WASF3,10810|NOTCH1,4851	http://amigo.geneontology.org/amigo/term/GO:0010001
positive regulation of immune system process	Biological Process	GO:0002684	10	1081	119	18117	0.0840336	0.0596677	0.17297	0.405776	SCIMP,388325|PRKCH,5583|CYFIP1,23191|ZBTB16,7704|PLA2G1B,5319|HLA-DQB2,3120|S100A1,6271|VAMP2,6844|S100A14,57402|LTF,4057	http://amigo.geneontology.org/amigo/term/GO:0002684
regulation of apoptotic process	Biological Process	GO:0042981	13	1480	119	18117	0.109244	0.0816912	0.173259	0.405776	PRKCH,5583|NOTCH1,4851|TP53AIP1,63970|MAP2K5,5607|ZBTB16,7704|RASGRF2,5924|CASP9,842|OBSCN,84033|SCRIB,23513|JAK2,3717|LTF,4057|MGMT,4255|PCSK9,255738	http://amigo.geneontology.org/amigo/term/GO:0042981
establishment of localization	Biological Process	GO:0051234	38	5014	119	18117	0.319328	0.276757	0.173445	0.405776	SLC37A3,84255|MTTP,4547|ANKRD27,84079|SLC22A16,85413|CLBA1,122616|ANK3,288|SCAMP2,10066|LTF,4057|GLUL,2752|TMEM63B,55362|RPH3AL,9501|AMPH,273|ARFIP1,27236|SERPINA4,5267|CDH13,1012|SORL1,6653|RHOJ,57381|JAK2,3717|SIGLEC5,8778|TPCN1,53373|S100A13,6284|CACNA1I,8911|PCSK9,255738|CYFIP1,23191|NOTCH1,4851|PROZ,8858|SCRIB,23513|VAMP2,6844|ABCB4,5244|OSBPL10,114884|SGK2,10110|SCN10A,6336|PRKAG2,51422|PLA…	http://amigo.geneontology.org/amigo/term/GO:0051234
coagulation	Biological Process	GO:0050817	4	331	119	18117	0.0336134	0.0182701	0.173547	0.405776	PRKCH,5583|JAK2,3717|PROZ,8858|PRKG1,5592	http://amigo.geneontology.org/amigo/term/GO:0050817
identical protein binding	Molecular Function	GO:0042802	16	1888	119	18117	0.134454	0.104212	0.173725	0.405776	ACCS,84680|NOTCH1,4851|ZBTB16,7704|AMD1,262|RIOX2,84864|GLUL,2752|ALDH4A1,8659|KYNU,8942|CDH13,1012|GBP2,2634|S100A1,6271|JAK2,3717|TENM3,55714|PDXK,8566|S100A13,6284|TPCN1,53373	http://amigo.geneontology.org/amigo/term/GO:0042802
developmental process	Biological Process	GO:0032502	47	6339	119	18117	0.394958	0.349892	0.173883	0.405776	SSPO,23145|LCE3C,353144|WASF3,10810|CTDP1,9150|ANKRD27,84079|MAP2K5,5607|HOXB7,3217|SLC22A16,85413|PRM1,5619|ANK3,288|ASTN1,460|KRTAP3-1,83896|SPIB,6689|LTF,4057|GLUL,2752|PRKCH,5583|ELL,8178|TBCD,6904|CDH13,1012|PRKG1,5592|SORL1,6653|RHOJ,57381|ZNF148,7707|TENM3,55714|MYH15,22989|JAK2,3717|SIM1,6492|KIRREL3,84623|S100A13,6284|CCDC36,339834|TM4SF1,4071|PCSK9,255738|LAMA4,3910|CYFIP1,23191|NOTCH1,…	http://amigo.geneontology.org/amigo/term/GO:0032502
cell-cell signaling involved in cardiac conduction	Biological Process	GO:0086019	1	29	119	18117	0.00840336	0.00160071	0.174083	0.405776	SCN10A,6336	http://amigo.geneontology.org/amigo/term/GO:0086019
relaxation of muscle	Biological Process	GO:0090075	1	29	119	18117	0.00840336	0.00160071	0.174083	0.405776	PRKG1,5592	http://amigo.geneontology.org/amigo/term/GO:0090075
regulation of defense response to virus by virus	Biological Process	GO:0050690	1	29	119	18117	0.00840336	0.00160071	0.174083	0.405776	SCRIB,23513	http://amigo.geneontology.org/amigo/term/GO:0050690
nicotinamide nucleotide biosynthetic process	Biological Process	GO:0019359	1	29	119	18117	0.00840336	0.00160071	0.174083	0.405776	KYNU,8942	http://amigo.geneontology.org/amigo/term/GO:0019359
cardiac epithelial to mesenchymal transition	Biological Process	GO:0060317	1	29	119	18117	0.00840336	0.00160071	0.174083	0.405776	NOTCH1,4851	http://amigo.geneontology.org/amigo/term/GO:0060317
clathrin vesicle coat	Cellular Component	GO:0030125	1	29	119	18117	0.00840336	0.00160071	0.174083	0.405776	CLBA1,122616	http://amigo.geneontology.org/amigo/term/GO:0030125
homeostasis of number of cells within a tissue	Biological Process	GO:0048873	1	29	119	18117	0.00840336	0.00160071	0.174083	0.405776	NOTCH1,4851	http://amigo.geneontology.org/amigo/term/GO:0048873
heart formation	Biological Process	GO:0060914	1	29	119	18117	0.00840336	0.00160071	0.174083	0.405776	NOTCH1,4851	http://amigo.geneontology.org/amigo/term/GO:0060914
catenin complex	Cellular Component	GO:0016342	1	29	119	18117	0.00840336	0.00160071	0.174083	0.405776	CDH13,1012	http://amigo.geneontology.org/amigo/term/GO:0016342
axonal growth cone	Cellular Component	GO:0044295	1	29	119	18117	0.00840336	0.00160071	0.174083	0.405776	CYFIP1,23191	http://amigo.geneontology.org/amigo/term/GO:0044295
positive regulation of granulocyte chemotaxis	Biological Process	GO:0071624	1	29	119	18117	0.00840336	0.00160071	0.174083	0.405776	S100A14,57402	http://amigo.geneontology.org/amigo/term/GO:0071624
pyridine nucleotide biosynthetic process	Biological Process	GO:0019363	1	29	119	18117	0.00840336	0.00160071	0.174083	0.405776	KYNU,8942	http://amigo.geneontology.org/amigo/term/GO:0019363
negative regulation of osteoclast differentiation	Biological Process	GO:0045671	1	29	119	18117	0.00840336	0.00160071	0.174083	0.405776	LTF,4057	http://amigo.geneontology.org/amigo/term/GO:0045671
ribosomal large subunit assembly	Biological Process	GO:0000027	1	29	119	18117	0.00840336	0.00160071	0.174083	0.405776	RPF2,84154	http://amigo.geneontology.org/amigo/term/GO:0000027
regulation of chemotaxis	Biological Process	GO:0050920	3	219	119	18117	0.0252101	0.0120881	0.174565	0.406413	NOTCH1,4851|S100A14,57402|CDH13,1012	http://amigo.geneontology.org/amigo/term/GO:0050920
positive regulation of protein catabolic process	Biological Process	GO:0045732	3	219	119	18117	0.0252101	0.0120881	0.174565	0.406413	SORL1,6653|ZFAND2A,90637|PCSK9,255738	http://amigo.geneontology.org/amigo/term/GO:0045732
hemostasis	Biological Process	GO:0007599	4	332	119	18117	0.0336134	0.0183253	0.174834	0.406795	PRKCH,5583|JAK2,3717|PROZ,8858|PRKG1,5592	http://amigo.geneontology.org/amigo/term/GO:0007599
positive regulation of cell development	Biological Process	GO:0010720	6	573	119	18117	0.0504202	0.0316278	0.175566	0.407687	PRKCH,5583|TENM3,55714|NOTCH1,4851|CYFIP1,23191|ANKRD27,84079|MAGI2,9863	http://amigo.geneontology.org/amigo/term/GO:0010720
positive regulation of transcription from RNA polymerase II promoter	Biological Process	GO:0045944	11	1217	119	18117	0.092437	0.0671745	0.175781	0.407687	GLIS3,169792|NOTCH1,4851|ELL,8178|MAP2K5,5607|HOXB7,3217|PLA2G1B,5319|CDH13,1012|KLF15,28999|ZNF148,7707|SPIB,6689|MAML3,55534	http://amigo.geneontology.org/amigo/term/GO:0045944
cytoplasmic membrane-bounded vesicle lumen	Cellular Component	GO:0060205	4	333	119	18117	0.0336134	0.0183805	0.176125	0.407687	CYFIP1,23191|PDXK,8566|LTF,4057|SERPINA4,5267	http://amigo.geneontology.org/amigo/term/GO:0060205
regulation of cellular component biogenesis	Biological Process	GO:0044087	9	955	119	18117	0.0756303	0.0527129	0.176187	0.407687	PRKCH,5583|WASF3,10810|NOTCH1,4851|CYFIP1,23191|ANKRD27,84079|ARFIP1,27236|TBCD,6904|SORL1,6653|MAGI2,9863	http://amigo.geneontology.org/amigo/term/GO:0044087
neurotransmitter transport	Biological Process	GO:0006836	3	220	119	18117	0.0252101	0.0121433	0.176188	0.407687	SCRIB,23513|VAMP2,6844|GLUL,2752	http://amigo.geneontology.org/amigo/term/GO:0006836
positive regulation of calcium ion transport	Biological Process	GO:0051928	2	116	119	18117	0.0168067	0.00640283	0.177032	0.407687	PLA2G1B,5319|S100A1,6271	http://amigo.geneontology.org/amigo/term/GO:0051928
negative regulation of blood vessel morphogenesis	Biological Process	GO:2000181	2	116	119	18117	0.0168067	0.00640283	0.177032	0.407687	NOTCH1,4851|MAP2K5,5607	http://amigo.geneontology.org/amigo/term/GO:2000181
synapse	Cellular Component	GO:0045202	10	1087	119	18117	0.0840336	0.0599989	0.177133	0.407687	WASF3,10810|CYFIP1,23191|AMPH,273|ANK3,288|JAK2,3717|SCRIB,23513|VAMP2,6844|KIRREL3,84623|MAGI2,9863|MYCBPAP,84073	http://amigo.geneontology.org/amigo/term/GO:0045202
lysosome	Cellular Component	GO:0005764	7	700	119	18117	0.0588235	0.0386377	0.177362	0.407687	MAN2B2,23324|ANKRD27,84079|TPCN1,53373|S100A13,6284|HLA-DQB2,3120|ANK3,288|PCSK9,255738	http://amigo.geneontology.org/amigo/term/GO:0005764
lytic vacuole	Cellular Component	GO:0000323	7	700	119	18117	0.0588235	0.0386377	0.177362	0.407687	MAN2B2,23324|ANKRD27,84079|TPCN1,53373|S100A13,6284|HLA-DQB2,3120|ANK3,288|PCSK9,255738	http://amigo.geneontology.org/amigo/term/GO:0000323
transporter complex	Cellular Component	GO:1990351	4	334	119	18117	0.0336134	0.0184357	0.177419	0.407687	SCRIB,23513|VAMP2,6844|CACNA1I,8911|SCN10A,6336	http://amigo.geneontology.org/amigo/term/GO:1990351
vesicle lumen	Cellular Component	GO:0031983	4	334	119	18117	0.0336134	0.0184357	0.177419	0.407687	CYFIP1,23191|PDXK,8566|LTF,4057|SERPINA4,5267	http://amigo.geneontology.org/amigo/term/GO:0031983
neuron projection development	Biological Process	GO:0031175	9	957	119	18117	0.0756303	0.0528233	0.177675	0.407687	NOTCH1,4851|CYFIP1,23191|ANKRD27,84079|ANK3,288|PRKG1,5592|TENM3,55714|JAK2,3717|KIRREL3,84623|MAGI2,9863	http://amigo.geneontology.org/amigo/term/GO:0031175
peptidase activity, acting on L-amino acid peptides	Molecular Function	GO:0070011	6	576	119	18117	0.0504202	0.0317933	0.17847	0.407687	CTRB1,1504|CNDP2,55748|LTF,4057|PROZ,8858|CASP9,842|PCSK9,255738	http://amigo.geneontology.org/amigo/term/GO:0070011
regulation of cell death	Biological Process	GO:0010941	14	1625	119	18117	0.117647	0.0896948	0.179045	0.407687	PRKCH,5583|NOTCH1,4851|TP53AIP1,63970|MAP2K5,5607|ZBTB16,7704|RASGRF2,5924|CASP9,842|SORL1,6653|OBSCN,84033|SCRIB,23513|JAK2,3717|LTF,4057|MGMT,4255|PCSK9,255738	http://amigo.geneontology.org/amigo/term/GO:0010941
regulation of osteoblast differentiation	Biological Process	GO:0045667	2	117	119	18117	0.0168067	0.00645802	0.179382	0.407687	NOTCH1,4851|LTF,4057	http://amigo.geneontology.org/amigo/term/GO:0045667
peptidase regulator activity	Molecular Function	GO:0061134	3	222	119	18117	0.0252101	0.0122537	0.179446	0.407687	SSPO,23145|LTF,4057|SERPINA4,5267	http://amigo.geneontology.org/amigo/term/GO:0061134
aorta morphogenesis	Biological Process	GO:0035909	1	30	119	18117	0.00840336	0.0016559	0.179516	0.407687	NOTCH1,4851	http://amigo.geneontology.org/amigo/term/GO:0035909
axis elongation	Biological Process	GO:0003401	1	30	119	18117	0.00840336	0.0016559	0.179516	0.407687	MAGI2,9863	http://amigo.geneontology.org/amigo/term/GO:0003401
positive regulation of protein targeting to membrane	Biological Process	GO:0090314	1	30	119	18117	0.00840336	0.0016559	0.179516	0.407687	ANK3,288	http://amigo.geneontology.org/amigo/term/GO:0090314
phosphatidylinositol 3-kinase binding	Molecular Function	GO:0043548	1	30	119	18117	0.00840336	0.0016559	0.179516	0.407687	JAK2,3717	http://amigo.geneontology.org/amigo/term/GO:0043548
CENP-A containing chromatin organization	Biological Process	GO:0061641	1	30	119	18117	0.00840336	0.0016559	0.179516	0.407687	CENPU,79682	http://amigo.geneontology.org/amigo/term/GO:0061641
plasma lipoprotein particle assembly	Biological Process	GO:0034377	1	30	119	18117	0.00840336	0.0016559	0.179516	0.407687	MTTP,4547	http://amigo.geneontology.org/amigo/term/GO:0034377
receptor signaling complex scaffold activity	Molecular Function	GO:0030159	1	30	119	18117	0.00840336	0.0016559	0.179516	0.407687	MAGI2,9863	http://amigo.geneontology.org/amigo/term/GO:0030159
positive regulation of peptidyl-threonine phosphorylation	Biological Process	GO:0010800	1	30	119	18117	0.00840336	0.0016559	0.179516	0.407687	PRKAG2,51422	http://amigo.geneontology.org/amigo/term/GO:0010800
protein localization to lysosome	Biological Process	GO:0061462	1	30	119	18117	0.00840336	0.0016559	0.179516	0.407687	SORL1,6653	http://amigo.geneontology.org/amigo/term/GO:0061462
positive regulation of epithelial cell apoptotic process	Biological Process	GO:1904037	1	30	119	18117	0.00840336	0.0016559	0.179516	0.407687	JAK2,3717	http://amigo.geneontology.org/amigo/term/GO:1904037
inner ear receptor stereocilium organization	Biological Process	GO:0060122	1	30	119	18117	0.00840336	0.0016559	0.179516	0.407687	SCRIB,23513	http://amigo.geneontology.org/amigo/term/GO:0060122
azole transport	Biological Process	GO:0045117	1	30	119	18117	0.00840336	0.0016559	0.179516	0.407687	VAMP2,6844	http://amigo.geneontology.org/amigo/term/GO:0045117
substrate-dependent cell migration	Biological Process	GO:0006929	1	30	119	18117	0.00840336	0.0016559	0.179516	0.407687	ANKS1A,23294	http://amigo.geneontology.org/amigo/term/GO:0006929
regulation of glycogen biosynthetic process	Biological Process	GO:0005979	1	30	119	18117	0.00840336	0.0016559	0.179516	0.407687	DYRK2,8445	http://amigo.geneontology.org/amigo/term/GO:0005979
CENP-A containing nucleosome assembly	Biological Process	GO:0034080	1	30	119	18117	0.00840336	0.0016559	0.179516	0.407687	CENPU,79682	http://amigo.geneontology.org/amigo/term/GO:0034080
natural killer cell activation involved in immune response	Biological Process	GO:0002323	1	30	119	18117	0.00840336	0.0016559	0.179516	0.407687	VAMP2,6844	http://amigo.geneontology.org/amigo/term/GO:0002323
regulation of ruffle assembly	Biological Process	GO:1900027	1	30	119	18117	0.00840336	0.0016559	0.179516	0.407687	CYFIP1,23191	http://amigo.geneontology.org/amigo/term/GO:1900027
phosphatidylinositol-3,4-bisphosphate binding	Molecular Function	GO:0043325	1	30	119	18117	0.00840336	0.0016559	0.179516	0.407687	OBSCN,84033	http://amigo.geneontology.org/amigo/term/GO:0043325
anion:anion antiporter activity	Molecular Function	GO:0015301	1	30	119	18117	0.00840336	0.0016559	0.179516	0.407687	SLC37A3,84255	http://amigo.geneontology.org/amigo/term/GO:0015301
regulation of glucan biosynthetic process	Biological Process	GO:0010962	1	30	119	18117	0.00840336	0.0016559	0.179516	0.407687	DYRK2,8445	http://amigo.geneontology.org/amigo/term/GO:0010962
cardiac atrium morphogenesis	Biological Process	GO:0003209	1	30	119	18117	0.00840336	0.0016559	0.179516	0.407687	NOTCH1,4851	http://amigo.geneontology.org/amigo/term/GO:0003209
regulation of epidermal growth factor-activated receptor activity	Biological Process	GO:0007176	1	30	119	18117	0.00840336	0.0016559	0.179516	0.407687	ZFYVE28,57732	http://amigo.geneontology.org/amigo/term/GO:0007176
lumenal side of membrane	Cellular Component	GO:0098576	1	30	119	18117	0.00840336	0.0016559	0.179516	0.407687	HLA-DQB2,3120	http://amigo.geneontology.org/amigo/term/GO:0098576
osteoblast proliferation	Biological Process	GO:0033687	1	30	119	18117	0.00840336	0.0016559	0.179516	0.407687	LTF,4057	http://amigo.geneontology.org/amigo/term/GO:0033687
contractile fiber part	Cellular Component	GO:0044449	3	223	119	18117	0.0252101	0.0123089	0.181081	0.411	OBSCN,84033|ANK3,288|S100A1,6271	http://amigo.geneontology.org/amigo/term/GO:0044449
nucleoside-triphosphatase regulator activity	Molecular Function	GO:0060589	4	337	119	18117	0.0336134	0.0186013	0.18132	0.411116	RALGDS,5900|ANKRD27,84079|TBCD,6904|ARHGAP39,80728	http://amigo.geneontology.org/amigo/term/GO:0060589
cellular macromolecular complex assembly	Biological Process	GO:0034622	10	1093	119	18117	0.0840336	0.0603301	0.181344	0.411116	WASF3,10810|CYFIP1,23191|ANKRD27,84079|TMEM70,54968|ARFIP1,27236|TBCD,6904|RPF2,84154|JAK2,3717|VAMP2,6844|CENPU,79682	http://amigo.geneontology.org/amigo/term/GO:0034622
positive regulation of cell-substrate adhesion	Biological Process	GO:0010811	2	118	119	18117	0.0168067	0.00651322	0.181737	0.411529	JAK2,3717|CDH13,1012	http://amigo.geneontology.org/amigo/term/GO:0010811
epidermal growth factor receptor signaling pathway	Biological Process	GO:0007173	2	118	119	18117	0.0168067	0.00651322	0.181737	0.411529	ZFYVE28,57732|CDH13,1012	http://amigo.geneontology.org/amigo/term/GO:0007173
gated channel activity	Molecular Function	GO:0022836	4	338	119	18117	0.0336134	0.0186565	0.182627	0.413301	TMEM63B,55362|TPCN1,53373|CACNA1I,8911|SCN10A,6336	http://amigo.geneontology.org/amigo/term/GO:0022836
regulation of programmed cell death	Biological Process	GO:0043067	13	1496	119	18117	0.109244	0.0825744	0.182854	0.413575	PRKCH,5583|NOTCH1,4851|TP53AIP1,63970|MAP2K5,5607|ZBTB16,7704|RASGRF2,5924|CASP9,842|OBSCN,84033|SCRIB,23513|JAK2,3717|LTF,4057|MGMT,4255|PCSK9,255738	http://amigo.geneontology.org/amigo/term/GO:0043067
positive regulation of response to external stimulus	Biological Process	GO:0032103	4	339	119	18117	0.0336134	0.0187117	0.183937	0.415097	SCIMP,388325|JAK2,3717|S100A14,57402|CDH13,1012	http://amigo.geneontology.org/amigo/term/GO:0032103
phosphatidylinositol bisphosphate binding	Molecular Function	GO:1902936	2	119	119	18117	0.0168067	0.00656842	0.184097	0.415097	OBSCN,84033|TPCN1,53373	http://amigo.geneontology.org/amigo/term/GO:1902936
humoral immune response	Biological Process	GO:0006959	3	225	119	18117	0.0252101	0.0124193	0.184363	0.415097	NOTCH1,4851|PLA2G1B,5319|LTF,4057	http://amigo.geneontology.org/amigo/term/GO:0006959
extrinsic apoptotic signaling pathway	Biological Process	GO:0097191	3	225	119	18117	0.0252101	0.0124193	0.184363	0.415097	JAK2,3717|MAP2K5,5607|CASP9,842	http://amigo.geneontology.org/amigo/term/GO:0097191
S-acyltransferase activity	Molecular Function	GO:0016417	1	31	119	18117	0.00840336	0.0017111	0.184915	0.415097	GLUL,2752	http://amigo.geneontology.org/amigo/term/GO:0016417
cellular response to dexamethasone stimulus	Biological Process	GO:0071549	1	31	119	18117	0.00840336	0.0017111	0.184915	0.415097	CASP9,842	http://amigo.geneontology.org/amigo/term/GO:0071549
regulation of fatty acid oxidation	Biological Process	GO:0046320	1	31	119	18117	0.00840336	0.0017111	0.184915	0.415097	PRKAG2,51422	http://amigo.geneontology.org/amigo/term/GO:0046320
protein serine/threonine kinase inhibitor activity	Molecular Function	GO:0030291	1	31	119	18117	0.00840336	0.0017111	0.184915	0.415097	PRKAG2,51422	http://amigo.geneontology.org/amigo/term/GO:0030291
negative regulation of potassium ion transport	Biological Process	GO:0043267	1	31	119	18117	0.00840336	0.0017111	0.184915	0.415097	ANK3,288	http://amigo.geneontology.org/amigo/term/GO:0043267
regulation of macrophage derived foam cell differentiation	Biological Process	GO:0010743	1	31	119	18117	0.00840336	0.0017111	0.184915	0.415097	PRKCH,5583	http://amigo.geneontology.org/amigo/term/GO:0010743
regulation of meiotic nuclear division	Biological Process	GO:0040020	1	31	119	18117	0.00840336	0.0017111	0.184915	0.415097	CCDC36,339834	http://amigo.geneontology.org/amigo/term/GO:0040020
cGMP-mediated signaling	Biological Process	GO:0019934	1	31	119	18117	0.00840336	0.0017111	0.184915	0.415097	PRKG1,5592	http://amigo.geneontology.org/amigo/term/GO:0019934
positive regulation of cartilage development	Biological Process	GO:0061036	1	31	119	18117	0.00840336	0.0017111	0.184915	0.415097	ZBTB16,7704	http://amigo.geneontology.org/amigo/term/GO:0061036
regulation of transcription from RNA polymerase II promoter	Biological Process	GO:0006357	18	2186	119	18117	0.151261	0.12066	0.185248	0.415491	GLIS3,169792|NOTCH1,4851|CTDP1,9150|MAP2K5,5607|ZBTB16,7704|HOXB7,3217|SPIB,6689|ELL,8178|PLA2G1B,5319|CDH13,1012|HSF5,124535|S100A1,6271|KLF15,28999|SORL1,6653|ZNF148,7707|SIM1,6492|MED12L,116931|MAML3,55534	http://amigo.geneontology.org/amigo/term/GO:0006357
cytoplasmic vesicle membrane	Cellular Component	GO:0030659	7	709	119	18117	0.0588235	0.0391345	0.185304	0.415491	SORL1,6653|ANKRD27,84079|VAMP2,6844|SIGLEC5,8778|RPH3AL,9501|HLA-DQB2,3120|CLBA1,122616	http://amigo.geneontology.org/amigo/term/GO:0030659
regulation of symbiosis, encompassing mutualism through parasitism	Biological Process	GO:0043903	3	226	119	18117	0.0252101	0.0124745	0.186011	0.416836	NOTCH1,4851|CTDP1,9150|LTF,4057	http://amigo.geneontology.org/amigo/term/GO:0043903
regulation of peptide transport	Biological Process	GO:0090087	3	227	119	18117	0.0252101	0.0125297	0.187662	0.419625	JAK2,3717|RPH3AL,9501|GLUL,2752	http://amigo.geneontology.org/amigo/term/GO:0090087
positive regulation of cytoskeleton organization	Biological Process	GO:0051495	3	227	119	18117	0.0252101	0.0125297	0.187662	0.419625	WASF3,10810|CYFIP1,23191|ARFIP1,27236	http://amigo.geneontology.org/amigo/term/GO:0051495
regulation of multicellular organismal process	Biological Process	GO:0051239	24	3034	119	18117	0.201681	0.167467	0.187722	0.419625	LAMA4,3910|WASF3,10810|NOTCH1,4851|CYFIP1,23191|CTDP1,9150|ANKRD27,84079|MAP2K5,5607|ZBTB16,7704|HOXB7,3217|SCRIB,23513|VAMP2,6844|GLUL,2752|LTF,4057|SCN10A,6336|SCIMP,388325|PRKCH,5583|PRKG1,5592|S100A1,6271|SORL1,6653|RHOJ,57381|TENM3,55714|JAK2,3717|MAGI2,9863|PCSK9,255738	http://amigo.geneontology.org/amigo/term/GO:0051239
single organism signaling	Biological Process	GO:0044700	47	6383	119	18117	0.394958	0.352321	0.188708	0.419625	ANKRD27,84079|MAP2K5,5607|ANK3,288|RALGDS,5900|VSTM1,284415|LTF,4057|GLUL,2752|SCIMP,388325|PRKCH,5583|RPH3AL,9501|ZFYVE28,57732|AMPH,273|LRRN2,10446|TBCD,6904|P2RY14,9934|CDH13,1012|PRKG1,5592|GBP2,2634|SORL1,6653|RPF2,84154|RHOJ,57381|TENM3,55714|RGS9BP,388531|JAK2,3717|S100A14,57402|S100A13,6284|CACNA1I,8911|PCSK9,255738|MAML3,55534|DYRK2,8445|CYFIP1,23191|NOTCH1,4851|ARHGAP39,80728|CASP9,842|…	http://amigo.geneontology.org/amigo/term/GO:0044700
negative regulation of vasculature development	Biological Process	GO:1901343	2	121	119	18117	0.0168067	0.00667881	0.18883	0.419625	NOTCH1,4851|MAP2K5,5607	http://amigo.geneontology.org/amigo/term/GO:1901343
regulation of Ran protein signal transduction	Biological Process	GO:0032015	5	463	119	18117	0.0420168	0.0255561	0.189009	0.419625	SCRIB,23513|ANKRD27,84079|TBCD,6904|ARHGAP39,80728|PRKG1,5592	http://amigo.geneontology.org/amigo/term/GO:0032015
regulation of GTPase activity	Biological Process	GO:0043087	5	463	119	18117	0.0420168	0.0255561	0.189009	0.419625	SCRIB,23513|ANKRD27,84079|TBCD,6904|ARHGAP39,80728|PRKG1,5592	http://amigo.geneontology.org/amigo/term/GO:0043087
positive regulation of cell differentiation	Biological Process	GO:0045597	9	972	119	18117	0.0756303	0.0536513	0.189018	0.419625	PRKCH,5583|NOTCH1,4851|CYFIP1,23191|ANKRD27,84079|ZBTB16,7704|JAK2,3717|TENM3,55714|MAGI2,9863|LTF,4057	http://amigo.geneontology.org/amigo/term/GO:0045597
cell-substrate adhesion	Biological Process	GO:0031589	4	343	119	18117	0.0336134	0.0189325	0.189208	0.419625	NOTCH1,4851|JAK2,3717|TBCD,6904|CDH13,1012	http://amigo.geneontology.org/amigo/term/GO:0031589
regulation of neurotransmitter levels	Biological Process	GO:0001505	3	228	119	18117	0.0252101	0.0125849	0.189317	0.419625	SCRIB,23513|VAMP2,6844|GLUL,2752	http://amigo.geneontology.org/amigo/term/GO:0001505
negative regulation of transport	Biological Process	GO:0051051	5	464	119	18117	0.0420168	0.0256113	0.190137	0.419625	NOTCH1,4851|CYFIP1,23191|ANKRD27,84079|ANK3,288|PCSK9,255738	http://amigo.geneontology.org/amigo/term/GO:0051051
response to fluid shear stress	Biological Process	GO:0034405	1	32	119	18117	0.00840336	0.0017663	0.190278	0.419625	MAP2K5,5607	http://amigo.geneontology.org/amigo/term/GO:0034405
arachidonic acid secretion	Biological Process	GO:0050482	1	32	119	18117	0.00840336	0.0017663	0.190278	0.419625	PLA2G1B,5319	http://amigo.geneontology.org/amigo/term/GO:0050482
cellular metabolic compound salvage	Biological Process	GO:0043094	1	32	119	18117	0.00840336	0.0017663	0.190278	0.419625	PDXK,8566	http://amigo.geneontology.org/amigo/term/GO:0043094
positive regulation of calcium-mediated signaling	Biological Process	GO:0050850	1	32	119	18117	0.00840336	0.0017663	0.190278	0.419625	CDH13,1012	http://amigo.geneontology.org/amigo/term/GO:0050850
vasodilation	Biological Process	GO:0042311	1	32	119	18117	0.00840336	0.0017663	0.190278	0.419625	PRKG1,5592	http://amigo.geneontology.org/amigo/term/GO:0042311
deaminase activity	Molecular Function	GO:0019239	1	32	119	18117	0.00840336	0.0017663	0.190278	0.419625	ADARB2,105	http://amigo.geneontology.org/amigo/term/GO:0019239
aortic valve development	Biological Process	GO:0003176	1	32	119	18117	0.00840336	0.0017663	0.190278	0.419625	NOTCH1,4851	http://amigo.geneontology.org/amigo/term/GO:0003176
arachidonate transport	Biological Process	GO:1903963	1	32	119	18117	0.00840336	0.0017663	0.190278	0.419625	PLA2G1B,5319	http://amigo.geneontology.org/amigo/term/GO:1903963
positive regulation of neurological system process	Biological Process	GO:0031646	1	32	119	18117	0.00840336	0.0017663	0.190278	0.419625	WASF3,10810	http://amigo.geneontology.org/amigo/term/GO:0031646
purinergic receptor signaling pathway	Biological Process	GO:0035587	1	32	119	18117	0.00840336	0.0017663	0.190278	0.419625	P2RY14,9934	http://amigo.geneontology.org/amigo/term/GO:0035587
cell communication by electrical coupling	Biological Process	GO:0010644	1	32	119	18117	0.00840336	0.0017663	0.190278	0.419625	ANK3,288	http://amigo.geneontology.org/amigo/term/GO:0010644
epidermis morphogenesis	Biological Process	GO:0048730	1	32	119	18117	0.00840336	0.0017663	0.190278	0.419625	NOTCH1,4851	http://amigo.geneontology.org/amigo/term/GO:0048730
regulation of heart morphogenesis	Biological Process	GO:2000826	1	32	119	18117	0.00840336	0.0017663	0.190278	0.419625	NOTCH1,4851	http://amigo.geneontology.org/amigo/term/GO:2000826
positive regulation of synaptic transmission, glutamatergic	Biological Process	GO:0051968	1	32	119	18117	0.00840336	0.0017663	0.190278	0.419625	GLUL,2752	http://amigo.geneontology.org/amigo/term/GO:0051968
trans-Golgi network transport vesicle	Cellular Component	GO:0030140	1	32	119	18117	0.00840336	0.0017663	0.190278	0.419625	CLBA1,122616	http://amigo.geneontology.org/amigo/term/GO:0030140
mammary gland duct morphogenesis	Biological Process	GO:0060603	1	32	119	18117	0.00840336	0.0017663	0.190278	0.419625	SCRIB,23513	http://amigo.geneontology.org/amigo/term/GO:0060603
regulation of beta-amyloid formation	Biological Process	GO:1902003	1	32	119	18117	0.00840336	0.0017663	0.190278	0.419625	SORL1,6653	http://amigo.geneontology.org/amigo/term/GO:1902003
cell cycle arrest	Biological Process	GO:0007050	3	229	119	18117	0.0252101	0.0126401	0.190976	0.420927	NOTCH1,4851|PRKAG2,51422|MAGI2,9863	http://amigo.geneontology.org/amigo/term/GO:0007050
regulation of Rab protein signal transduction	Biological Process	GO:0032483	5	465	119	18117	0.0420168	0.0256665	0.191267	0.421329	SCRIB,23513|ANKRD27,84079|TBCD,6904|ARHGAP39,80728|PRKG1,5592	http://amigo.geneontology.org/amigo/term/GO:0032483
signaling	Biological Process	GO:0023052	47	6391	119	18117	0.394958	0.352763	0.191481	0.421562	ANKRD27,84079|MAP2K5,5607|ANK3,288|RALGDS,5900|VSTM1,284415|LTF,4057|GLUL,2752|SCIMP,388325|PRKCH,5583|RPH3AL,9501|ZFYVE28,57732|AMPH,273|LRRN2,10446|TBCD,6904|P2RY14,9934|CDH13,1012|PRKG1,5592|GBP2,2634|SORL1,6653|RPF2,84154|RHOJ,57381|TENM3,55714|RGS9BP,388531|JAK2,3717|S100A14,57402|S100A13,6284|CACNA1I,8911|PCSK9,255738|MAML3,55534|DYRK2,8445|CYFIP1,23191|NOTCH1,4851|ARHGAP39,80728|CASP9,842|…	http://amigo.geneontology.org/amigo/term/GO:0023052
transmembrane receptor protein serine/threonine kinase signaling pathway	Biological Process	GO:0007178	4	345	119	18117	0.0336134	0.0190429	0.191862	0.422111	SORL1,6653|NOTCH1,4851|JAK2,3717|MAGI2,9863	http://amigo.geneontology.org/amigo/term/GO:0007178
multicellular organismal process	Biological Process	GO:0032501	54	7437	119	18117	0.453782	0.410498	0.191947	0.422111	SSPO,23145|LCE3C,353144|WASF3,10810|MTTP,4547|CTDP1,9150|ANKRD27,84079|MAP2K5,5607|HOXB7,3217|SLC22A16,85413|PRM1,5619|ANK3,288|ASTN1,460|KRTAP3-1,83896|LTF,4057|GLUL,2752|ESPNL,339768|SCIMP,388325|PRKCH,5583|CTRB1,1504|ELL,8178|TBCD,6904|CDH13,1012|PRKG1,5592|SORL1,6653|RHOJ,57381|ZNF148,7707|TENM3,55714|RGS9BP,388531|MYH15,22989|JAK2,3717|SIM1,6492|KIRREL3,84623|S100A13,6284|CACNA1I,8911|CCDC36…	http://amigo.geneontology.org/amigo/term/GO:0032501
regulation of Ral protein signal transduction	Biological Process	GO:0032485	5	466	119	18117	0.0420168	0.0257217	0.192399	0.422388	SCRIB,23513|ANKRD27,84079|TBCD,6904|ARHGAP39,80728|PRKG1,5592	http://amigo.geneontology.org/amigo/term/GO:0032485
Ral protein signal transduction	Biological Process	GO:0032484	5	466	119	18117	0.0420168	0.0257217	0.192399	0.422388	SCRIB,23513|ANKRD27,84079|TBCD,6904|ARHGAP39,80728|PRKG1,5592	http://amigo.geneontology.org/amigo/term/GO:0032484
regulation of Rap protein signal transduction	Biological Process	GO:0032487	5	466	119	18117	0.0420168	0.0257217	0.192399	0.422388	SCRIB,23513|ANKRD27,84079|TBCD,6904|ARHGAP39,80728|PRKG1,5592	http://amigo.geneontology.org/amigo/term/GO:0032487
cellular amine metabolic process	Biological Process	GO:0044106	3	230	119	18117	0.0252101	0.0126953	0.192639	0.422675	PLA2G1B,5319|KYNU,8942|AMD1,262	http://amigo.geneontology.org/amigo/term/GO:0044106
cell projection organization	Biological Process	GO:0030030	13	1513	119	18117	0.109244	0.0835127	0.19333	0.423071	WASF3,10810|NOTCH1,4851|CYFIP1,23191|ANKRD27,84079|CDH13,1012|ANK3,288|PRKG1,5592|RHOJ,57381|TENM3,55714|SCRIB,23513|JAK2,3717|KIRREL3,84623|MAGI2,9863	http://amigo.geneontology.org/amigo/term/GO:0030030
Ran protein signal transduction	Biological Process	GO:0031291	5	467	119	18117	0.0420168	0.0257769	0.193534	0.423071	SCRIB,23513|ANKRD27,84079|TBCD,6904|ARHGAP39,80728|PRKG1,5592	http://amigo.geneontology.org/amigo/term/GO:0031291
granulocyte chemotaxis	Biological Process	GO:0071621	2	123	119	18117	0.0168067	0.0067892	0.19358	0.423071	S100A14,57402|PLA2G1B,5319	http://amigo.geneontology.org/amigo/term/GO:0071621
peptidyl-threonine modification	Biological Process	GO:0018210	2	123	119	18117	0.0168067	0.0067892	0.19358	0.423071	PRKAG2,51422|DYRK2,8445	http://amigo.geneontology.org/amigo/term/GO:0018210
metal ion transport	Biological Process	GO:0030001	8	848	119	18117	0.0672269	0.0468069	0.194244	0.423071	PLA2G1B,5319|ANK3,288|S100A1,6271|VAMP2,6844|CACNA1I,8911|TPCN1,53373|SCN10A,6336|PCSK9,255738	http://amigo.geneontology.org/amigo/term/GO:0030001
blood vessel morphogenesis	Biological Process	GO:0048514	6	592	119	18117	0.0504202	0.0326765	0.194281	0.423071	RHOJ,57381|NOTCH1,4851|MAP2K5,5607|GLUL,2752|CDH13,1012|S100A1,6271	http://amigo.geneontology.org/amigo/term/GO:0048514
neuron death	Biological Process	GO:0070997	4	347	119	18117	0.0336134	0.0191533	0.194527	0.423071	SORL1,6653|JAK2,3717|CASP9,842|PCSK9,255738	http://amigo.geneontology.org/amigo/term/GO:0070997
epidermis development	Biological Process	GO:0008544	5	468	119	18117	0.0420168	0.0258321	0.194672	0.423071	PRKCH,5583|LCE3C,353144|KRTAP3-1,83896|SCRIB,23513|NOTCH1,4851	http://amigo.geneontology.org/amigo/term/GO:0008544
peptidase activity	Molecular Function	GO:0008233	6	593	119	18117	0.0504202	0.0327317	0.195287	0.423071	CTRB1,1504|CNDP2,55748|LTF,4057|PROZ,8858|CASP9,842|PCSK9,255738	http://amigo.geneontology.org/amigo/term/GO:0008233
leukotriene metabolic process	Biological Process	GO:0006691	1	33	119	18117	0.00840336	0.00182149	0.195606	0.423071	PLA2G1B,5319	http://amigo.geneontology.org/amigo/term/GO:0006691
positive regulation of cardiac muscle tissue growth	Biological Process	GO:0055023	1	33	119	18117	0.00840336	0.00182149	0.195606	0.423071	NOTCH1,4851	http://amigo.geneontology.org/amigo/term/GO:0055023
negative regulation of organ growth	Biological Process	GO:0046621	1	33	119	18117	0.00840336	0.00182149	0.195606	0.423071	CTDP1,9150	http://amigo.geneontology.org/amigo/term/GO:0046621
carboxy-lyase activity	Molecular Function	GO:0016831	1	33	119	18117	0.00840336	0.00182149	0.195606	0.423071	AMD1,262	http://amigo.geneontology.org/amigo/term/GO:0016831
low-density lipoprotein particle clearance	Biological Process	GO:0034383	1	33	119	18117	0.00840336	0.00182149	0.195606	0.423071	PCSK9,255738	http://amigo.geneontology.org/amigo/term/GO:0034383
lipopolysaccharide binding	Molecular Function	GO:0001530	1	33	119	18117	0.00840336	0.00182149	0.195606	0.423071	LTF,4057	http://amigo.geneontology.org/amigo/term/GO:0001530
excitatory synapse	Cellular Component	GO:0060076	1	33	119	18117	0.00840336	0.00182149	0.195606	0.423071	CYFIP1,23191	http://amigo.geneontology.org/amigo/term/GO:0060076
bile acid and bile salt transport	Biological Process	GO:0015721	1	33	119	18117	0.00840336	0.00182149	0.195606	0.423071	ABCB4,5244	http://amigo.geneontology.org/amigo/term/GO:0015721
regulation of neuroblast proliferation	Biological Process	GO:1902692	1	33	119	18117	0.00840336	0.00182149	0.195606	0.423071	NOTCH1,4851	http://amigo.geneontology.org/amigo/term/GO:1902692
postsynaptic membrane organization	Biological Process	GO:0001941	1	33	119	18117	0.00840336	0.00182149	0.195606	0.423071	MAGI2,9863	http://amigo.geneontology.org/amigo/term/GO:0001941
[truncated: 2,097 more rows]

## Sheet: Biological Process
#Term	Database	ID	Input number	Background number	All input number	All background number	Input frequency	Background frequency	P-Value	Corrected P-Value	input_gene	Hyperlink_change
[truncated: 3,031 more rows]

[truncated: 2 more sheets: Cellular Component, Molecular Function]
