# Supplementary material for: Genome-wide DNA methylation profiling of CD4+ T lymphocytes identifies differentially methylated loci associated with adult primary refractory immune thrombocytopenia
Source: BMC Med Genomics. 2023 Jun 8;16:124. doi: 10.1186/s12920-023-01557-0 (PMC10251572; doi:10.1186/s12920-023-01557-0)
Supplement: Supplementary file 8 — Supplementary Material 8 [file 12920_2023_1557_MOESM8_ESM.xls]

probeset	P.Value	adj.P.Val	AveBeta_control	AveBeta_case	DeltaBeta	IlmnID	Name	AddressA_ID	AlleleA_ProbeSeq	AddressB_ID	AlleleB_ProbeSeq	Infinium_Design_Type	Next_Base	Color_Channel	Forward_Sequence	Genome_Build	CHR	MAPINFO	SourceSeq	Strand	UCSC_RefGene_Name	UCSC_RefGene_Accession	UCSC_RefGene_Group	UCSC_CpG_Islands_Name	Relation_to_UCSC_CpG_Island	Phantom4_Enhancers	Phantom5_Enhancers	DMR	X450k_Enhancer	HMM_Island	Regulatory_Feature_Name	Regulatory_Feature_Group	GencodeBasicV12_NAME	GencodeBasicV12_Accession	GencodeBasicV12_Group	GencodeCompV12_NAME	GencodeCompV12_Accession	GencodeCompV12_Group	DNase_Hypersensitivity_NAME	DNase_Hypersensitivity_Evidence_Count	OpenChromatin_NAME	OpenChromatin_Evidence_Count	TFBS_NAME	TFBS_Evidence_Count	Methyl27_Loci	Methyl450_Loci	Chromosome_36	Coordinate_36	SNP_ID
cg11388673	0.0120291	0.407242775	0.698873429	0.487085038	-0.21178839	cg11388673	cg11388673	61621943	AAAAAAAACCCAAACAAAAAAAACTACAAACTCCTAAAAATTCAATACCA	40691132	AAAAAAAACCCGAACGAAAAAAACTACGAACTCCTAAAAATTCAATACCG	I	A	Red	TCTGAGCCAGCGGGGAGAGGCCCGGGCGGAGGAGGCTGCGGACTCCTAGAGGTTCAGTGC[CG]GAAGTTGGGCCTGGAAAGGGGGCACCGCCTTCCCGGTTCTGGTGGCGGGGAGTGAGGGGA	37	8	144371779	CGGCACTGAACCTCTAGGAGTCCGCAGCCTCCTCCGCCCGGGCCTCTCCC	R				chr8:144371446-144372076	Island	high-CpG:144443077-144443190			NA	8:144442674-144443451	8:144371346-144372088	Unclassified_Cell_type_specific				ZNF696;ZNF696	ENST00000518575.1;ENST00000523891.1	TSS1500;TSS200	chr8:144371505-144371855	3		NA		NA	NA	TRUE	8	144443154
cg09232555	0.004227999	0.407242775	0.637675984	0.419264701	-0.218411284	cg09232555	cg09232555	76741893	TCAAAAAAACCTATAAAATACTAATACTCATAATCATAAACTCCAAATCA	81654230	TCGAAAAAACCTATAAAATACTAATACTCGTAATCGTAAACTCCAAATCG	I	A	Red	AGAACACAAGAATCGAAAAAGCCTGTGAGATACTGGTGCTCGTGATCGTAAGCTCCAGGT[CG]GGGGGTTTTCAGATGAACACAAAAAGGGGGCTGCTCCCGTCCCAAGATGAGTGATAAATG	37	8	11619866	TCGAAAAAGCCTGTGAGATACTGGTGCTCGTGATCGTAAGCTCCAGGTCG	R									NA	8:11657195-11657404			C8orf49;C8orf49	ENST00000525043.1;ENST00000525043.1	1stExon;3'UTR	C8orf49;C8orf49	ENST00000525043.1;ENST00000525043.1	1stExon;3'UTR	chr8:11619840-11620275	3		NA		NA	NA	TRUE	8	11657275	rs574572763;rs17153776;rs547958831;rs188998426
cg14029686	0.002916028	0.407242775	0.383144562	0.124821849	-0.258322713	cg14029686	cg14029686	13797829	AAAACTACAAACAACAAAAATACAACAAAAAAAACCAAAACCTAAACACA	26600957	AAAACTACGAACAACGAAAATACAACGAAAAAAACCAAAACCTAAACGCG	I	A	Red	CGGGGCGCGCTCAGGGCTGCGGGCAGCGGGGGTGCAGCGGGGAGAGCCAGGGCCTGGGCG[CG]GAGGAGGGGCTGGTATGGGACCCTCCGGGTGGGCGCGGCCCCGCGGGGCCTTGCGGCCAC	37	4	2765767	CGCGCCCAGGCCCTGGCTCTCCCCGCTGCACCCCCGCTGCCCGCAGCCCT	R				chr4:2765638-2766063	Island				NA	4:2734570-2735934									chr4:2765605-2766190	3		NA		NA	NA	TRUE	4	2735565	rs549813421;rs569792017
cg27366766	0.02436542	0.407242775	0.190874625	0.397754148	0.206879523	cg27366766	cg27366766	82620184	ACACTAATAAAACACTTAAAATACACAAACAACTATAACTAATCACAACA	93718114	ACGCTAATAAAACGCTTAAAATACACGAACAACTATAACTAATCGCGACG	I	A	Red	TTGGCCTTGTTGGCGCTGGTGAGGCGCTTGAGGTGCACGAGCAGCTGTGGCTGGTCGCGG[CG]GAAGTGCGGGTTGTGGAAGTGATGGAGCGGCCCATTGCCTGCCGGTTTGCCGCCCCCCGG	37	17	56565286	CGCCGCGACCAGCCACAGCTGCTCGTGCACCTCAAGCGCCTCACCAGCGC	R	HSF5	NM_001080439	1stExon	chr17:56564854-56565891	Island				NA	17:53919749-53920947	17:56564561-56565970	Unclassified	HSF5	ENST00000323777.2	1stExon	HSF5	ENST00000323777.2	1stExon	chr17:56564925-56566075	3		NA		NA	NA	TRUE	17	53920285
cg05457730	0.006334096	0.407242775	0.880450517	0.676314916	-0.204135601	cg05457730	cg05457730	96752290	ATCAAAAAAAACCAACAACTTCTATCCCAAAAAATAAATTCCATTAAACA	6710194	ATCAAAAAAAACCGACGACTTCTATCCCGAAAAATAAATTCCATTAAACG	I	A	Red	CGAGTGGGTGCGGTCAGGGAAGACCGGCGGCTTCTGTCCCGAGGGATGGATTCCATTAGG[CG]GCGTTTCTCAGGGTGTCTCCGAGGCTGGTTGCATCACAATCGTGAATACCTGCTAATTAC	37	16	86795490	GTCAGGGAAGACCGGCGGCTTCTGTCCCGAGGGATGGATTCCATTAGGCG	R							chr16:86795224-86795224		TRUE	16:85352837-85352995									chr16:86795160-86795695	3		NA		NA	NA	TRUE	16	85352991	rs376379792;rs553670225;rs573445061;rs373707933
cg05890377	3.99E-06	0.109879449	0.860234571	0.432635344	-0.427599226	cg05890377	cg05890377	11608294	AACTTAAACCAAAAATAAATATCTTATATAAAACATTTCTTACAAAATCA	7634542	AACTTAAACCGAAAATAAATATCTTATATAAAACATTTCTTACAAAATCG	I	T	Red	CCACTGCTGGCGGACTTGAACCGAGAGTGAGTGTCTTATGTAAGACATTTCTTGCAGAGT[CG]TGGCGAGGAAGCGCGGACTAGGGCGCGCTTGCTGCTCTCCAACAACGTCTGGACCCGGGG	37	2	74357713	GACTTGAACCGAGAGTGAGTGTCTTATGTAAGACATTTCTTGCAGAGTCG	R				chr2:74357574-74358014	Island				NA	2:74211090-74211806									chr2:74357345-74357855	3		NA		NA	NA	TRUE	2	74211221	rs572052927
cg13159023	0.015115008	0.407242775	0.198724407	0.399071428	0.20034702	cg13159023	cg13159023	26675914	ACTCACAAAAAACTAACAAAAAACTAACAAAAAACTCACAAAAAAACTCA	69624943	ACTCGCGAAAAACTAACGAAAAACTAACGAAAAACTCGCGAAAAAACTCG	I	C	Grn	GCTCGCGGGGGGGCTCGCGGGGGGCTGGCGGGGGGCTGGCGGGGGGCTCGCGGGGGGGCT[CG]CGGGGGGGCTCGCGGGGGGGCTCGCGGGGGGCTCGCGGGGGGGCTCGCGGGGGGCTCGCG	37	21	45161285	GCTCGCGGGGGGCTGGCGGGGGGCTGGCGGGGGGCTCGCGGGGGGGCTCG	R	PDXK	NM_003681	Body						NA	21:43985198-43985788			PDXK	ENST00000467908.1	TSS200	PDXK;PDXK;PDXK;PDXK;PDXK;PDXK;PDXK;PDXK;PDXK	ENST00000467640.1;ENST00000343528.6;ENST00000398078.3;ENST00000398085.3;ENST00000470029.1;ENST00000498040.1;ENST00000472777.1;ENST00000481512.1;ENST00000490666.1	TSS200;TSS200;TSS200;5'UTR;5'UTR;5'UTR;5'UTR;5'UTR;5'UTR		NA	chr21:45159243-45162016	6	chr21:45159363-45162220	6	NA	NA	21	43985713
cg14882966	0.000117165	0.407242775	0.28724374	0.067240239	-0.220003501	cg14882966	cg14882966	91679260	CCCACAAATAAAAACAATTAAAAACCACACAACATCTATCAAAAATCTCA	20659934	CCCGCGAATAAAAACGATTAAAAACCACGCGACATCTATCAAAAATCTCG	I	T	Red	TGCGGAGCTCCATCGGCCGGGGAGGCGGGAAACATGCCCGGCGTTTCTTCAGGGGCAGGA[CG]AGATCCCTGACAGATGTCGCGTGGCTCTCAATCGTCCTTATTCGCGGGCAGCTATTCATC	37	2	3699353	CCCGCGAATAAGGACGATTGAGAGCCACGCGACATCTGTCAGGGATCTCG	F				chr2:3699125-3699465	Island				TRUE	2:3676920-3677633	2:3698449-3699794	Unclassified							chr2:3699005-3699970	3		NA		NA	NA	TRUE	2	3677228	rs575799514
cg26220594	0.014042082	0.407242775	0.822199933	0.491633941	-0.330565992	cg26220594	cg26220594	83679860	AAACTCAAAAACCCTAATCAAACATAATAACAAAAAAATTATAAATATCA	66752933	AAACTCAAAAACCCTAATCGAACATAATAACAAAAAAATTATAAATATCG	I	C	Grn	GCGCCGCGGCCGACGGAAAATGTCCCCTCCCCGCCCTTCCTCATTGCCATTCACTCAGGG[CG]ACATTTACAATTCTTCTGCCATTATGTCCGACCAGGGCCTCTGAGCCTCTGTCACGACCT	37	1	19110978	AGGCTCAGAGGCCCTGGTCGGACATAATGGCAGAAGAATTGTAAATGTCG	F				chr1:19110720-19110932	S_Shore				TRUE	1:18983446-18983677									chr1:19110945-19111255	3		NA		NA	NA	TRUE	1	18983565	rs12089620
cg12468774	0.002887042	0.407242775	0.749823989	0.518517281	-0.231306708	cg12468774	cg12468774	51766261	AATTACCATTAAAACAATTAAAACCATTAACTACCTATCATAACAAAACA	81771596	AATTACCGTTAAAACAATTAAAACCGTTAACTACCTATCGTAACGAAACG	I	A	Red	CGGGGCCGCGCGAGTTGCCGTTAGGACAGTTAAAACCGTTAGCTGCCTGTCGTGGCGGGG[CG]GGGCCCTGGGACAGGACGGAATCCCTATTGGTCAGAAGAGGACCTGGGGGCGGGGCCGCG	37	3	49236860	CGCCCCGCCACGACAGGCAGCTAACGGTTTTAACTGTCCTAACGGCAACT	R	CCDC36;CCDC36	NM_001135197;NM_178173	TSS200;5'UTR	chr3:49236567-49237328	Island				NA	3:49211587-49212481			CCDC36;CCDC36;CCDC36;CCDC36;CCDC36	ENST00000296449.5;ENST00000438782.1;ENST00000452691.2;ENST00000366429.2;ENST00000493870.1	5'UTR;5'UTR;TSS200;TSS200;TSS200	CCDC36;CCDC36;RP11-694I15.6;CCDC36;CCDC36;CCDC36	ENST00000296449.5;ENST00000438782.1;ENST00000565878.1;ENST00000452691.2;ENST00000366429.2;ENST00000493870.1	5'UTR;5'UTR;TSS1500;TSS200;TSS200;TSS200	chr3:49236505-49237595	3		NA		NA	NA	TRUE	3	49211864	rs528902605
cg03540175	0.013938659	0.407242775	0.495974005	0.292245703	-0.203728301	cg03540175	cg03540175	37675855	AAAAAACCTAAAAACAAAACCACACATACCATTACAAAAACAACAAAACA	16758941	AAAAAACCTAAAAACGAAACCGCGCGTACCGTTACAAAAACAACGAAACG	I	C	Grn	CTATTGGTCAGAAGAGGACCTGGGGGCGGGGCCGCGCGTGCCGTTGCAGAGGCAGCGGGA[CG]CGGCCACCTCGAAGCCACGTCAGGGCAGCCCCAGGTCGGGCGCGTGCCAGCAGCCAGAGG	37	3	49236946	AGAGGACCTGGGGGCGGGGCCGCGCGTGCCGTTGCAGAGGCAGCGGGACG	R	CCDC36;CCDC36;CCDC36	NM_001135197;NM_001135197;NM_178173	1stExon;5'UTR;5'UTR	chr3:49236567-49237328	Island				NA	3:49211587-49212481			CCDC36;CCDC36;CCDC36;CCDC36;CCDC36;CCDC36;CCDC36	ENST00000296449.5;ENST00000438782.1;ENST00000493870.1;ENST00000452691.2;ENST00000452691.2;ENST00000366429.2;ENST00000366429.2	5'UTR;5'UTR;TSS200;1stExon;5'UTR;1stExon;5'UTR	CCDC36;CCDC36;RP11-694I15.6;CCDC36;CCDC36;CCDC36;CCDC36;CCDC36	ENST00000296449.5;ENST00000438782.1;ENST00000565878.1;ENST00000493870.1;ENST00000452691.2;ENST00000452691.2;ENST00000366429.2;ENST00000366429.2	5'UTR;5'UTR;TSS1500;TSS200;1stExon;5'UTR;1stExon;5'UTR	chr3:49236505-49237595	3		NA		NA	NA	TRUE	3	49211950	rs550525837
cg09516963	0.01010045	0.407242775	0.250872244	0.585042049	0.334169806	cg09516963	cg09516963	98679975	AAATAAAATATACATAACCACAACCAAAAAAACCAAAAACAAAACCTACA	59798993	AAATAAAATATACGTAACCGCGACCGAAAAAACCGAAAACGAAACCTACG	I	A	Red	GAGGTTGGGTGGGGGTGGGGTGTGCGTGGCCGCGGCCGGGGGAGCCGGGGGCGGGGCCTG[CG]GCGGCGGAGGAGGGCGGCGGAGGGCGGCGGGGGCGGGGCCGCGCGCCGGCGCCTGTGTGT	37	12	68042445	GGGTGGGGTGTGCGTGGCCGCGGCCGGGGGAGCCGGGGGCGGGGCCTGCG	R	DYRK2;DYRK2	NM_006482;NM_003583	TSS200;TSS200	chr12:68042166-68043876	Island				NA	12:66327912-66330427			DYRK2;DYRK2;DYRK2	ENST00000537632.1;ENST00000344096.3;ENST00000393555.3	TSS1500;TSS200;TSS200	DYRK2;DYRK2;DYRK2;DYRK2;DYRK2	ENST00000537632.1;ENST00000344096.3;ENST00000393555.3;ENST00000319833.6;ENST00000543747.1	TSS1500;TSS200;TSS200;TSS1500;5'UTR	chr12:68041605-68044975	3		NA		NA	NA	NA	12	66328712
cg11406134	0.009408955	0.407242775	0.651345693	0.878071184	0.22672549	cg11406134	cg11406134	20774128	ATAATAAAACTAAATAAAAAACATACATACTCCAACCACTTCTTAATACA	93776394	ATAATAAAACTAAATAAAAAACGTACGTACTCCAACCACTTCTTAATACG	I	A	Red	CCCCCGGCCAGGATGGTGAGGCTGGGTGAGGAGCGTGCGTGCTCCAGCCACTTCTTGATA[CG]GGCAAAGGACTGGGGTGGGCAGGGAGGAGGGAGGTCTAAGAGGCTGGGAAGGCATCCCTG	37	1	19202951	ATGGTGAGGCTGGGTGAGGAGCGTGCGTGCTCCAGCCACTTCTTGATACG	R	ALDH4A1;ALDH4A1;ALDH4A1	NM_170726;NM_001161504;NM_003748	Body;Body;Body	chr1:19203874-19204234	N_Shore				NA		1:19202933-19203048	Unclassified	RP13-279N23.2;RP13-279N23.2;ALDH4A1	ENST00000494072.2;ENST00000494072.2;ENST00000375335.4	ExonBnd;3'UTR;3'UTR	RP13-279N23.2;RP13-279N23.2;ALDH4A1	ENST00000494072.2;ENST00000494072.2;ENST00000375335.4	ExonBnd;3'UTR;3'UTR	chr1:19202785-19203415	3		NA		NA	NA	TRUE	1	19075538	rs144698119;rs140255852;rs201762741;rs527739392;rs552705007;rs7550938;rs538421159;rs2230706;rs568701898;rs145334067;rs111291014;rs138308070
cg04663285	0.000572393	0.407242775	0.69216025	0.912753928	0.220593678	cg04663285	cg04663285	29616232	AAACCTTACAAACACTTCACACTTCTACACATCATAAACATAAAAAAACA	47636825	AAACCTTACAAACGCTTCGCGCTTCTACGCATCGTAAACGTAAAAAAACG	I	C	Grn	CGGCTGACCGCTGAGCCTTGCAGGCGCTTCGCGCTTCTGCGCATCGTGAACGTGGAGAAG[CG]CCGGGACTCGGCGCGAGGGAGTCGCTTCCTGCTGGAGCTGGAGCTGCAGGAGCGCGGGGG	37	11	379455	GAGCCTTGCAGGCGCTTCGCGCTTCTGCGCATCGTGAACGTGGAGAAGCG	R	B4GALNT4	NM_178537	Body	chr11:379295-380768	Island				NA	11:369314-370768	11:379313-379556	Unclassified_Cell_type_specific				B4GALNT4;B4GALNT4	ENST00000526584.1;ENST00000534778.1	TSS1500;TSS1500	chr11:378725-380375	3		NA		NA	NA	TRUE	11	369455	rs556454173
cg12950816	2.26E-05	0.23331193	0.416948742	0.185076603	-0.231872139	cg12950816	cg12950816	2608433	TAACCCACCAACCAAATAACAACCACATAAATATATATTTTCTTACTACA	34612885	TAACCCGCCAACCGAATAACAACCACGTAAATATATATTTTCTTACTACG	I	A	Red	TGTTCTGGACGCACAGCACCCGTCCTAGGAAACCAACACCCTACCCTGGCGGGCCGGGCC[CG]CAGCAAGAAAACACACATCTACGTGGCTGTCACTCGGCTGGCGGGTTAACGACCCCGTGC	37	7	1198977	TAACCCGCCAGCCGAGTGACAGCCACGTAGATGTGTGTTTTCTTGCTGCG	F	ZFAND2A	NM_182491	5'UTR	chr7:1198965-1200144	Island				NA	7:1165452-1166745	7:1198269-1198980	Promoter_Associated	ZFAND2A;AC091729.9;AC091729.9;AC091729.9;AC091729.9	ENST00000401903.1;ENST00000436304.1;ENST00000423008.1;ENST00000422230.1;ENST00000413706.1	5'UTR;TSS1500;TSS1500;TSS1500;TSS1500	ZFAND2A;ZFAND2A;ZFAND2A;AC091729.9;AC091729.9;AC091729.9;AC091729.9	ENST00000484977.1;ENST00000397083.1;ENST00000401903.1;ENST00000436304.1;ENST00000423008.1;ENST00000422230.1;ENST00000413706.1	3'UTR;5'UTR;5'UTR;TSS1500;TSS1500;TSS1500;TSS1500	chr7:1198325-1199095	3		NA		NA	NA	TRUE	7	1165503	rs59676244;rs566882977
cg08322244	0.040740373	0.410598132	0.448826746	0.228553685	-0.22027306	cg08322244	cg08322244	53698555	CCCATTCCAAATACTAAAAACAAATCACTAAATACTAAAACCTAAACACA	30781899	CCCATTCCAAATACTAAAAACGAATCGCTAAATACTAAAACCTAAACGCG	I	A	Red	CTCCCTCAATCGTGAACCCAGTAAACCAGCCTGCACCCCACACAGCCCAAGGTCTTGCCC[CG]CGCCCAGGTCCCAGCACCTAGCGACCCGCCTTCAGCACTTGGAATGGGCTGGAGTTGGGA	37	17	8066669	CGCGCCCAGGTCCCAGCACCTAGCGACCCGCCTTCAGCACTTGGAATGGG	F	VAMP2	NM_014232	TSS1500	chr17:8065909-8066494	S_Shore				NA		17:8066666-8066950	Promoter_Associated	VAMP2;VAMP2	ENST00000488857.1;ENST00000498285.1	TSS1500;TSS1500	VAMP2;VAMP2;VAMP2;VAMP2	ENST00000404970.3;ENST00000488857.1;ENST00000481878.1;ENST00000498285.1	3'UTR;TSS1500;TSS1500;TSS1500	chr17:8066465-8067215	3		NA		NA	NA	TRUE	17	8007394
cg06777732	0.007967901	0.407242775	0.377988797	0.107836392	-0.270152404	cg06777732	cg06777732	14637976	ACCTAATACCAAACACAAACATCCAAAACTCAAAAAAACTAACATCCACA	88805231	ACCTAATACCGAACACAAACATCCGAAACTCAAAAAAACTAACGTCCACG	I	A	Red	GTGGTCTAGTGGACCAGACAGACTGGTCCAGGCCTCCCCGCCGGCCCCCCTTCCGGTCCC[CG]TGGACGCCAGCCTCTCTGAGCCTCGGATGTTTGTGCTCGGCACCAGGCTGGAAGGCTATT	37	12	131118426	GCCTGGTGCCGAGCACAAACATCCGAGGCTCAGAGAGGCTGGCGTCCACG	F								DMR	TRUE				RP11-662M24.2;RP11-662M24.2;RIMBP2	ENST00000541840.1;ENST00000544034.1;ENST00000536002.1	TSS200;3'UTR;5'UTR	RP11-662M24.2;RP11-662M24.2;RIMBP2	ENST00000541840.1;ENST00000544034.1;ENST00000536002.1	TSS200;3'UTR;5'UTR	chr12:131118280-131118695	3		NA		NA	NA	TRUE	12	129684379	rs554130778;rs145592921
cg19637330	0.00192612	0.407242775	0.910161585	0.568236033	-0.341925551	cg19637330	cg19637330	88716482	ATCTAATACAACACACTCCAAAAAAAAATATATTCCCAAACTCAACACCA	97641147	ATCTAATACGACACACTCCGAAAAAAAATATATTCCCGAACTCGACGCCG	I	C	Grn	GCACCTCTGGAAATCTAATGCGACACACTCCGAGAGAAAATGTATTCCCGGGCTCGGCGC[CG]CGGCCGACGGAAAATGTCCCCTCCCCGCCCTTCCTCATTGCCATTCACTCAGGGCGACAT	37	1	19110922	CGGCGCCGAGCCCGGGAATACATTTTCTCTCGGAGTGTGTCGCATTAGAT	R				chr1:19110720-19110932	Island				TRUE	1:18983446-18983677										NA		NA		NA	NA	TRUE	1	18983509	rs554232081;rs572540981;rs546017432
cg15007959	0.001327511	0.407242775	0.386757645	0.162352812	-0.224404833	cg15007959	cg15007959	50601833	TTCTAATAAATCATACACTTACAATTCCCCTTCTACTAACCCCAACAACA	3653383	TTCTAATAAATCATACGCTTACGATTCCCCTTCTACTAACCCCAACGACG	I	C	Grn	TGGGTGGAGCCAGGCGCCGGCGTCTTCCAGTTCTCCTCCAAGCACAAGGAACTCCTGGCG[CG]CCGCTGGGGCCAGCAGAAGGGGAACCGCAAGCGCATGACCTACCAGAAGCTGGCGCGCGC	37	19	50931432	CGCCGCTGGGGCCAGCAGAAGGGGAACCGCAAGCGCATGACCTACCAGAA	F	SPIB	NM_003121	Body	chr19:50931270-50931638	Island				NA	19:55622820-55623398	19:50931143-50931613	Unclassified							chr19:50931185-50931675	3		NA		NA	NA	TRUE	19	55623244	rs563144649
cg18379824	7.16E-05	0.374321208	0.179553865	0.422473047	0.242919182	cg18379824	cg18379824	17706224	CAAAACAATAACATAAAACAAATTCTAAAACAAAACAATAACACAAAACA	29601275	CGAAACGATAACGTAAAACGAATTCTAAAACGAAACGATAACGCGAAACG	I	T	Red	CCTCTGCGCCTCGCCCCGCCCCCAGGGCCAAGCCTCCCATCACCGCGCCGCCCCAGAACA[CG]CTCCGCGTCACCGCCCCGCCCCAGAACCCGCCCCACGTCACCGCCCCGCTCCAGAATCCA	37	1	15850970	CGCTCCGCGTCACCGCCCCGCCCCAGAACCCGCCCCACGTCACCGCCCCG	F	CASP9;CASP9;CASP9;CASP9;CASP9	NM_032996;NM_001229;NM_001278054;NR_102733;NR_102732	5'UTR;TSS200;TSS200;TSS200;TSS200	chr1:15850493-15850699	S_Shore	high-CpG:15723279-15723694			NA	1:15723012-15724566	1:15850488-15851874	Promoter_Associated	CASP9;CASP9;CASP9;CASP9;CASP9	ENST00000469637.1;ENST00000375890.4;ENST00000333868.5;ENST00000348549.5;ENST00000546424.1	3'UTR;5'UTR;TSS200;TSS200;TSS200	CASP9;CASP9;CASP9;CASP9;CASP9;CASP9;CASP9;CASP9;CASP9;CASP9	ENST00000469637.1;ENST00000375890.4;ENST00000447522.1;ENST00000333868.5;ENST00000348549.5;ENST00000400777.3;ENST00000474305.2;ENST00000546969.1;ENST00000440484.1;ENST00000546424.1	3'UTR;5'UTR;5'UTR;TSS200;TSS200;TSS1500;TSS1500;TSS1500;TSS1500;TSS200	chr1:15850685-15851695	3		NA		NA	NA	NA	1	15723557	rs574985379;rs528948412
cg19980771	0.00075686	0.407242775	0.135997972	0.342813974	0.206816002	cg19980771	cg19980771	23768231	CAACAAAACAAATAAAAAAACAACAACACTAAAAACAAAAACACCATACA	58675893	CGACGAAACGAATAAAAAAACGACGACGCTAAAAACGAAAACACCATACG	I	A	Red	GGCTTTTTTCCTGCCGCCTCGGCCTCCTTCCCGGCGCGCTGTGGTCCCGGCGCCCGCGGT[CG]CATGGTGCCCTCGCCCCCAGCGCCGCCGCTCTCCCACCCGCCCCGCCGCCCACCCTGGCT	37	6	110798022	CGCATGGTGCCCTCGCCCCCAGCGCCGCCGCTCTCCCACCCGCCCCGCCG	F	SLC22A16	NM_033125	TSS200	chr6:110797297-110798201	Island				NA	6:110903794-110904894			CTA-331P3.1;SLC22A16;SLC22A16	ENST00000569685.1;ENST00000368919.3;ENST00000456137.2	TSS1500;TSS200;TSS1500	CTA-331P3.1;SLC22A16;SLC22A16;SLC22A16;SLC22A16;SLC22A16	ENST00000569685.1;ENST00000424139.1;ENST00000437378.1;ENST00000434949.1;ENST00000368919.3;ENST00000456137.2	TSS1500;TSS1500;TSS1500;TSS1500;TSS200;TSS1500		NA	chr6:110797149-110798111	6		NA	NA	TRUE	6	110904715	rs3806971;rs558963433
cg02174092	0.001613268	0.407242775	0.393352642	0.191733902	-0.20161874	cg02174092	cg02174092	58681895	TAACAAAAAAAACCATCACAATACCAAAACAAATTAAAATAAAATTCACA	72682567	TAACAAAAAAAACCGTCGCGATACCGAAACGAATTAAAATAAAATTCGCG	I	A	Red	GTTCCATCGGCTCCTCGGTGCCCGCACGCAGCCGCGCGTGCCAGTCAGTGCCTGGGTCAC[CG]CGAATTCCATCCCAACCCGCTCCGGCACCGCGACGGTCTCTCCTGTCACTGGAGACGTTT	37	10	43846539	CGCGAATTCCATCCCAACCCGCTCCGGCACCGCGACGGTCTCTCCTGTCA	F				chr10:43846258-43846575	Island			DMR	NA	10:43166274-43166581									chr10:43846285-43846715	3		NA		NA	NA	TRUE	10	43166545	rs565883307;rs114512718;rs116955458
cg18692070	0.0473329	0.41380022	0.556230702	0.354565031	-0.20166567	cg18692070	cg18692070	72733565	CCCAAAAAAAACAACAAAACAAATAACTCAAAAAATAAAAACCTCACCCA	80752890	CCCAAAAAAAACAACGAAACGAATAACTCAAAAAATAAAAACCTCGCCCG	I	C	Grn	GGTCGCTTCCTGTTTTCAGGAGGAAATGCTCCTGGAGCTGGGGAGGGCTGTGCTGCCGGG[CG]GGCGAGGCTCCCATCCTCTGAGTCACCCGCCCCGCTGTCTCCCCTGGGGACCACACGCCG	37	10	3466852	CCCAGGGGAGACAGCGGGGCGGGTGACTCAGAGGATGGGAGCCTCGCCCG	F									NA	10:3456641-3456887									chr10:3466740-3467135	3		NA		NA	NA	TRUE	10	3456852	rs189812482;rs562414945;rs193168026;rs541654883;rs564622246
cg04154653	0.004831744	0.407242775	0.600891251	0.905184154	0.304292903	cg04154653	cg04154653	9619127	TATAAATCCCTAAAAACAAACAACACAACTAAAACACAAAACACAAAACA	78718195	TATAAATCCCTAAAAACAAACAACACGACTAAAACGCGAAACGCGAAACG	I	C	Grn	CAAGGAGGAACGCGAGGAGCCTGAGAACGCGAGGCCCTAGGGGCAGCCACCCGCGCCCAG[CG]CCCCGCGCCCCGCGCCCCAGCCGTGCTGCCTGCCCTCAGGGACCTATAAAGCCCACTTTG	37	1	1133248	CGCCCCGCGCCCCGCGCCCCAGCCGTGCTGCCTGCCCTCAGGGACCTATA	F	TTLL10	NM_001130045	3'UTR	chr1:1132827-1133218	S_Shore				NA	1:1122746-1123119			TTLL10;TTLL10	ENST00000379289.1;ENST00000379290.1	3'UTR;3'UTR	TTLL10;TTLL10	ENST00000379289.1;ENST00000379290.1	3'UTR;3'UTR		NA	chr1:1131658-1137337	6		NA	NA	TRUE	1	1123111	rs12026794;rs140292943;rs532341063;rs552494217;rs569124997;rs12031928;rs554976890
cg01996567	0.019841185	0.407242775	0.774052881	0.525510665	-0.248542216	cg01996567	cg01996567	76693344	AAAAATCCCCCCACAACAACACTATAAATAATACCTATATAACACCTACA	42618834	GAAAATCCCCCCGCAACAACACTATAAATAATACCTATATAACGCCTACG	I	A	Red	ATTATGCCACGCGGAGGTCCCCCCGCAGCAGCACTATGAGTGGTGCCTGTATGACGCCTG[CG]GGTAAGGAGAGGCCAACCTGGAGTGGGGTAGAGGTGGGGGTGCCGGGACTGAATGCTTCC	37	7	149484880	GGAGGTCCCCCCGCAGCAGCACTATGAGTGGTGCCTGTATGACGCCTGCG	R	SSPO	NM_198455	Body	chr7:149487283-149487769	N_Shelf			DMR	NA	7:149115715-149115975	7:149484653-149484950	Unclassified_Cell_type_specific	SSPO	ENST00000378016.2	5'UTR	SSPO;SSPO;SSPO	ENST00000262089.4;ENST00000378016.2;ENST00000475488.1	5'UTR;5'UTR;5'UTR	chr7:149484605-149484935	3		NA		NA	NA	TRUE	7	149115813	rs532147139;rs373484169
cg05350293	0.00507749	0.407242775	0.806150114	0.595263517	-0.210886597	cg05350293	cg05350293	74661912	CCAACAATCACAATAAATTTTATAAATAAACATTTAACCCCCTACAACCA	20671169	CCAACGATCGCGATAAATTTTATAAATAAACGTTTAACCCCCTACAACCG	I	C	Grn	CCGCCACGGCTGCCAGCGATCGCGGTGGGTTTTGTGGATAGGCGTTTGGCCCCCTGCAGC[CG]CTGGCATACGTCGGTGGCACGCGTCCATCCTCACCGCAAGCTGCCCGCACCTTCCTCCTC	37	16	89119002	CGGCTGCAGGGGGCCAAACGCCTATCCACAAAACCCACCGCGATCGCTGG	R				chr16:89118801-89119152	Island				NA	16:87646089-87646637	16:89118712-89119741	Unclassified_Cell_type_specific	CTD-2555A7.2;CTD-2555A7.2	ENST00000537498.1;ENST00000537498.1	3'UTR;1stExon	CTD-2555A7.2;CTD-2555A7.2	ENST00000537498.1;ENST00000537498.1	3'UTR;1stExon	chr16:89117685-89119155	3		NA		NA	NA	TRUE	16	87646503	rs35699181
cg22857963	0.007575614	0.407242775	0.390584085	0.188476833	-0.202107252	cg22857963	cg22857963	39619829	AACCTACTCCAACTTAAACTCAAAATCTAAAATAAAAAACAACAAAAACA	25704299	AACCTACTCCGACTTAAACTCGAAATCTAAAATAAAAAACGACAAAAACG	I	A	Red	TCTGCTCTCACTCCCCGTCCCCGTCCCTCCGTGCCACGGTGGGGGCATGCGGGTACTATC[CG]CCTCTGCCGTTTCTCATTTCAGACTCCGAGCCCAAGCCGGAGCAGGCTCCACGCTCTCCT	37	8	144358043	CGCCTCTGCCGTTTCTCATTTCAGACTCCGAGCCCAAGCCGGAGCAGGCT	F	GLI4	NM_138465	Body	chr8:144357997-144359075	Island			DMR	NA	8:144429350-144430626	8:144357669-144359518	Promoter_Associated	GLI4;ZFP41	ENST00000523812.1;ENST00000522452.1	5'UTR;3'UTR	GLI4;GLI4;GLI4;ZFP41	ENST00000522479.1;ENST00000522033.1;ENST00000523812.1;ENST00000522452.1	5'UTR;5'UTR;5'UTR;3'UTR	chr8:144357205-144360235	3		NA		NA	NA	TRUE	8	144429418	rs552654562;rs570890720
cg23669081	0.029704184	0.407322937	0.410474327	0.637266171	0.226791844	cg23669081	cg23669081	75765396	ACCAAATCTTAATCTATCTTTCCATAAAACAAAACATATACACAATCTCA	17696263	ACCAAATCTTAATCTATCTTTCCGTAAAACAAAACGTATACGCGATCTCG	I	A	Red	GCCGGTTCTGAAACCAAATCTTGATCTGTCTTTCCGTGAGGCAGAGCGTGTGCGCGATCT[CG]ATGCGCCGCCGCCGCGTCAGGTAGCGATTGTAGTGAAATTCTTTCTCCAGCTCCAGGGTC	37	17	46685353	CGAGATCGCGCACACGCTCTGCCTCACGGAAAGACAGATCAAGATTTGGT	R	HOXB7	NM_004502	Body	chr17:46685244-46685449	Island				NA	17:44040291-44040448			HOXB7;RP11-357H14.19;HOXB7	ENST00000467314.1;ENST00000567101.1;ENST00000494244.2	3'UTR;3'UTR;5'UTR	HOXB7;RP11-357H14.19;HOXB7	ENST00000467314.1;ENST00000567101.1;ENST00000494244.2	3'UTR;3'UTR;5'UTR		NA	chr17:46685175-46685466	3		NA	NA	TRUE	17	44040352	rs201785717;rs138865004;rs1042216;rs62637586
cg04143156	1.43E-05	0.183341499	0.550893346	0.797879877	0.246986531	cg04143156	cg04143156	77669581	AAATAATTTTATCCTAACAATCCCTTTACCAACAATTTAATCATTACCTC			II			CATCTATGTAGAGATGATTTTGTCCTAGCAATCCCTTTGCCAGCAGTTTAGTCATTGCCT[CG]TATGTTAATGTTTTTAGGTTTGTTCTTTTTTTTTTTTTTTTTTTTTTTTGAGACAGAGTC	37	4	153768250	CGAGGCAATGACTAAACTGCTGGCAAAGGGATTGCTAGGACAAAATCATC	R	ARFIP1;ARFIP1;ARFIP1;ARFIP1;ARFIP1;ARFIP1	NM_014447;NM_001287432;NM_001025595;NM_001025593;NM_001287433;NM_001287431	Body;Body;Body;Body;Body;Body						NA										chr4:153767900-153768255	3		NA		NA	NA	NA	4	153987700	rs188883622;rs148052544
cg20947514	0.02988614	0.407322937	0.748981886	0.959889167	0.210907281	cg20947514	cg20947514	49668250	CCCTAACTCCATTTACCAAAATTTTAACATAAATTACTCCATTTTAATTC			II			TTGATGGCCTTCCCTGGCTCCATTTGCCAGGGTTTTAACATAAATTACTCCATTTTGATT[CG]GACAACTTTCATAACTGCTTACCATCTGTGCCTCTGTGTATAAAAGTGGACATACTAAAA	37	1	119874251	CCTGGCTCCATTTGCCAGGGTTTTAACATAAATTACTCCATTTTGATTCG	R				chr1:119870226-119870535	S_Shelf				TRUE				U1;RP5-834N19.1	ENST00000347264.2;ENST00000457683.1	TSS200;5'UTR	U1;RP5-834N19.1	ENST00000347264.2;ENST00000457683.1	TSS200;5'UTR		NA		NA		NA	NA	TRUE	1	119675774	rs147440588;rs77605725
cg22243260	0.00019877	0.407242775	0.729012177	0.495617092	-0.233395084	cg22243260	cg22243260	65713157	ATACTAAAATACTCCTAAAAACAACCTACAATCTTCAATATCCCRACAAC			II			CAGGCCCTCTAGTGCTGAAGTGCTCCTGAGGGCAGCCTGCAGTCTTCAGTGTCCCGGCAG[CG]CCGCGGTCCAAGGTCAGCCAGGCGCTGTGCCCCAGCCCTGATGAACCAGCCGCCTCCTCC	37	3	126946036	TGCTGAAGTGCTCCTGAGGGCAGCCTGCAGTCTTCAGTGTCCCGGCAGCG	R							chr3:126945882-126945882		TRUE										chr3:126945825-126946395	3		NA		NA	NA	NA	3	128428726	rs576226422
cg10055637	0.002343036	0.407242775	0.498605835	0.290481144	-0.208124692	cg10055637	cg10055637	22799558	ATACATAAACTCTCAAATCTATTCATCAAAACTCTCTTACAAATCATAAC			II			CAGTGTTGAATAACATGTCCAGGACATGCTGGATATTCCATGCATACTGACCACTTGCCA[CG]TTATGATCTGTAAGAGAGTTCTGATGAATAGACTTGAGAGTTTATGCACATGTCACTGCA	37	12	109301625	TGCATAAACTCTCAAGTCTATTCATCAGAACTCTCTTACAGATCATAACG	F									NA				RP11-423G4.7	ENST00000569754.1	1stExon	RP11-423G4.7	ENST00000569754.1	1stExon	chr12:109301540-109302155	3		NA		NA	NA	NA	12	107825754	rs142134573
cg05354572	0.016582965	0.407242775	0.619209888	0.832422678	0.21321279	cg05354572	cg05354572	19663170	AAAAACTAAAACCCAAACAACCRTAACTTCTCCAAAATAACACAACTAAC			II			GCAAAAGTGAAACTGTTTTGAAAGATGGAAAACCTTGGTTCTTGCACCAGCTGTGGCTCT[CG]TTAGTTGTGCCACCTTGGAGAAGCCACGGCTGTCTGGGCCTTAGTTTCCTCATCTTTAAA	37	3	20694333	GAAACTAAGGCCCAGACAGCCGTGGCTTCTCCAAGGTGGCACAACTAACG	F									NA											NA		NA	chr3:20693655-20694612	3	NA	NA	3	20669337	rs76668937
cg25744433	0.023674444	0.407242775	0.097935473	0.334491753	0.23655628	cg25744433	cg25744433	80790354	AAATAATAAATATATCTATTCTCTAAACACTCAACAACRTCCCTTCCCAC			II			TCGGAATGAAATCAGCTAACATGTGATATCCTTAATGGTTTTGTAGCAGAAAGACATCTA[CG]TGGGAAGGGACGCTGCTGAGTGTTTAGAGAACAGACACATTCATCATTTTATTGTATTTT	37	16	83760920	CGTGGGAAGGGACGCTGCTGAGTGTTTAGAGAACAGACACATTCATCATT	F	CDH13;CDH13;CDH13;CDH13	NM_001220490;NM_001257;NM_001220489;NM_001220488	Body;Body;Body;Body						NA				RP11-298D21.2;RP11-298D21.1;RP11-298D21.1	ENST00000563342.1;ENST00000570056.1;ENST00000563981.1	TSS1500;3'UTR;3'UTR	RP11-298D21.2;RP11-298D21.1;CDH13;RP11-298D21.1	ENST00000563342.1;ENST00000570056.1;ENST00000539548.2;ENST00000563981.1	TSS1500;3'UTR;3'UTR;3'UTR	chr16:83760685-83760955	3		NA		NA	NA	NA	16	82318421	rs189177038;rs80137223;rs7199442;rs556113734
cg17212350	0.000289657	0.407242775	0.622579305	0.148711287	-0.473868019	cg17212350	cg17212350	59693282	CATTAATACTAAATCTAATTTTTCTCACTTCCATCTTCTCTCTAACAATC			II			TTCTTCATAAAACATCAATAGTAAATGAGGAAGTGAAGAAAGGGTAGCAAGCTTCCAAAC[CG]ACTGCCAGAGAGAAGATGGAAGTGAGAAAAATTAGACTCAGCATTAATGAGGGCTCACCA	37	7	87075377	ATTAATGCTGAGTCTAATTTTTCTCACTTCCATCTTCTCTCTGGCAGTCG	F	ABCB4;ABCB4;ABCB4	NM_018850;NM_000443;NM_018849	Body;Body;Body						NA										chr7:87075285-87075550	3		NA		NA	NA	NA	7	86913313	rs45493691;rs535842247
cg06086634	3.94E-05	0.278379647	0.274370358	0.056703049	-0.217667309	cg06086634	cg06086634	79696119	RTTAATACRAATTAAAAACRACAAACAAAAACACCTAAAACCTACRATAC			II			TCTCCAGGCGCGTTGGTGCGAGTTGGGGACGGCAGGCAGGGACACCTAAAACCTACGGTA[CG]CCACGAAGGGGTTTCAGCACGTCCTGAAAGGCCCGATCCCCCCCCAGAACCGCTGTGAGG	37	17	48585465	TTGGTGCGAGTTGGGGACGGCAGGCAGGGACACCTAAAACCTACGGTACG	R	MYCBPAP	NM_032133	TSS1500	chr17:48585385-48586167	Island				NA	17:45940385-45941137	17:48585034-48586455	Promoter_Associated_Cell_type_specific	RP11-94C24.6;MYCBPAP;MYCBPAP;MYCBPAP	ENST00000502300.1;ENST00000323776.5;ENST00000419930.1;ENST00000436259.2	3'UTR;TSS1500;TSS1500;TSS1500	RP11-94C24.6;MYCBPAP;MYCBPAP;MYCBPAP;MYCBPAP;MYCBPAP;MYCBPAP;MYCBPAP	ENST00000502300.1;ENST00000323776.5;ENST00000470609.1;ENST00000576179.1;ENST00000419930.1;ENST00000452039.1;ENST00000458692.1;ENST00000437498.1	3'UTR;TSS1500;TSS1500;TSS1500;TSS1500;TSS1500;TSS1500;TSS1500	chr17:48585180-48585970	3		NA		NA	NA	NA	17	45940464	rs573724417;rs542936271
cg08799779	0.001631216	0.407242775	0.802858833	0.546476316	-0.256382517	cg08799779	cg08799779	42631575	CAATAACTTCTAACACRACAACAATAAACATACAAAAACAATCRAAACCC			II			CGAGGAGAGGGCAGTGGCTTCTGGCACGGCAGCAGTGGGCATACAGAGGCAGTCGGGACC[CG]TCTGGAAGAGCCTCCGCCCGGGGTAAGGAGCCGGGACTGTGTCTAGGAGGCAGTGGGGAG	37	8	144371965	CGGGTCCCGACTGCCTCTGTATGCCCACTGCTGCCGTGCCAGAAGCCACT	R				chr8:144371446-144372076	Island				NA	8:144442674-144443451	8:144371346-144372088	Unclassified_Cell_type_specific				ZNF696;ZNF696;ZNF696	ENST00000518575.1;ENST00000523891.1;ENST00000523891.1	TSS1500;1stExon;5'UTR	chr8:144371880-144372055	3		NA		NA	NA	NA	8	144443340
cg03329597	5.07E-07	0.026877048	0.600368485	0.145175463	-0.455193022	cg03329597	cg03329597	92698560	ACCACATCCATAAATACTTCATCAACTTAAACATATATTTATAACATTAC			II			TATGGCTTTAAAAAAATCTGATAAAGTTTCTCATAAAGGCTCACCCAGGAAAATAAATAA[CG]CAATGTTACAAATACATGTCCAAGTTGATGAAGTATTTATGGATGTGGCTGAGGACAGAA	37	3	108125523	CGCAATGTTACAAATACATGTCCAAGTTGATGAAGTATTTATGGATGTGG	F	MYH15	NM_014981	Body						NA		3:108125349-108126000	Unclassified_Cell_type_specific				MYH15	ENST00000478998.1	3'UTR	chr3:108125500-108125775	3		NA		NA	NA	TRUE	3	109608213	rs191121167;rs534537415;rs148968341;rs367544402
cg16784507	0.026411476	0.407242775	0.593740239	0.372924258	-0.220815981	cg16784507	cg16784507	96678265	CTTTCTCCATTCCCCATTTCCTCAAACCAATAATTAATTTAATTTTACTC			II			CCTCCCCAGTTTCTTAGCAGCAGCAGAAAGCAATTGGCTCCCAAAGTCGAGACCCAGACA[CG]AGTAAAATCAAATTAACTATTGGCTTGAGGAAATGGGGAATGGAGAAAGGGTGTAGTGAG	37	1	161398185	TTTCTCCATTCCCCATTTCCTCAAGCCAATAGTTAATTTGATTTTACTCG	F									NA										chr1:161397445-161398315	3		NA		NA	NA	NA	1	159664809	rs10157049
cg25374269	0.000178027	0.407242775	0.7153185	0.313980863	-0.401337637	cg25374269	cg25374269	45702837	ATAATTCTAAATAATATTCTAAAACCTCTAAAACATTACTATAAACTACC			II			TAATTTAGGGATTCCTCTTTGTGGTTTGCCCTCAGTGTATGCATCACCCACTGTTGAACA[CG]GTAGCCTACAGCAATGTCTCAGAGGTTTTAGAACATCATTCAGAACCATGACTGGTGATT	37	13	44887281	CGGTAGCCTACAGCAATGTCTCAGAGGTTTTAGAACATCATTCAGAACCA	F							chr13:44887042-44887042		NA										chr13:44887105-44887690	3		NA		NA	NA	NA	13	43785281	rs183863622;rs537633241;rs150322512
cg22026953	0.002760951	0.407242775	0.900740105	0.678576728	-0.222163377	cg22026953	cg22026953	21810263	ACCAAACTAACAAACCCAACCCCAAAAATTCACRAAACTTTTATTCTATC			II			ACTGCAAGCTGGGGTGAATCAGCTTGTTTACAACTTCTAAATTTTTTAAACCAAAAGAAA[CG]ACAGAACAAAAGTTTCGTGAACTTCTGGGGTTGGGTTTGTCAGTCTGGCTGTATGCTGAG	37	6	87763957	CGACAGAACAAAAGTTTCGTGAACTTCTGGGGTTGGGTTTGTCAGTCTGG	F									NA										chr6:87763860-87764150	3		NA		NA	NA	NA	6	87820676	rs558011059;rs141845490;rs534136339;rs115217910
cg24933364	1.53E-05	0.185209186	0.459983123	0.724770698	0.264787575	cg24933364	cg24933364	99602475	AATAACTTTATCAATAATTACCCCACCATAAAAATAACCCAATATCCATC			II			AACACATCTGCAGTGGCTTTATCAATAGTTACCCCACCATGGAAATAACCCAGTGTCCAT[CG]TAGTGAATGGGTCAACCAGCTGGAGTCTATGTGGACACTGGGACATTGGAATCCCACTCA	37	16	86081492	CGATGGACACTGGGTTATTTCCATGGTGGGGTAACTATTGATAAAGCCAC	R									NA										chr16:86081365-86081655	3		NA		NA	NA	NA	16	84638993	rs543168510;rs1996643;rs576720160;rs137996725
cg27195001	0.023055032	0.407242775	0.623383085	0.829777136	0.206394051	cg27195001	cg27195001	62616889	TAATAACAATTTCRATAAATCACATATTTACATAAAATATATTTACCCAC			II			AAACTTCCCAGTAATAGCAATTTCGGTGAGTCACATATTTACATGGAATATGTTTGCCCA[CG]CCTCTCCATGTGCCATTACTACGTCTAGGGGTTATTTGCTTTGTTTTTACAGAGAAACAT	37	4	11531391	AATAGCAATTTCGGTGAGTCACATATTTACATGGAATATGTTTGCCCACG	R									TRUE										chr4:11531260-11531810	3		NA		NA	NA	TRUE	4	11140489	rs12641727;rs138963841;rs577747372;rs182529828
cg00048370	0.000330971	0.407242775	0.775618048	0.525507038	-0.25011101	cg00048370	cg00048370	36727147	TCTAAAATTATAATAATATTTTATCCATCTTTCTTCATAAAAACACAATC			II			TTGCTCATGCCTCTGAGGTTATGGTAATATTTTATCCATCTTTCTTCATGAAGACACAGT[CG]CTGCTGCTATTGACAACCGGAGGCCAGCACTGAGGAGTGACGTGGGCAGGGGGCCAGGGG	37	6	164506939	CTGAGGTTATGGTAATATTTTATCCATCTTTCTTCATGAAGACACAGTCG	R									NA	6:164426929-164427007			RP1-155D22.2	ENST00000564697.1	TSS1500	RP1-155D22.2	ENST00000564697.1	TSS1500		NA		NA		NA	NA	TRUE	6	164426929	rs206736
cg27289463	2.80E-06	0.083192272	0.243416516	0.518109802	0.274693287	cg27289463	cg27289463	64600930	TCTCAATCCACCACTTCATATTTTCACTTAACAAATATTTACTAAAAACC			II			CTAGTTTTGAATCTCAGTCCACCACTTCATATTTTCACTTGACAAATGTTTACTAAGGAC[CG]ATTTTGTGCCAGGCCTGGTTCTAAGTGCTGAGAATGAGGAAGTGAGCAAGATAGTCAGGG	37	11	110649234	CGGTCCTTAGTAAACATTTGTCAAGTGAAAATATGAAGTGGTGGACTGAG	R									TRUE										chr11:110649120-110649370	3		NA		NA	NA	TRUE	11	110154444	rs561842592
cg07413658	0.022596338	0.407242775	0.710872264	0.919352611	0.208480347	cg07413658	cg07413658	9752361	CTCAATTACTTCTAATTAATATATACACTACTAAATATACTAAAAAACCC			II			TAAATTAACCTCTCAATTACTTCTGGTTAATATATGCACTGCTGGATATACTGAGGAGCC[CG]TCCTGCTTGCTTCCTCATGCATCATTTTCTTCCTCTCCCATTAGCTACATGGAGGATGGG	37	2	226041886	CGGGCTCCTCAGTATATCCAGCAGTGCATATATTAACCAGAAGTAATTGA	R									NA										chr2:226041880-226042115	3		NA		NA	NA	NA	2	225750130	rs7594875;rs10192585;rs142451112
cg10249074	0.001225772	0.407242775	0.900218696	0.681517743	-0.218700953	cg10249074	cg10249074	55705992	CRTAATACTAATCTATAAAACAACTCTCTCTATAAAATCACCACCACCTC			II			TGGGACACTGACGTGATGCTGATCTGTAAGGCAGCTCTCTCTGTGGAATCACCACCACCT[CG]CATCCAGGGAGAATTAATTCAGGGCACAATGGAGACAGAGACCCAGCCGAGATGACAATT	37	4	83542146	GTGATGCTGATCTGTAAGGCAGCTCTCTCTGTGGAATCACCACCACCTCG	R	C4orf11;C4orf11	NR_024087;NR_024088	Body;Body						NA				LINC00575	ENST00000426551.1	3'UTR	LINC00575	ENST00000426551.1	3'UTR		NA		NA		NA	NA	TRUE	4	83761170	rs66550714;rs112563793
cg08479752	0.010482633	0.407242775	0.576077213	0.326555169	-0.249522045	cg08479752	cg08479752	92701963	TACAAAAAACTCTTAACAAAACTTCAAATAAAATAAAACAAAACTCRAAC			II			GAAACAAGAAGCCGTCGATGATAACTTCTTCCCCATGAATCCGGTGTGTGTGGCCCCACC[CG]CCCGAGCTCTGTCCTACCTTATCTGAAGTTCTGCCAAGAGTTTTCTGTAAATGTAATTTT	37	19	54567279	CGCCCGAGCTCTGTCCTACCTTATCTGAAGTTCTGCCAAGAGTTTTCTGT	F	VSTM1	NM_198481	TSS200						NA				VSTM1;VSTM1	ENST00000338372.2;ENST00000366170.2	TSS200;TSS1500	VSTM1;VSTM1	ENST00000338372.2;ENST00000366170.2	TSS200;TSS1500		NA		NA		NA	NA	TRUE	19	59259091	rs577224353;rs544607218
cg08477332	1.06E-07	0.015675799	0.88393708	0.57390527	-0.31003181	cg08477332	cg08477332	9755436	CCTACCAATAAAACAATAACAACCCTAAAAAACTAATCACCRAAATACCC			II			CTGCATGGATGCCTGCCAGTGAGGCAGTGACAGCCCTGGGAGGCTGGTCACCGAGATGCC[CG]CCCCTGCTCCCTCTGGTGGTGGCCGTGTACACCATATGCCCCTCAAGCCAGGAAGGCAAG	37	1	153590243	CTGCCAGTGAGGCAGTGACAGCCCTGGGAGGCTGGTCACCGAGATGCCCG	R	S100A14	NM_020672	TSS1500						NA		1:153589758-153590695	Unclassified	S100A14;S100A14;S100A14	ENST00000368701.1;ENST00000344616.2;ENST00000368702.1	TSS1500;TSS1500;TSS1500	S100A14;S100A14;S100A14;S100A14	ENST00000368701.1;ENST00000344616.2;ENST00000469571.1;ENST00000368702.1	TSS1500;TSS1500;TSS1500;TSS1500	chr1:153590045-153590575	3		NA		NA	NA	TRUE	1	151856867	rs570124966;rs547338391
cg09406933	0.00081215	0.407242775	0.772852552	0.501118611	-0.271733941	cg09406933	cg09406933	83634482	CTCCATCTCTACAAAACAAAACAAATTTTTAAACTTAACRTACCTATAAC			II			TTGCAGCCTCAAACTCAAGGGCTCGAGTGATCCTCCCACTATAGCCTCCCGAGTAGCTGG[CG]CTACAGGCACGCTAAGTTTAAAAACTTGTTTTGTTTTGTAGAGATGGAGGTTTTTTTTGT	37	16	75254017	TCCATCTCTACAAAACAAAACAAGTTTTTAAACTTAGCGTGCCTGTAGCG	F	CTRB1	NM_001906	Body						NA											NA	chr16:75253674-75254024	6		NA	NA	NA	16	73811518	rs143688564;rs529419947;rs549523383;rs150869796;rs566144623;rs12446696
cg02954704	0.010177938	0.407242775	0.721800893	0.931938266	0.210137373	cg02954704	cg02954704	11637138	AAACAACTATTTTAATTTTCRACTCCRCTAATTCCTAAAAAATCCTCCTC			II			CTCCACGCCAGGAGCAGCTATTTTAGTTTTCGGCTCCGCTGGTTCCTGGAAGATCCTCCT[CG]CCGCCTTGCTGGCCAGGATGCGAGTTCCGCTCAGGGTCGAGGGCGTGTTCTCCTTGTTGG	37	1	161349006	AGCAGCTATTTTAGTTTTCGGCTCCGCTGGTTCCTGGAAGATCCTCCTCG	R							chr1:161348767-161348767		NA	1:159615484-159615766									chr1:161348920-161349175	3		NA		NA	NA	TRUE	1	159615630	rs4534404
cg25283121	0.000160643	0.407242775	0.334846922	0.075020638	-0.259826284	cg25283121	cg25283121	74771526	AACAAACCTCCTCCAAAAAACATCCRTAACAAACTCRAATAAAAAATAAC			II			TTGCCCCCACACACAGCAGGCACATCCGGAGCCCCCGCCTGCCCGCGTAACCCCAGCTCC[CG]TCACCTCCCACTCGAGCCTGTTACGGATGCTTTCTGGAGGAGGTTTGCTGGGGCTGCCAA	37	12	132904540	GCAAACCTCCTCCAGAAAGCATCCGTAACAGGCTCGAGTGGGAGGTGACG	F	GALNT9	NM_001122636	Body	chr12:132905449-132906206	N_Shore				TRUE	12:131414548-131414922	12:132904472-132904691	Unclassified_Cell_type_specific				GALNT9	ENST00000424720.2	3'UTR	chr12:132903465-132904970	3		NA		NA	NA	TRUE	12	131414613	rs28661646
cg10545854	0.000353721	0.407242775	0.352769289	0.136838673	-0.215930617	cg10545854	cg10545854	47712836	ATACATATAAAAATCRTTAATACTCCATAAACTACTTACAAACCTAAATC			II			AGGCGTAACAAGCCAAGGGTCGGAGTGGGCAACGGAACAGTTAAAGGCATTTCACAACAG[CG]ATTTAGGTCTGCAAGCAGTTTATGGAGTACCAACGACTCTTATATGTATTAACTCATTTT	37	17	47755799	TACATATAAGAGTCGTTGGTACTCCATAAACTGCTTGCAGACCTAAATCG	F	SPOP;SPOP;SPOP;SPOP;SPOP;SPOP	NM_001007226;NM_001007227;NM_003563;NM_001007230;NM_001007229;NM_001007228	TSS1500;TSS1500;TSS1500;TSS1500;TSS1500;TSS1500	chr17:47754870-47755772	S_Shore				NA		17:47754552-47755974	Promoter_Associated	SPOP;SPOP;SPOP;SPOP;SPOP;SPOP	ENST00000503536.2;ENST00000513872.2;ENST00000393328.2;ENST00000513080.1;ENST00000393331.3;ENST00000504102.1	TSS1500;TSS1500;TSS1500;TSS1500;TSS1500;TSS1500	SPOP;SPOP;SPOP;SPOP;SPOP;SPOP;SPOP;SPOP;SPOP;SPOP;SPOP;SPOP;SPOP;SPOP	ENST00000504212.1;ENST00000508805.1;ENST00000503536.2;ENST00000513872.2;ENST00000451526.2;ENST00000507970.1;ENST00000509765.1;ENST00000505581.1;ENST00000514121.1;ENST00000506399.1;ENST00000393328.2;ENST00000513080.1;ENST00000347630.2;ENST00000504102.1	TSS1500;TSS1500;TSS1500;TSS1500;TSS1500;TSS1500;TSS1500;TSS1500;TSS1500;TSS1500;TSS1500;TSS1500;TSS1500;TSS1500		NA	chr17:47754487-47755921	6	chr17:47753463-47756184	6	NA	NA	17	45110798	rs576879306;rs540164894
cg13503915	0.01155582	0.407242775	0.593248413	0.874853666	0.281605253	cg13503915	cg13503915	90646858	ATAAAAACTATTAACTAATATAATAACACACCTATAATCTCAACTCCTCC			II			CTCTACAAAAAATAAAAACTATTAGCTGGTGTGGTGGCACACCTATAGTCTCAGCTCCTC[CG]GGGCACTGAAATAGGAGAATTCCTTGAGCCCAGGAGTTTGAGGTTGCTGTGAGCCGTGAT	37	19	52134227	TAAAAACTATTAGCTGGTGTGGTGGCACACCTATAGTCTCAGCTCCTCCG	R	SIGLEC5	NM_003830	TSS1500						NA				SIGLEC5;AC018755.13	ENST00000429354.2;ENST00000534261.1	TSS1500;3'UTR	SIGLEC5;AC018755.13	ENST00000429354.2;ENST00000534261.1	TSS1500;3'UTR		NA		NA		NA	NA	NA	19	56826039	rs74176145
cg04344111	0.003802851	0.407242775	0.436532034	0.221891168	-0.214640866	cg04344111	cg04344111	75656596	CTTCATCTTCTTTAAAAAACTTAAAATAAAACAACRCTCCAATCTTTAAC			II			GCAGCTGTTACCTTCATCTTCTTTAAGAGACTTGAAATGAGGCAGCGCTCCAATCTTTAA[CG]CCTGCTCATGCCGTCATGCCTGGTCACACCTAGTCACTCCTGGTCTCCTACCAGCAGTCT	37	20	19984506	TTCATCTTCTTTAAGAGACTTGAAATGAGGCAGCGCTCCAATCTTTAACG	R									NA		20:19984465-19984696	Unclassified_Cell_type_specific							chr20:19984160-19984655	3		NA		NA	NA	NA	20	19932506	rs6046528;rs191813425;rs545288351
cg04785931	0.005552144	0.407242775	0.948635676	0.690673734	-0.257961941	cg04785931	cg04785931	71806529	TTACACACAAAAACATATTACACATAAAATACATCCCRTCTACTCCACAC			II			CCTCCCTCCAGTTGCACACAGGAGCATATTGCACATGGGATGCATCCCGTCTGCTCCACA[CG]GAGGGAGTTTCCACTGAGCACAACACAGGGTGTGGAGTAGAATGAAGCCTTGGGTGTGTG	37	2	69198793	TGCACACAGGAGCATATTGCACATGGGATGCATCCCGTCTGCTCCACACG	R									TRUE										chr2:69198620-69199355	3		NA		NA	NA	TRUE	2	69052297	rs7422789;rs12474671;rs544415567
cg01601518	0.000457016	0.407242775	0.479002146	0.242521223	-0.236480923	cg01601518	cg01601518	30808525	ACCAAAACTACATATAAAAAAAACAACRCCAACATCACTATTTCATAATC			II			AACATCCTCAAGCCAGGACTGCATGTGAGGAAGACAGCGCCAGCATCACTGTTTCATAGT[CG]GATCCACAAAGCCCGGGGAAGTGGCCGGCAGAAGACAACACGGAAGCCACACAGCAGAGA	37	4	2404284	CCAGGACTGCATGTGAGGAAGACAGCGCCAGCATCACTGTTTCATAGTCG	R	ZFYVE28	NM_020972	Body	chr4:2401507-2401759	S_Shelf				TRUE	4:2374059-2374125	4:2403412-2404372	Promoter_Associated_Cell_type_specific				ZFYVE28	ENST00000508184.1	5'UTR	chr4:2403765-2404635	3		NA		NA	NA	TRUE	4	2374082	rs573422099;rs1008209;rs1008208;rs3128773
cg12890080	0.018339647	0.407242775	0.422183398	0.644221428	0.22203803	cg12890080	cg12890080	37631212	CAAAAATTTTCCTCTACAATCCTTTCAAAATAATAATTAATTAACTATTC			II			CTGTCTCCTGACAAAGGTTTTCCTCTGCAGTCCTTTCAAAGTGGTGGTTGGTTGGCTGTT[CG]TCCTCCCCCACATAATTTAAGAATGGAGAGTTTTTTTGTGCTCTGCATTTTCTCTCCGAA	37	12	91401688	AAAGGTTTTCCTCTGCAGTCCTTTCAAAGTGGTGGTTGGTTGGCTGTTCG	R									NA										chr12:91401560-91401930	3		NA		NA	NA	NA	12	89925819	rs7963003;rs189749925;rs181050547;rs148270720
cg18434912	0.00128708	0.407242775	0.605122844	0.871911135	0.266788291	cg18434912	cg18434912	74638260	ACCCAAACTAACATAAAAATTACTATTATCACAAAACAAAAAAACTTTTC			II			TTTTTCATGTTGACATCATCTTATTTCACTTTGGGGAAAGTTTTTTTCTAAGGATGATAG[CG]AAAAGTCCTTTTGTCTTGTGACAATAGCAATTTTTATGTCAGCTTGGGTTTTTTTCCTCC	37	6	111194786	CCCAAGCTGACATAAAAATTGCTATTGTCACAAGACAAAAGGACTTTTCG	F	AMD1;AMD1;AMD1;AMD1;AMD1	NM_001634;NM_001287214;NM_001287216;NR_109768;NM_001287215	TSS1500;TSS1500;TSS1500;TSS1500;5'UTR	chr6:111195383-111197576	N_Shore		chr6:111194680-111194680		NA				AMD1;AMD1;AMD1	ENST00000368885.3;ENST00000451850.2;ENST00000368877.5	TSS1500;TSS1500;TSS1500	AMD1;AMD1;AMD1	ENST00000368885.3;ENST00000451850.2;ENST00000368877.5	TSS1500;TSS1500;TSS1500	chr6:111194525-111194790	3		NA		NA	NA	NA	6	111301479	rs543915626
cg00387872	0.036765276	0.409556942	0.58146595	0.828910409	0.247444459	cg00387872	cg00387872	11672122	AACTCCAATAAACTACTTACTCAATATCACAATTCTTATATTACTTAACC			II			GAAGTTCAGGAACAGTTCTGTTGGGATCAACTGGAAATCCCTGTGGAGATAATTCTTAAG[CG]GCTAAGCAACATAAGAACTGTGATATTGAGTAAGCAGTTTACTGGAGTTCACAGAGACGC	37	6	25731330	CGGCTAAGCAACATAAGAACTGTGATATTGAGTAAGCAGTTTACTGGAGT	F				chr6:25732692-25732957	N_Shore				NA										chr6:25731260-25731535	3		NA		NA	NA	TRUE	6	25839309	rs12529272;rs183178153;rs9393659
cg09972436	0.014365462	0.407242775	0.803607671	0.371778679	-0.431828992	cg09972436	cg09972436	33738593	ATTATTATAATCATCATACTATACAATAAATCTCCTAAATTTATTACTCC			II			TTGGGGAGTGGGGAAGAACTGGGGAGATGTTGGTCAAAGGATACAAAATTTCAATAAGAC[CG]GAGTAATAAATTCAGGAGATTTATTGTACAGCATGATGACTATAACAATGTATTGTATTT	37	1	152572044	TTGTTATAGTCATCATGCTGTACAATAAATCTCCTGAATTTATTACTCCG	F	LCE3C	NM_178434	TSS1500						NA				LCE3C	ENST00000333881.3	TSS1500	LCE3C	ENST00000333881.3	TSS1500		NA		NA		NA	NA	NA	1	150838668	rs114915397;rs73019250
cg05510714	1.33E-06	0.049468797	0.708008268	0.449276758	-0.258731511	cg05510714	cg05510714	53645131	TCTTTTATTCTCTATTTTCTATCTATCTCTTTTTAAACCCAAAACCTAAC			II			AGGTGTACATTACACTCAAGAAATTTTATTCTTTCAGATGTATAATGACCTCTCATTTTA[CG]TCAGGCTCTGGGTTTAAAAAGAGACAGACAGAAAATAGAGAATAAAAGAAAAAAATCCCA	37	2	143731330	CGTCAGGCTCTGGGTTTAAAAAGAGACAGACAGAAAATAGAGAATAAAAG	F	KYNU;KYNU;KYNU	NM_001032998;NM_001199241;NM_003937	Body;Body;Body						NA											NA	chr2:143730672-143734772	6	chr2:143730742-143734791	6	NA	NA	2	143447800	rs143640610;rs147183977;rs192038192;rs71423228
cg01879420	4.87E-05	0.30589615	0.599178964	0.945509047	0.346330082	cg01879420	cg01879420	30716967	ATATACCTAACTCACAACATAACTTCTTTCAACAAATTTCACRAAAACAC			II			AAGAGTAGTTTATGTACCTAGCTCACAACATAGCTTCTTTCAACAGGTTTCACGGAGACA[CG]TGAACCACGTTCTTGTAAGACAAGAGCTATTCTACAGGGTATCTAGAGTGCAAACCCAAA	37	6	111194645	CGTGTCTCCGTGAAACCTGTTGAAAGAAGCTATGTTGTGAGCTAGGTACA	R	AMD1;AMD1;AMD1;AMD1;AMD1	NM_001634;NM_001287214;NM_001287216;NR_109768;NM_001287215	TSS1500;TSS1500;TSS1500;TSS1500;5'UTR	chr6:111195383-111197576	N_Shore				NA				AMD1;AMD1;AMD1	ENST00000368885.3;ENST00000451850.2;ENST00000368877.5	TSS1500;TSS1500;TSS1500	AMD1;AMD1;AMD1	ENST00000368885.3;ENST00000451850.2;ENST00000368877.5	TSS1500;TSS1500;TSS1500	chr6:111194525-111194790	3		NA		NA	NA	NA	6	111301338
cg10769937	0.024846058	0.407242775	0.400080515	0.126788735	-0.27329178	cg10769937	cg10769937	3604284	AATTCTACTTCTAACCTAAAATCCTACACAATAATTACTTTATAAAACAC			II			GGAGCCTCTAGTTCAGTACTAGAGGACCTCTAAACGTGTAGGGTGGAGGATGTTATGAAA[CG]TGTTTTACAAAGCAACCATTGTGTAGGATTTTAGGTTAGAAGTAGAACTTCTGGATCTGA	37	1	161397752	CGTGTTTTACAAAGCAACCATTGTGTAGGATTTTAGGTTAGAAGTAGAAC	F									NA										chr1:161397445-161398315	3		NA		NA	NA	NA	1	159664376	rs529549973;rs116891904
cg27002237	0.036501614	0.409437197	0.917540784	0.703746212	-0.213794572	cg27002237	cg27002237	20710558	AATAAAAACCTAATATAATAAACACTCTAAATAAAAATCCCTAAAAACTC			II			TTATTGTAGAGAATGGAAACCTGATGTGATGAACACTCTGAGTAGAAATCCCTGGGGGCT[CG]CAGTTAACCGGATAAGACATCTCACCCTGAGAAACGGTCCCAATTTCCTTTTAAAAATTC	37	11	128813836	ATGGAAACCTGATGTGATGAACACTCTGAGTAGAAATCCCTGGGGGCTCG	R	TP53AIP1;TP53AIP1;TP53AIP1	NM_001195195;NM_001251964;NM_022112	TSS1500;TSS1500;TSS1500						NA				TP53AIP1	ENST00000458238.2	TSS1500	TP53AIP1;TP53AIP1;TP53AIP1	ENST00000458238.2;ENST00000525390.1;ENST00000527504.1	TSS1500;TSS1500;TSS1500		NA		NA		NA	NA	NA	11	128319046	rs191519561;rs3806786
cg27449200	7.63E-05	0.384052245	0.346173135	0.114094328	-0.232078807	cg27449200	cg27449200	2666841	CTACTATAATAACTTTACCTAAAATAATTTATAATTAACACAATTTTCAC			II			GCAGAAGGTGTCTGCTGTGGTGGCTTTGCCTGGAGTAATTTGTAATTGACACAGTTTTCA[CG]ACCTTCTCTGGGTTTCCTCTCATTTATTTTTTTTTTCGGTTAACAGAATAGTGATGAGTA	37	15	80938098	TGCTGTGGTGGCTTTGCCTGGAGTAATTTGTAATTGACACAGTTTTCACG	R									TRUE										chr15:80937825-80938295	3		NA		NA	NA	TRUE	15	78725153	rs544677262;rs564609855
cg17200084	0.023480525	0.407242775	0.886822751	0.685532967	-0.201289784	cg17200084	cg17200084	72627185	TAATATAAACTATCTATAAATATCAACTATAACTATCAACACCTATTCCC			II			CATTAAACCACCCAAGTTAAGAACGCTCACAGAGTCCATTTCACCCCCCTGCCACGTCCA[CG]GGAACAGGTGCTGATAGCCACAGCTGATATCCATAGACAGTTCACATCACAGGACTCTGT	37	6	7348426	CGGGAACAGGTGCTGATAGCCACAGCTGATATCCATAGACAGTTCACATC	F	CAGE1;CAGE1;CAGE1	NM_205864;NM_001170692;NM_001170693	Body;Body;Body						NA				SSR1	ENST00000488834.1	TSS1500	SSR1;CAGE1;CAGE1	ENST00000488834.1;ENST00000458291.2;ENST00000442019.2	TSS1500;3'UTR;3'UTR		NA		NA		NA	NA	NA	6	7293425	rs569394314;rs2764070
cg13753488	0.017081753	0.407242775	0.303755693	0.550786122	0.247030429	cg13753488	cg13753488	79678912	RTACTCTCCAAAAACTTATAATTATAACCCCCAAAAAAAAACAAATACAC			II			CAGCTCACGCCCCCCCACACCCCCACCTAGCCTTCCCAGGTTCCCAACCTCCCCCCGGGA[CG]TGCACCTGCCTTTCCTTGGGGGCTACAACCACAAGCCCCTGGAGAGCACGGCTGCACAGA	37	9	136001623	TGCTCTCCAGGGGCTTGTGGTTGTAGCCCCCAAGGAAAGGCAGGTGCACG	F	RALGDS	NM_001042368	Body				chr9:136001357-136001357		TRUE				RALGDS	ENST00000372051.3	5'UTR	RALGDS	ENST00000372051.3	5'UTR	chr9:136001360-136002315	3		NA		NA	NA	TRUE	9	134991444	rs531088716;rs375455505
cg00901687	0.00393585	0.407242775	0.809407993	0.539514472	-0.269893521	cg00901687	cg00901687	16681898	TTCTCACAATCCTTAAAAATACTACCTCTAATTATTTTAAATTTATAAAC			II			AAAAACCGAAATAATCCCAGAATGCCTCAGGGCTCCAGGGGAAGGCGAAAAAAGCGGGTG[CG]TTTATAAACTTAAAATAATCAGAGGCAGCATCTCCAAGGACTGTGAGAATGCCCCAAGTC	37	17	48585270	TCTCACAGTCCTTGGAGATGCTGCCTCTGATTATTTTAAGTTTATAAACG	F	MYCBPAP	NM_032133	TSS1500	chr17:48585385-48586167	N_Shore				NA		17:48585034-48586455	Promoter_Associated_Cell_type_specific	RP11-94C24.6;MYCBPAP;MYCBPAP;MYCBPAP	ENST00000502300.1;ENST00000323776.5;ENST00000419930.1;ENST00000436259.2	3'UTR;TSS1500;TSS1500;TSS1500	RP11-94C24.6;MYCBPAP;MYCBPAP;MYCBPAP;MYCBPAP;MYCBPAP;MYCBPAP;MYCBPAP	ENST00000502300.1;ENST00000323776.5;ENST00000470609.1;ENST00000576179.1;ENST00000419930.1;ENST00000452039.1;ENST00000458692.1;ENST00000437498.1	3'UTR;TSS1500;TSS1500;TSS1500;TSS1500;TSS1500;TSS1500;TSS1500	chr17:48585180-48585970	3		NA		NA	NA	TRUE	17	45940269	rs546423670;rs537430563;rs557928718
cg02270332	0.007876533	0.407242775	0.616882916	0.853838214	0.236955298	cg02270332	cg02270332	94613100	TCTACTCTCCCTCAATTTATTCCTACTTTATTTAAAATTCRAAAAATACC			II			GGCCCGCTGGCTCTGCTCTCCCTCAGTTTATTCCTACTTTGTTTAAAATTCGGGAAGTGC[CG]GGGGAGGGGCAAGACATTAATCGCTGCACTTGTGCAAACGGAGTGCCAGCTGATTTATGG	37	6	106475062	CTGCTCTCCCTCAGTTTATTCCTACTTTGTTTAAAATTCGGGAAGTGCCG	R									TRUE											NA		NA		NA	NA	TRUE	6	106581755	rs554948693;rs571774061
cg16217445	4.51E-05	0.299002019	0.367157242	0.628209236	0.261051994	cg16217445	cg16217445	8656386	CCCCTCTATAACTATTAACTTATACTTACATACRTCACATAATTCTTATC			II			AGCAAATAAAAACCCCATCAAGACCAGGGACACTGACATTTGAGGAGGTAAAAGGCACTG[CG]ACAAGAATTATGTGACGTATGCAAGCACAAGCTAATAGTCACAGAGGGGTGGTTCAGTCG	37	5	18466528	CCCTCTGTGACTATTAGCTTGTGCTTGCATACGTCACATAATTCTTGTCG	F									NA		5:18466392-18466560	Unclassified_Cell_type_specific							chr5:18466280-18466530	3		NA		NA	NA	NA	5	18502285	rs188416974;rs534829328;rs192408464
cg06174908	0.021250108	0.407242775	0.743639352	0.963324944	0.219685592	cg06174908	cg06174908	90666232	CAATAAAATCCCAAACCAAAAAAACTATTCATCTACCTAACTAATAAAAC			II			TTCAGGGCTTTCAGTGAAATCCCAGACCAAAGAAGCTGTTCATCTGCCTGGCTAGTGGGA[CG]CCACCCCCAGGCTCCTGCTCCCAGGCTGGGGAAGGGTTTTGGGGGCTCCGTGAGCCTGCT	37	1	204608014	AGTGAAATCCCAGACCAAAGAAGCTGTTCATCTGCCTGGCTAGTGGGACG	R	LRRN2;LRRN2	NM_006338;NM_201630	5'UTR;5'UTR						NA				LRRN2;LRRN2;LRRN2	ENST00000496057.1;ENST00000367176.3;ENST00000367177.3	3'UTR;5'UTR;5'UTR	LRRN2;LRRN2;LRRN2	ENST00000496057.1;ENST00000367176.3;ENST00000367177.3	3'UTR;5'UTR;5'UTR	chr1:204607820-204608055	3		NA		NA	NA	NA	1	202874637	rs190507860;rs558750434
cg18105134	0.022838168	0.407242775	0.452155349	0.714725707	0.262570359	cg18105134	cg18105134	53623247	CAAACACTAATAACAAAAACTACACTTTCTAACATAACCATTACTCCAAC			II			TGAAGCCCGCGGATTTGTGATAAGCAGTTGCCACGACTCAGAAGGTGGTCCGCGTCTCCA[CG]CTGGAGCAATGGCCATGCTAGAAAGTGCAGTTTCTGTCACTAGTGCTTGCTCGGACCACT	37	13	113819100	CGCTGGAGCAATGGCCATGCTAGAAAGTGCAGTTTCTGTCACTAGTGCTT	F	PROZ	NM_003891	Body						NA	13:112867074-112867155	13:113819051-113819392	Unclassified_Cell_type_specific				PROZ	ENST00000493630.1	5'UTR		NA		NA		NA	NA	TRUE	13	112867101	rs553971008;rs572177703;rs539514944
cg00037728	7.22E-05	0.374900572	0.618342643	0.898496778	0.280154135	cg00037728	cg00037728	23664935	CTTCAATTTAACCATTCAAACTCATAAATTCCTCTACCTTTCTTCTTAAC			II			CAAAAGGAGTAGGTACAATTGTGATGTTTTGAGGTAACCAAAGTGTGTCATGAAAAAGAA[CG]TCAAGAAGAAAGGCAGAGGAACTCATGAGTTTGAATGGTTAAACTGAAGGCAAGAAAAAG	37	10	5803139	CGTCAAGAAGAAAGGCAGAGGAACTCATGAGTTTGAATGGTTAAACTGAA	F	FAM208B	NM_017782	Body						NA							FAM208B;FAM208B;FAM208B	ENST00000487196.1;ENST00000459693.1;ENST00000459693.1	5'UTR;1stExon;5'UTR		NA		NA	chr10:5797601-5805374	6	NA	NA	10	5843145	rs570416129;rs149916747;rs534353492;rs553678616
cg05779406	6.92E-05	0.371469321	0.811844472	0.409472811	-0.402371661	cg05779406	cg05779406	12612547	CTCTTATAAATTCCTTAAACAAAACAATTTCRAAACRCCTACTATATATC			II			CCTCCTTCGCCCACAGCTTCCAACTACAGATCCGCTGCTTTACTATTAGCTCCCGGTGCC[CG]ACACACAGCAGGCGTTCCGAAATTGTTTTGTTCAAGGAATTCACAAGAGTTTGATGTGAA	37	7	1198841	TCTTGTGAATTCCTTGAACAAAACAATTTCGGAACGCCTGCTGTGTGTCG	F	ZFAND2A	NM_182491	5'UTR	chr7:1198965-1200144	N_Shore			CDMR	NA	7:1164982-1165387	7:1198269-1198980	Promoter_Associated	ZFAND2A;AC091729.9;AC091729.9;AC091729.9;AC091729.9	ENST00000401903.1;ENST00000436304.1;ENST00000423008.1;ENST00000422230.1;ENST00000413706.1	5'UTR;TSS1500;TSS1500;TSS1500;TSS1500	ZFAND2A;ZFAND2A;ZFAND2A;ZFAND2A;AC091729.9;AC091729.9;AC091729.9;AC091729.9	ENST00000484977.1;ENST00000574135.1;ENST00000397083.1;ENST00000401903.1;ENST00000436304.1;ENST00000423008.1;ENST00000422230.1;ENST00000413706.1	3'UTR;TSS1500;5'UTR;5'UTR;TSS1500;TSS1500;TSS1500;TSS1500	chr7:1198325-1199095	3		NA		NA	NA	TRUE	7	1165367	rs78515943;rs6463493;rs6964037;rs557215636
cg01427108	0.002543824	0.407242775	0.679005198	0.295412169	-0.383593028	cg01427108	cg01427108	67633873	TTCAAAATTCATAAATTATAACCACTTAATAACTTATAACCACACCCCAC			II			CCTTCACACTGGTAAATAGTGCCCCTGAGAAGCAACACCCGGATGAATGGTGCTGTAAAA[CG]TGGGGTGTGGTTACAAGTCACTAAGTGGTTATAACTTATGAATTCTGAAAACTTGTTTTT	37	3	46484379	CGTGGGGTGTGGTTACAAGTCACTAAGTGGTTATAACTTATGAATTCTGA	F	LTF;LTF	NM_001199149;NM_002343	Body;Body						NA				LTF	ENST00000493056.1	TSS1500	LTF;LTF	ENST00000493056.1;ENST00000478874.1	TSS1500;3'UTR		NA	chr3:46483832-46484498	6	chr3:46483595-46484780	6	NA	NA	3	46459383
cg18561199	0.001590963	0.407242775	0.743170226	0.452434166	-0.29073606	cg18561199	cg18561199	7727877	CCTACAACATAAAAAACTAAATCAAACAAAAAACAACAAACTCCAACRCC			II			CACATCCCCACCATTCCCCACCGTGGCACCATGGAGTCTTCCTTACCTGATCTAGGAAGG[CG]GCGCTGGAGCTTGCTGCCCCCTGTCTGATCCAGCCCCTCATGTTGTAGGAGGGAGGTGGG	37	14	95027379	CGGCGCTGGAGCTTGCTGCCCCCTGTCTGATCCAGCCCCTCATGTTGTAG	F	SERPINA4;SERPINA4;SERPINA4	NM_001289032;NM_001289033;NM_006215	TSS1500;TSS1500;TSS1500						NA				SERPINA4;SERPINA4;SERPINA4	ENST00000557004.1;ENST00000555095.1;ENST00000298841.5	TSS200;TSS1500;TSS1500	SERPINA4;SERPINA4;SERPINA4	ENST00000557004.1;ENST00000555095.1;ENST00000298841.5	TSS200;TSS1500;TSS1500		NA		NA		NA	NA	NA	14	94097132	rs543785330;rs561924696
cg16814680	1.07E-05	0.164815417	0.486010818	0.190390292	-0.295620526	cg16814680	cg16814680	63767286	AATAACTTTATAAAATTCCCCTTCTCAACTAACTACTCTTCTTATTCATC			II			CTTCATTTTCAAATTACTATAATATTTAACATGCCTTTTCAGACTATATATGTGACACCC[CG]ATGAATAAGAAGAGCAGCCAGCTGAGAAGGGGAACTCTACAAAGCTATTTTTTCAACAGC	37	8	91681699	ATAGCTTTGTAGAGTTCCCCTTCTCAGCTGGCTGCTCTTCTTATTCATCG	F									TRUE											NA		NA		NA	NA	TRUE	8	91750875	rs5893130;rs562092115
cg12322605	0.000171326	0.407242775	0.434326359	0.736944465	0.302618107	cg12322605	cg12322605	19766967	AATTATAAATCAAATCCTTAAAATAAATCTCTCTAAACRCACATCCACAC			II			GGAGGTGGTAGAGGTGATGTATTAGTCAGGGTTCTCCAGAGAAACAGAAGCAGCAGGATA[CG]TGTGGATGTGCGTCTAGAGAGATTTATTTTAAGGATCTGACTCACAATTGTAGAGGCTGG	37	15	22904503	CGTGTGGATGTGCGTCTAGAGAGATTTATTTTAAGGATCTGACTCACAAT	F	CYFIP1;CYFIP1	NM_014608;NM_001287810	5'UTR;5'UTR						NA				CYFIP1;CYFIP1	ENST00000313077.7;ENST00000560848.1	5'UTR;5'UTR	CYFIP1;CYFIP1;CYFIP1;CYFIP1;CYFIP1	ENST00000561185.1;ENST00000313077.7;ENST00000561274.1;ENST00000560848.1;ENST00000558430.1	5'UTR;5'UTR;5'UTR;5'UTR;5'UTR	chr15:22904045-22904655	3		NA		NA	NA	NA	15	20455944	rs35090384;rs117095183;rs557183163;rs575543958;rs191264120
cg20891558	6.09E-06	0.141404691	0.851247858	0.451982947	-0.399264911	cg20891558	cg20891558	48710892	CCCTCCATCTCCACCTTCTCTATACTTAAATACACCCTATAAATACAACC			II			CCCCCTCCCGTCCCTCCATCTCCACCTTCTCTGTGCTTGGGTGCACCCTGTGGATACAGC[CG]GCCTGAGGGACCGCAGACTCGTCGGGCTGCTTTCTGATGAGAGGATTAACAAACAATTGC	37	2	74357851	CCTCCATCTCCACCTTCTCTGTGCTTGGGTGCACCCTGTGGATACAGCCG	R				chr2:74357574-74358014	Island				NA	2:74211090-74211806									chr2:74357345-74357855	3		NA		NA	NA	TRUE	2	74211359
cg21443480	0.003211727	0.407242775	0.676151178	0.92836093	0.252209752	cg21443480	cg21443480	67792103	TTATAATAAACRATCTATAACTTAATAACCTTCTATCTCCAACACCTAAC			II			AGAAATGAAACTTGTAATAGACGATCTGTGGCTTAATAACCTTCTATCTCCAGCACCTGA[CG]TATGGCAGGTCTCTCAATATATAATTAAGATATGGATCTATGGAGGTACAATAATTCTTG	37	21	29476510	CGTCAGGTGCTGGAGATAGAAGGTTATTAAGCCACAGATCGTCTATTACA	R	LOC284825	NR_126010	Body						NA				AL035610.1	ENST00000426534.1	5'UTR	AL035610.1	ENST00000426534.1	5'UTR		NA		NA	chr21:29476331-29477478	3	NA	NA	21	28398381	rs2037986;rs7279150;rs559371601
cg07333763	0.000512884	0.407242775	0.63540887	0.873894176	0.238485306	cg07333763	cg07333763	16621568	AATTCCCTTTTATAAAAACAAACTCAAATAAAAAATATATAAACATAACC			II			AGAGATTCTTGTGCCTCAGCCTCCTGAGTAGCTGGGACTACAGGCACCCACCAGCACATC[CG]GCTATGTCCACACATTTTCTATTTGAGTCTGTCTTTATAAAAGGGAATCCTCAGTGTATC	37	6	42768448	CGGCTATGTCCACACATTTTCTATTTGAGTCTGTCTTTATAAAAGGGAAT	F									NA				KIAA0240;KIAA0240;KIAA0240	ENST00000536004.1;ENST00000314073.4;ENST00000394167.1	5'UTR;5'UTR;5'UTR	KIAA0240;KIAA0240;KIAA0240	ENST00000536004.1;ENST00000314073.4;ENST00000394167.1	5'UTR;5'UTR;5'UTR	chr6:42768400-42768710	3		NA		NA	NA	NA	6	42876426	rs148989726;rs6906866;rs143704358
cg00609466	0.026991284	0.407242775	0.704701185	0.957585436	0.25288425	cg00609466	cg00609466	93772108	AACAAATACTTTTCAAAAAAATATCTTCAAATCAATCTTACRTACTCCAC			II			AAGAATAAAGAAACAAGTGCTTTTCAGGGAGATGTCTTCAGATCAGTCTTACGTGCTCCA[CG]TAACACATATCCACATGTTTACAGACAACTTCAGCTGATTGTGCCATAGGCAATTCAAAC	37	2	35735176	CGTGGAGCACGTAAGACTGATCTGAAGACATCTCCCTGAAAAGCACTTGT	R									NA											NA		NA	chr2:35735137-35736368	3	NA	NA	2	35588680	rs62146651;rs530526103;rs552680421;rs571250308;rs185501263
cg19729930	1.72E-05	0.193886317	0.714695637	0.461687941	-0.253007695	cg19729930	cg19729930	88724474	ATACTTAAATACACCCTATAAATACAACCRACCTAAAAAACCRCAAACTC			II			CCACCTTCTCTGTGCTTGGGTGCACCCTGTGGATACAGCCGGCCTGAGGGACCGCAGACT[CG]TCGGGCTGCTTTCTGATGAGAGGATTAACAAACAATTGCCGGCTGCGACCATTTTGCAGG	37	2	74357872	TGCTTGGGTGCACCCTGTGGATACAGCCGGCCTGAGGGACCGCAGACTCG	R				chr2:74357574-74358014	Island				NA	2:74211090-74211806										NA	chr2:74357287-74358047	6		NA	NA	TRUE	2	74211380
cg23915527	0.000494955	0.407242775	0.493368289	0.24215283	-0.25121546	cg23915527	cg23915527	77603108	ATCTTTACTATATTTATTTTCTCATTTATCACCATCCAATTCTCAATCAC			II			TCTTTCCACCTGATTTAGAACCTAAAAATCTTGAAAGGAAAGAGAAAGAACTAACATTTT[CG]TGACTGAGAACTGGATGGTGACAAATGAGAAAATAAACACAGTAAAGACAAGTTTGGGGG	37	1	161368787	CGTGACTGAGAACTGGATGGTGACAAATGAGAAAATAAACACAGTAAAGA	F				chr1:161368863-161369932	N_Shore				NA		1:161368650-161370319	Promoter_Associated							chr1:161368765-161370455	3		NA		NA	NA	TRUE	1	159635411	rs61608953
cg06388363	0.001192054	0.407242775	0.54767383	0.299507888	-0.248165942	cg06388363	cg06388363	4808958	TCACRTACTCAAAATTAATATAAAACTATAAAATTCCTCTTTACTCCCCC			II			GCCGAGGCTGATCACGTGCTCAGAATTAGTGTGAGGCTATGAGGTTCCTCTTTGCTCCCC[CG]TTTGTGGGCAAAGCCGATGTGTATTATTAAGTGATTCTGTATCCAGGTATCAGAGACCCC	37	6	164507305	CGGGGGAGCAAAGAGGAACCTCATAGCCTCACACTAATTCTGAGCACGTG	R									NA	6:164427154-164427296			RP1-155D22.2	ENST00000564697.1	TSS1500	RP1-155D22.2	ENST00000564697.1	TSS1500		NA		NA		NA	NA	TRUE	6	164427295	rs527912850;rs547577983
cg11370814	0.016525887	0.407242775	0.13110687	0.358109169	0.227002299	cg11370814	cg11370814	37653979	CTAACRTATAACTATAACTTCACRAATAATACCCCRACCTCATATACTTC			II			GGTGCCACCAGCTGACGTGTGACTGTGACTTCACGGGTGGTGCCCCGGCCTCATATGCTT[CG]TGGTTCTCTGTCTCACTCCTGCTCACGGGCGATGCCCTGGCCTCACGTGCCTCGTGGTTC	37	2	242927418	TGACGTGTGACTGTGACTTCACGGGTGGTGCCCCGGCCTCATATGCTTCG	R				chr2:242927444-242928053	N_Shore				NA	2:242575984-242576686	2:242927183-242927560	Unclassified_Cell_type_specific				AC131097.3	ENST00000415434.1	5'UTR	chr2:242927225-242927655	3		NA		NA	NA	TRUE	2	242576091	rs116575422;rs554624073;rs576235334
cg13824270	0.004980823	0.407242775	0.810350019	0.494572014	-0.315778005	cg13824270	cg13824270	99719280	AATAAATATTTTCCCCACAATATTCCATTCTACCCCATTACTATAAAATC			II			CTCCAAGAGCCAGTAAATGTTTTCCCCACAATATTCCATTCTACCCCATTACTGTAGAGT[CG]TTATAGAAGAAAACAAAATCACATAACGCAACTTGGGCCAAAAAACATTACACGTTCCAA	37	6	4020946	CGACTCTACAGTAATGGGGTAGAATGGAATATTGTGGGGAAAACATTTAC	R	PRPF4B	NM_003913	TSS1500	chr6:4021444-4022004	N_Shore				NA				RP3-406P24.3;PRPF4B;PRPF4B	ENST00000415144.1;ENST00000337659.6;ENST00000538861.1	3'UTR;TSS1500;TSS1500	RP3-406P24.3;PRPF4B;PRPF4B;PRPF4B	ENST00000415144.1;ENST00000480058.1;ENST00000337659.6;ENST00000538861.1	3'UTR;TSS1500;TSS1500;TSS1500		NA		NA	chr6:4017387-4023324	6	NA	NA	6	3965945	rs554153601
cg05740244	0.014848139	0.407242775	0.961149134	0.72273645	-0.238412684	cg05740244	cg05740244	30693576	ATCCCTATAAATCATCTATACTAATTACRCCAAACAAAACATTTATAAAC			II			GGTGGTGCTTTGTCCCTGTGGGTCATCTGTACTGATTGCGCCAAGCAAAGCATTTGTGAG[CG]TGTGGTGCTGGGGTGAAAGTGGTGGCTGGGGGCAGGGAGAAATCCAAAAGCCCGCTGGTG	37	11	18434015	CGCTCACAAATGCTTTGCTTGGCGCAATCAGTACAGATGACCCACAGGGA	R	LDHC;LDHC	NM_017448;NM_002301	5'UTR;5'UTR						NA		11:18433553-18434459	Unclassified_Cell_type_specific	LDHC;LDHC;LDHC	ENST00000537486.1;ENST00000541669.1;ENST00000280704.4	TSS1500;5'UTR;5'UTR	LDHC;LDHC;LDHC;LDHC;LDHC	ENST00000537486.1;ENST00000541669.1;ENST00000396215.3;ENST00000280704.4;ENST00000545848.1	TSS1500;5'UTR;5'UTR;5'UTR;5'UTR		NA	chr11:18433589-18434144	6	chr11:18433586-18434122	6	TRUE	TRUE	11	18390591	rs562981264;rs180825230;rs75428195
cg02099390	0.017004883	0.407242775	0.343556979	0.622704686	0.279147707	cg02099390	cg02099390	94600366	CTACACTAATTCCCAAAAACTACTAAAATATAAAACTAACTTTACTCCTC			II			CAGTAGGATTACTGCACTAATTCCCAAGAGCTGCTGAAGTATGAGGCTGACTTTGCTCCT[CG]GTTTTGTTATCAGCCTTAGTTAAGGTGTTTGAGAGAAACAGATACTTAAAATGTGTGATT	37	3	31959312	TGCACTAATTCCCAAGAGCTGCTGAAGTATGAGGCTGACTTTGCTCCTCG	R	OSBPL10	NM_017784	Body						TRUE							OSBPL10;OSBPL10;OSBPL10;OSBPL10;OSBPL10;OSBPL10;OSBPL10	ENST00000480671.1;ENST00000467955.1;ENST00000466604.1;ENST00000463504.1;ENST00000479173.1;ENST00000452791.1;ENST00000465626.1	3'UTR;3'UTR;3'UTR;3'UTR;3'UTR;3'UTR;3'UTR	chr3:31959160-31959390	3		NA		NA	NA	TRUE	3	31934316	rs530840671;rs549625990
cg01345136	6.64E-05	0.368116672	0.383629412	0.172862343	-0.210767068	cg01345136	cg01345136	72600592	CRAAAAACRATATACCCRACAATAACACATAACTCTATTAAAATATACTC			II			CTGCCAATGTTTTTATGTAATCCTCTGGCTCTCCCCATAAAACAGACCATAACACCATGG[CG]AGCACACTTCAATAGAGCCATGTGCTATTGCCGGGCACACCGCCTTCCGGGAGATGAATT	37	12	132904123	GGAAGGCGGTGTGCCCGGCAATAGCACATGGCTCTATTGAAGTGTGCTCG	F	GALNT9	NM_001122636	Body	chr12:132905449-132906206	N_Shore		chr12:132903795-132903795		NA	12:131413944-131414305						GALNT9	ENST00000424720.2	3'UTR	chr12:132903465-132904970	3		NA		NA	NA	TRUE	12	131414196	rs181920928;rs184892919;rs575544191;rs537994178
cg20701799	0.017192552	0.407242775	0.602317304	0.96422616	0.361908856	cg20701799	cg20701799	9655187	TAATAACCTACRCATACAAACAACCCTAAACTTAAAATCCAAAAACCTCC			II			GGGGGATGTGGTGGCCAGGGCAAGGTGGCACAACCAGTAAAGAGTAGACCAAACTTGTGA[CG]GAGGCCTCTGGACTCCAAGCCCAGGGCTGCCTGCATGCGCAGGCCATCATGAGTGTGGGC	37	3	10549576	CGGAGGCCTCTGGACTCCAAGCCCAGGGCTGCCTGCATGCGCAGGCCATC	F				chr3:10547178-10547389	S_Shelf				NA		3:10549475-10549647	Unclassified_Cell_type_specific	ATP2B2	ENST00000397077.1	5'UTR	ATP2B2;ATP2B2	ENST00000460129.1;ENST00000397077.1	5'UTR;5'UTR	chr3:10548325-10550215	3		NA		NA	NA	TRUE	3	10524576
cg01017244	0.00018226	0.407242775	0.908558937	0.686742348	-0.221816589	cg01017244	cg01017244	54638990	TACCTAAAAATAAAACTAACTCCTAACATAACCCRACCAACAATATTAAC			II			CTGGAATGAGGTGCCTAAGGGTAGAGCTGACTCCTAGCATAGCCCGACCAGCAATATTAG[CG]CCAGTGCAGGTACAAATGTTGGCTGATTGGGCAGGGAGTGGAGAGGCGGTGAGCGTGCAA	37	2	74357527	GCCTAAGGGTAGAGCTGACTCCTAGCATAGCCCGACCAGCAATATTAGCG	R				chr2:74357574-74358014	N_Shore				NA										chr2:74357345-74357855	3		NA		NA	NA	TRUE	2	74211035	rs139102480
cg02150060	0.042164669	0.411325687	0.745707552	0.964143176	0.218435624	cg02150060	cg02150060	11686584	ACACAACCCTACAATAAAAAAATTTATTACRTTTCTTTCATACAATCAAC			II			CTGTTCCCCGTGGGTCAGCTGCACGTGCACTGTCTCTCCCCGTGTTCACATCAAAGTCTG[CG]TTGATTGCATGAAAGAAACGCAATAAATCTCTCCACTGCAGGGCTGTGCAAATAGAATGA	37	9	138531289	CACAGCCCTGCAGTGGAGAGATTTATTGCGTTTCTTTCATGCAATCAACG	F	GLT6D1;GLT6D1	NM_182974;NM_182974	5'UTR;1stExon						NA				GLT6D1;GLT6D1	ENST00000371763.1;ENST00000371763.1	5'UTR;1stExon	GLT6D1;GLT6D1	ENST00000371763.1;ENST00000371763.1	5'UTR;1stExon		NA		NA		NA	NA	NA	9	137671110	rs546648772;rs183738463
cg26173986	0.030439832	0.407322937	0.667914439	0.399838746	-0.268075693	cg26173986	cg26173986	77646243	AAAAAACTACCCCRCCTCACRATTAAAATTCAAACTAAAAATACTTAACC			II			AGGGTGTGGGGAGGGGGCTGCCCCGCCTCACGATTAAGGTTCAGACTAGGGGTACTTAAC[CG]CTGGAGCAGGCCCGACTGAGGTGGGGTGAGCTGAGGACCCCGAGGAGGAGGGCACAAGGC	37	17	8067016	GGGGGCTGCCCCGCCTCACGATTAAGGTTCAGACTAGGGGTACTTAACCG	R	VAMP2	NM_014232	TSS1500	chr17:8065909-8066494	S_Shore				NA				VAMP2;VAMP2	ENST00000488857.1;ENST00000498285.1	TSS1500;TSS1500	VAMP2;VAMP2;VAMP2;VAMP2	ENST00000488857.1;ENST00000481878.1;ENST00000498285.1;ENST00000404970.3	TSS1500;TSS1500;TSS1500;TSS200	chr17:8066465-8067215	3		NA		NA	NA	NA	17	8007741	rs567001097
cg26710839	0.014455404	0.407242775	0.61642347	0.83684723	0.22042376	cg26710839	cg26710839	5623120	CCAAATCTTTATACATATACACATATAAAAAAATTTACACAAATACATAC			II			GTGCAAAAAAGCAAATTACAAAATGATATGTACTATGTGGTTCAATACATGCAGACTACA[CG]TATGTATTTGTGCAAACTTTTTCATATGTGTATATGCATAAAGATCTGGAAAGGAGGCTG	37	11	107642109	CAGATCTTTATGCATATACACATATGAAAAAGTTTGCACAAATACATACG	F									NA		11:107641289-107642609	Unclassified	AP001024.2	ENST00000447610.1	TSS1500	AP001024.2	ENST00000447610.1	TSS1500		NA	chr11:107641717-107642255	6	chr11:107641352-107642480	6	NA	NA	11	107147319	rs573399502;rs533995434;rs146021724;rs139961297
cg12313868	0.020692215	0.407242775	0.292228055	0.054425371	-0.237802684	cg12313868	cg12313868	80797853	ATATTTCTCTTTTTTCCTAATTCTTAACTCCTTTACACTTTCCCAAATAC			II			CTTGCATGCAAATGTTTCTCTTTTTTCCTAATTCTTGGCTCCTTTGCACTTTCCCAAGTG[CG]TTTAATGAGAAGCTGTGAATTTCTCACAGGAAACTACCTCACTAGCTGATATCCTAAACT	37	11	30338751	CGCACTTGGGAAAGTGCAAAGGAGCCAAGAATTAGGAAAAAAGAGAAACA	R									NA										chr11:30338600-30338950	3		NA		NA	NA	NA	11	30295327	rs540088471;rs116407428
cg15487187	0.016314343	0.407242775	0.31095235	0.553869109	0.242916759	cg15487187	cg15487187	3687826	ACTCCTAATCACAACAACATCCCRAATAAAAACCTCCTAATAAAAAAATC			II			CCCCTTGGTGAACTCCTAGTCACAGCAGCATCCCGAGTAAGAGCCTCCTGGTGAAGAGAT[CG]TCTTGGTGCTCCACCCTGGCATTGTGTCCTCAGCTCCAGGGCAGGTCACACGCTTTCCTG	37	22	22555410	CTCCTAGTCACAGCAGCATCCCGAGTAAGAGCCTCCTGGTGAAGAGATCG	R									NA				IGLV11-55	ENST00000390286.2	TSS1500	IGLV11-55	ENST00000390286.2	TSS1500		NA	chr22:22555370-22556756	6	chr22:22555047-22556336	6	NA	NA	22	20885410	rs534253134;rs2330022;rs570851245;rs191384637
cg06747456	0.00703272	0.407242775	0.601674325	0.356577293	-0.245097032	cg06747456	cg06747456	82667394	ATTCAACCRTAAACTTAAAAAACTTACCCATTCACAACAAAAACCAAAAC			II			CCTGCCTGGGAACCAGGGCAGGAAAAGGAAAAATATCCAGTGGAAAGAGCTGCTAGAAAA[CG]CTTTGGTTTCTGTTGTGAATGGGCAAGTTCTCCAAGCTTACGGCTGAATAAAACAACACA	37	12	131092728	CGCTTTGGTTTCTGTTGTGAATGGGCAAGTTCTCCAAGCTTACGGCTGAA	F									NA				RIMBP2	ENST00000536002.1	5'UTR	RIMBP2	ENST00000536002.1	5'UTR	chr12:131092705-131093295	3		NA		NA	NA	NA	12	129658681	rs10744472;rs548210488;rs567915199;rs527387766
cg20370296	0.000386907	0.407242775	0.734848445	0.485164045	-0.2496844	cg20370296	cg20370296	17695201	AAAATAAAACTCCACRAATAACTTTTAACRAAAACCTTTCAACCCTTTAC			II			AAGACAGGGGCGCACACCCTTCAGTCCTGGACATTCCCTGGGTCCTCAACTGTGAGAAGC[CG]CAAAGGGCTGAAAGGCCCCCGTCAAAAGTCATCCGTGGAGCTCCACCTCCTGCCCTGCAG	37	8	145911947	AGGTGGAGCTCCACGGATGACTTTTGACGGGGGCCTTTCAGCCCTTTGCG	F	ARHGAP39	NM_001308208	TSS1500	chr8:145909676-145912846	Island		chr8:145911932-145911932		NA	8:145880426-145883921	8:145911509-145912058	Promoter_Associated	ARHGAP39	ENST00000540274.1	TSS1500	ARHGAP39	ENST00000540274.1	TSS1500	chr8:145911165-145912215	3		NA		NA	NA	NA	8	145882755
cg27454650	0.018867103	0.407242775	0.272292371	0.484765583	0.212473212	cg27454650	cg27454650	74678948	ACTAAATAATAAAAACAACCACAATCRTCCCAAAATCTCTAAATCTTAAC			II			CCCATGCTGATCGAGGAGCAAATAGATGTCCTCCCTTCCCTGCTCATCCTTAGAGGAGAA[CG]CCAAGATCCAGAGACCCTGGGACGACTGTGGCTGTCTTTATCACTCAGCCAAAGAGAGAA	37	6	35026708	CGCCAAGATCCAGAGACCCTGGGACGACTGTGGCTGTCTTTATCACTCAG	F	ANKS1A	NM_015245	Body						NA				ANKS1A	ENST00000470698.1	5'UTR	ANKS1A	ENST00000470698.1	5'UTR	chr6:35026585-35026735	3		NA		NA	NA	NA	6	35134686	rs187109243;rs537330690;rs557170155
cg03168497	5.15E-05	0.30842646	0.262030608	0.029356667	-0.232673941	cg03168497	cg03168497	84713961	AAAAAATATCAAAAATTAACRCTAACTACCTTAAACRCTCRAAAAAACCC			II			TTAGAGGCCTCAGAGAATGTCAAAGGTTGGCGCTGGCTGCCTTGGGCGCTCGGGAGAACC[CG]AGAGGGGAAGCGGTCCCCGGAAAGAGTTCAGGACACGGGGCCTGGAGGATGGGGATGGCA	37	17	48586147	CGGGTTCTCCCGAGCGCCCAAGGCAGCCAGCGCCAACCTTTGACATTCTC	R	MYCBPAP	NM_032133	Body	chr17:48585385-48586167	Island				NA		17:48585034-48586455	Promoter_Associated_Cell_type_specific	RP11-94C24.6	ENST00000502300.1	TSS1500	RP11-94C24.6;MYCBPAP	ENST00000502300.1;ENST00000470609.1	TSS1500;5'UTR	chr17:48586065-48586255	3		NA		NA	NA	TRUE	17	45941146	rs149713939;rs373135284
cg17656213	0.019719788	0.407242775	0.706104512	0.952422212	0.2463177	cg17656213	cg17656213	85619254	TTTCTTACAAAATTCATACCTAATCTCACAATCATACATATACTCAAAAC			II			CCCATACACGTTCCTGTATTCTGAACTATGCATGCACAATAAATCCTGTGGTTTTGCACA[CG]CTTTGAGCATATGTATGATTGTGAGACCAGGCATGAATTTTGCAAGAAAGCATTTCCCTT	37	19	46999757	CGCTTTGAGCATATGTATGATTGTGAGACCAGGCATGAATTTTGCAAGAA	F	PNMAL2;PPP5D1	NM_020709;NM_001205281	TSS1500;Body	chr19:46999028-46999290	S_Shore				NA				PNMAL2	ENST00000377655.2	TSS1500	PNMAL2	ENST00000377655.2	TSS1500	chr19:46999685-46999995	3		NA		NA	NA	NA	19	51691597	rs180844765;rs529160348;rs117564278;rs569034814
cg03316587	0.00016143	0.407242775	0.68756555	0.484716607	-0.202848943	cg03316587	cg03316587	6619900	CATAACTCCTATAAATAAAAAACTAAACRTAATCACCTACACCTTCACTC			II			TCGGAAGGCACTCTGCAAACCGAAACTGACTCTCCAGCACTGGGTTTGTTGCTTCATCTC[CG]AGTGAAGGTGCAGGTGACCACGCTCAGCTCTCCACCCACAGGAGCCATGGCTTGGCTTGT	37	8	142245164	ATGGCTCCTGTGGGTGGAGAGCTGAGCGTGGTCACCTGCACCTTCACTCG	F									TRUE	8:142314232-142314733	8:142245141-142245212	Unclassified_Cell_type_specific				SLC45A4	ENST00000520137.1	5'UTR	chr8:142244745-142245275	3		NA		NA	NA	TRUE	8	142314346	rs185476418;rs574269740
cg09976142	0.003780859	0.407242775	0.724663184	0.379281097	-0.345382087	cg09976142	cg09976142	15796824	AAAACCTAACTCAACCTAAACTAATCRTAAAAAAACTAAAACTTAAAAAC			II			GCGGCGGCTGAGGAGCCTAACTCAACCTGGACTAGTCGTGGAAGAGCTAGGACTTAGAGG[CG]CGAAAGTGACTCAGCGAGGCCGGAGCGCAGGGTGGCGTCCAGGGCCCCGGGGACGTCGGC	37	9	130955436	CGCCTCTAAGTCCTAGCTCTTCCACGACTAGTCCAGGTTGAGTTAGGCTC	R	CIZ1;CIZ1	NM_012127;NM_001131015	5'UTR;5'UTR	chr9:130955166-130955498	Island				NA	9:129995004-129995313	9:130955224-130955476	Unclassified_Cell_type_specific	CIZ1;CIZ1	ENST00000538431.1;ENST00000393608.1	TSS1500;5'UTR	CIZ1;CIZ1;CIZ1	ENST00000324544.2;ENST00000538431.1;ENST00000393608.1	TSS1500;TSS1500;5'UTR	chr9:130955120-130955675	3		NA		NA	NA	TRUE	9	129995257	rs533721899
cg04419557	3.60E-07	0.024286403	0.381241852	0.028743541	-0.352498311	cg04419557	cg04419557	50735140	AAAAATAAAATCTAATTTCTAAATACCTAACTCCAAATATACACACTAAC			II			GGGATTCCTTGAAGAATAAAATCTGGTTTCTGAATACCTGACTCCAGGTATGCACACTAG[CG]CGTACATCAAACTGCGAGGGTCTATGTTATTTTATTTTATTTTTATTTTATTTTTGAGAC	37	6	111302727	AGAATAAAATCTGGTTTCTGAATACCTGACTCCAGGTATGCACACTAGCG	R	RPF2;RPF2	NM_032194;NM_001289111	TSS1500;TSS1500	chr6:111303114-111303485	N_Shore				NA				RPF2	ENST00000441448.2	TSS1500	RPF2;RPF2	ENST00000368864.4;ENST00000425871.1	TSS1500;TSS1500	chr6:111302425-111302730	3		NA		NA	NA	NA	6	111409420	rs34317355
cg02680427	0.00503523	0.407242775	0.75591047	0.517899813	-0.238010657	cg02680427	cg02680427	73760290	AAAACTCACTCRCTATATACATTTATTCTATTTCATTTATCATATCAACC			II			TTTACCGATAGAAAACTCTCCAGTTAAAAAACAGGCTAGCTAGTAATCTATTTAAAGCCA[CG]GCTGACATGATAAATGAAACAGAATAAATGTATACAGCGAGTGAGCCTCCTCGGGAACAC	37	1	39249262	CGGCTGACATGATAAATGAAACAGAATAAATGTATACAGCGAGTGAGCCT	F									NA											NA		NA	chr1:39248957-39252548	6	NA	NA	1	39021849
cg17737388	0.037934411	0.41002338	0.59512731	0.237403005	-0.357724305	cg17737388	cg17737388	78645926	ACTATTAAACAAACACATTAAAAAACACTATAACRAACCRAAATTCCTAC			II			TTCCTTTGGAGGCTGTTAAGCAAGCACATTAAGAAGCACTGTGACGAACCGAGGTTCCTA[CG]ATGGACGTGGGCACATGCAACTCCCTGCCGTTCGCTTATCGTTCAGGCTGACTTTTTTTT	37	1	85724454	CTGTTAAGCAAGCACATTAAGAAGCACTGTGACGAACCGAGGTTCCTACG	R	C1orf52;C1orf52	NR_024113;NM_198077	Body;Body	chr1:85724701-85725524	N_Shore				NA		1:85724332-85725981	Promoter_Associated	C1orf52	ENST00000294661.4	3'UTR	C1orf52;C1orf52	ENST00000493514.1;ENST00000294661.4	3'UTR;3'UTR	chr1:85724220-85725235	3		NA		NA	NA	TRUE	1	85497042	rs200464617;rs376026595
cg17776284	8.60E-05	0.398117805	0.774389314	0.563578125	-0.21081119	cg17776284	cg17776284	90807399	AAACRAAAAAAATCTATAAAATCCTAAATTCAACACTCTACCCTACTACC			II			GCTGGCTCCGTCTGAACAGACCCATTTTCTCTGCCCCGCTCCACCCTTACCTCTCCTCAG[CG]GCAGCAGGGCAGAGTGCTGAACCCAGGACCCCACAGATCCTCCCCGCTCCTGTCTCCCGG	37	1	153599625	CGGCAGCAGGGCAGAGTGCTGAACCCAGGACCCCACAGATCCTCCCCGCT	F	S100A13;S100A13;S100A13;S100A13;S100A13;S100A13;S100A1	NM_001024212;NM_001024213;NM_001024212;NM_001024211;NM_005979;NM_001024210;NM_006271	5'UTR;TSS200;1stExon;5'UTR;5'UTR;5'UTR;TSS1500						TRUE				S100A13;S100A13;S100A13;S100A13;S100A1;S100A13;S100A13;S100A13;S100A1;S100A1;S100A1	ENST00000392623.1;ENST00000392622.1;ENST00000392623.1;ENST00000491177.1;ENST00000368698.3;ENST00000440685.2;ENST00000339556.3;ENST00000368699.1;ENST00000469893.1;ENST00000292169.1;ENST00000368696.3	5'UTR;TSS200;1stExon;3'UTR;TSS1500;5'UTR;5'UTR;5'UTR;TSS1500;TSS1500;TSS1500	S100A13;S100A13;S100A13;S100A13;S100A13;S100A13;S100A1;S100A13;S100A13;S100A13;S100A1;S100A1;S100A1;S100A1	ENST00000392623.1;ENST00000392622.1;ENST00000392623.1;ENST00000476133.1;ENST00000491177.1;ENST00000497086.1;ENST00000368698.3;ENST00000440685.2;ENST00000339556.3;ENST00000368699.1;ENST00000469893.1;ENST00000292169.1;ENST00000368696.3;ENST00000436839.1	5'UTR;TSS200;1stExon;3'UTR;3'UTR;3'UTR;TSS1500;5'UTR;5'UTR;5'UTR;TSS1500;TSS1500;TSS1500;TSS1500	chr1:153599340-153600475	3		NA		NA	NA	NA	1	151866249	rs548975602;rs567205573;rs528238768
cg16585183	0.047098906	0.413703171	0.381986009	0.610414628	0.228428619	cg16585183	cg16585183	7793119	AAAACTAACAAAACACATATCAAATAAACTCAATACTTCAACTTACTATC			II			ATATTGGGATGCAAATTGTTTTATATGCCATGCTACTCAGGCGTGATTGTTGCTTTTTAG[CG]ACAGCAAGTTGAAGTATTGAGCTCATTTGATATGTGTTCTGCCAGTCTTCATGTTATCAC	37	10	53720708	AGACTGGCAGAACACATATCAAATGAGCTCAATACTTCAACTTGCTGTCG	F	PRKG1;PRKG1	NM_001098512;NM_006258	Body;Body						TRUE											NA		NA	chr10:53719902-53720804	6	NA	NA	10	53390714	rs115264331;rs553571063;rs2126758;rs535150985
cg14851700	0.002186833	0.407242775	0.823608512	0.585780762	-0.23782775	cg14851700	cg14851700	4699147	ACCAAATTATATATATATAATTACAAACAACATTTCTTTTCCACATTTAC			II			TATGCTTCCAGTGCCTTTGGAAGAGGAAGGGAAGAAGTTTGTTCTGGTTATGTTTTGTAC[CG]CAAATGTGGAAAAGAAATGTTGCCTGCAACCACACACACATAACTTGGCTTCTTTGGTCA	37	1	182362230	CCAAGTTATGTGTGTGTGGTTGCAGGCAACATTTCTTTTCCACATTTGCG	F	GLUL;GLUL	NM_001033044;NM_002065	TSS1500;TSS1500	chr1:182359697-182361563	S_Shore			RDMR	NA				GLUL;GLUL	ENST00000339526.4;ENST00000331872.6	TSS1500;TSS1500	GLUL;GLUL;GLUL;GLUL;GLUL;GLUL	ENST00000463851.1;ENST00000484996.1;ENST00000462444.1;ENST00000489818.1;ENST00000339526.4;ENST00000331872.6	TSS1500;TSS1500;TSS1500;TSS1500;TSS1500;TSS1500		NA	chr1:182361807-182362328	4	chr1:182349135-182362626	6	NA	TRUE	1	180628853	rs141169539;rs4652707
cg03173748	0.045293369	0.412867702	0.075813787	0.302052354	0.226238567	cg03173748	cg03173748	94636134	AACCATTAAAAATATCACATATTAACTAATTTCATTCCRATAAAATATCC			II			TTCTCCCCACTGCTCTAGTGACCACTAACCAGCTTCCTGTCTCTGTGGGTTTGCCTAGTA[CG]GACATTTCATCGGAATGAAATCAGCTAACATGTGATATCCTTAATGGTTTTGTAGCAGAA	37	16	83760849	CGGACATTTCATCGGAATGAAATCAGCTAACATGTGATATCCTTAATGGT	F	CDH13;CDH13;CDH13;CDH13	NM_001220490;NM_001257;NM_001220489;NM_001220488	Body;Body;Body;Body						NA				RP11-298D21.2;RP11-298D21.1;RP11-298D21.1	ENST00000563342.1;ENST00000570056.1;ENST00000563981.1	TSS1500;3'UTR;3'UTR	RP11-298D21.2;RP11-298D21.1;CDH13;RP11-298D21.1	ENST00000563342.1;ENST00000570056.1;ENST00000539548.2;ENST00000563981.1	TSS1500;3'UTR;3'UTR;3'UTR	chr16:83760685-83760955	3		NA		NA	NA	NA	16	82318350	rs564070553;rs10559095
cg21429687	0.007392103	0.407242775	0.14761287	0.353119151	0.205506282	cg21429687	cg21429687	36704293	ACCAAACAATTATTCTCAATTATTCTCCACCTACTACRAAAAATATTTCC			II			GACCCACAGAGGCCAAGCAGTTATTCTCAATTGTTCTCCACCTACTACGGGAAATGTTTC[CG]TTCTTCTACACCCAAGTCCTTGTTTTTTGGTGAGTGTTCAATTACCAGCCGAAACTCACT	37	10	62488009	CGGAAACATTTCCCGTAGTAGGTGGAGAACAATTGAGAATAACTGCTTGG	R	ANK3	NM_001204403	Body						NA		10:62487748-62488299	Unclassified_Cell_type_specific	ANK3	ENST00000510382.1	3'UTR	ANK3	ENST00000510382.1	3'UTR	chr10:62487945-62488155	3		NA		NA	NA	NA	10	62158015	rs541911190
cg01786048	0.000176109	0.407242775	0.512155808	0.23441384	-0.277741968	cg01786048	cg01786048	77613329	AAAAACATTACAAACAACAAAAAAACCAACTTTAAAACCTACAAAACTAC			II			TCATCGGGGCAGGGAGCATTGCAGGCAGCAAGGGAACCAGCTTTGGGGCCTGCAGAGCTG[CG]TTAGGGGCGGCCTCAAGCCCTTCCCAGCTCCTCCCCTGCTGCAGGAGGGGCCGCGGCGTG	37	2	239035964	CGCAGCTCTGCAGGCCCCAAAGCTGGTTCCCTTGCTGCCTGCAATGCTCC	R	ESPNL	NM_194312	Body	chr2:239037357-239037583	N_Shore				TRUE				ESPNL	ENST00000409506.1	TSS200	ESPNL;ESPNL	ENST00000409506.1;ENST00000423032.1	TSS200;TSS200	chr2:239035820-239036115	3		NA		NA	NA	TRUE	2	238700703	rs536041011;rs12471185;rs572508229;rs186635580
cg17298326	0.001049493	0.407242775	0.792390939	0.536865254	-0.255525685	cg17298326	cg17298326	8798218	AAAACATTTCAACCCAAAACACAACRAATATATCTATAAAATACACTTCC			II			GGTTACCGTGAGGGGCATTTCAACCCAGGGCACAGCGGGTGTGTCTGTAGAGTGCACTTC[CG]GTGTGGCTGCAGTTAAATCATGCTCGGCTGTCATGGTCTAGCAAGGGTCACGGTGACGAG	37	8	142245477	GGGCATTTCAACCCAGGGCACAGCGGGTGTGTCTGTAGAGTGCACTTCCG	R									TRUE	8:142314232-142314733	8:142245435-142245566	Unclassified_Cell_type_specific				SLC45A4	ENST00000520137.1	5'UTR	chr8:142245305-142245890	3		NA		NA	NA	TRUE	8	142314659	rs113455452;rs10875468
cg16342049	4.18E-06	0.11082221	0.323524431	0.717523373	0.393998942	cg16342049	cg16342049	47746871	TACTACATTAAATACATACAAAACRATACATACAAAAACTAAACAAACCC			II			GTGAAACACGGTGCTGCATTAGGTGCATACAGGACGGTGCATACAGGAGCTAGACAGACC[CG]CATTATAACCCTGAATCATCTACTTGTTGACTGTGTCATTTCAGGAAAATTTTTCATAGG	37	1	199277547	CGGGTCTGTCTAGCTCCTGTATGCACCGTCCTGTATGCACCTAATGCAGC	R									NA				RP11-382E9.1	ENST00000452199.1	5'UTR	RP11-382E9.1	ENST00000452199.1	5'UTR	chr1:199277460-199277850	3		NA		NA	NA	NA	1	197544170	rs3032430;rs56778900;rs57058965;rs59777311;rs187966611;rs536917978
cg03768569	0.016697481	0.407242775	0.502297139	0.825551011	0.323253872	cg03768569	cg03768569	82683308	TACTCTCAACCAAATAAAATCTAAAAATAACCTCCCTATAATATAAACRC			II			ATTAATGAAAATGCTCTCAGCCAAATAAGATCTAAAAATAGCCTCCCTGTGATATGAACG[CG]TGGCCCCTAAGGGTCCTAAAGAGAGAGCTAGGGGAGGTTCAGCTGGCCACAGAGATGCTA	37	3	112851921	CGCGTTCATATCACAGGGAGGCTATTTTTAGATCTTATTTGGCTGAGAGC	R									NA				RP11-572M11.4	ENST00000496389.1	5'UTR	RP11-572M11.4	ENST00000496389.1	5'UTR		NA		NA	chr3:112851260-112852702	6	NA	NA	3	114334611	rs13314217;rs34631041;rs35593191;rs576749489;rs532293122
cg07993845	0.005413159	0.407242775	0.440940882	0.644851226	0.203910345	cg07993845	cg07993845	45610115	CTCTTAACCTTACAACTCCTTTATATTAATTTTCAACAATACTCTTAAAC			II			CAGTAGATAGGCTCTTAGCCTTGCAGCTCCTTTGTATTGATTTTCAGCAATGCTCTTAGA[CG]TAGGAGGGAGAGAGGTGACTCCTTCACCAAGTCTGCTCCTGGGACTTGGCAGAGTCGCCT	37	8	90265771	CGTCTAAGAGCATTGCTGAAAATCAATACAAAGGAGCTGCAAGGCTAAGA	R									NA		8:90265454-90265811	Unclassified_Cell_type_specific							chr8:90265580-90265855	3		NA		NA	NA	NA	8	90334887	rs568864182;rs539477489;rs184553750
cg11079896	0.029894583	0.407322937	0.03493972	0.360029884	0.325090164	cg11079896	cg11079896	16609821	CCCTTTCCRCTCTCAATATAAATTAAAAAACCCTCATTTTCACAAAATTC			II			CAGGGAGAGCAGAGTAAAACCCTCAGGCTGCTGAAATTTCTAGGCTGTTAGGAAGCCCCT[CG]AATTCTGTGAAAATGAGGGTTTCTTAACTCACACTGAGAGCGGAAAGGGGCAGACCCTTT	37	14	63671314	CCTTTCCGCTCTCAGTGTGAGTTAAGAAACCCTCATTTTCACAGAATTCG	F	RHOJ;RHOJ	NM_020663;NM_020663	5'UTR;1stExon						TRUE				RHOJ;RHOJ;RHOJ;RHOJ	ENST00000555125.1;ENST00000316754.3;ENST00000316754.3;ENST00000557133.1	TSS1500;5'UTR;1stExon;TSS200	RHOJ;RHOJ;RHOJ;RHOJ;RHOJ;RHOJ	ENST00000555125.1;ENST00000557447.1;ENST00000557447.1;ENST00000316754.3;ENST00000316754.3;ENST00000557133.1	TSS1500;5'UTR;1stExon;5'UTR;1stExon;TSS200		NA	chr14:63670071-63672070	6	chr14:63670206-63673661	6	NA	NA	14	62741067	rs145490305;rs187073904;rs113692720
cg15612221	0.023791331	0.407242775	0.474291103	0.706236638	0.231945535	cg15612221	cg15612221	85726874	AAAATAAACAATTTAAAAATACCTAAAAAAATCCCRATACRATAACCCAC			II			GAAAGGGAAAGAAAATAAACAGTTTAAAAATGCCTAGGGAAGTCCCGGTGCGGTGGCCCA[CG]CCTGTAATCCCAGCACTTAGGGAGGCCGAGGCAGGCGGATCACGAGGTCAGGAGATCAAG	37	18	37379468	AAATAAACAGTTTAAAAATGCCTAGGGAAGTCCCGGTGCGGTGGCCCACG	R								DMR	NA											NA		NA	chr18:37378117-37380717	6	NA	TRUE	18	35633466	rs180671670
cg25059408	4.86E-07	0.026877048	0.802611042	0.509229318	-0.293381724	cg25059408	cg25059408	70765218	CCACCCRAACAATCCTCAAAATATTCTCAATCCTACCTCATATAAATACC			II			CCCCAGGCTACAGAGTAAAAGTCTGATGGTAGGATGTGAGGTGAGGGACCTTCCTTGACC[CG]GCACCCACATGAGGCAGGACTGAGAACACCCTGAGGACTGCCCGGGTGGCTGGGGTGCTG	37	22	20283373	CGGCACCCACATGAGGCAGGACTGAGAACACCCTGAGGACTGCCCGGGTG	F				chr22:20286318-20287630	N_Shelf				NA											NA		NA		NA	NA	TRUE	22	18663373	rs189666120;rs141153949;rs116371840;rs11913556
cg03393625	0.010949742	0.407242775	0.589710375	0.946891347	0.357180972	cg03393625	cg03393625	4784445	ACTAAAAACRTAATTAATCCAAAAAAACTATTTCTAAAACTCTATCCTTC			II			CATTTATAGAAACTAGAGACGTGATTGATCCAGAAGGGCTATTTCTGAGGCTCTATCCTT[CG]CTATACTGCACAGGCATCCCCTTAAATGCCAGTTCTGCGGGTATCAGAAAAGAGGACATC	37	3	46688522	CTAGAGACGTGATTGATCCAGAAGGGCTATTTCTGAGGCTCTATCCTTCG	R									NA											NA	chr3:46688140-46688629	3		NA	NA	NA	3	46663526	rs12491236;rs12491294
cg08260054	0.026405445	0.407242775	0.719991848	0.963492192	0.243500343	cg08260054	cg08260054	56727909	ACCRAAATCAAACCACTACTATAAAAACTAATTTAAAACCCCTATTAACC			II			AGGTTGCATGAGCCGAGATCAAGCCACTGCTATGGGAGCTGGTTTGGGGCCCCTGTTGGC[CG]CCTTGGAGACTGGGAGGGCAGCTGGTGGAGGGCAGCGATCGGCCCACCCCCACTGGGCGA	37	4	6596153	CGGCCAACAGGGGCCCCAAACCAGCTCCCATAGCAGTGGCTTGATCTCGG	R	MAN2B2;MAN2B2	NM_015274;NM_001292038	Body;Body						NA										chr4:6596040-6596335	3		NA		NA	NA	NA	4	6647054	rs570518321;rs113456209;rs556238879;rs112553319;rs538188858
cg15718932	7.86E-06	0.14597037	0.469137205	0.24644413	-0.222693076	cg15718932	cg15718932	21772893	AAATCTTCCTCTAAAACCCATATTATTATATCCRAAATTAATAAATTCTC			II			GGTTTGAACCCAAGTCTTCCTCTAAAACCCATATTATTGTGTCCGGAATTGGTGGGTTCT[CG]GTCTCACTGACTTCAAGAATGAAGCCGCGGACCCTAGCGGTGAGTGTTACAGCTCTTAAG	37	1	89592725	AGTCTTCCTCTAAAACCCATATTATTGTGTCCGGAATTGGTGGGTTCTCG	R	GBP2	NM_004120	TSS1500						NA				GBP2	ENST00000370466.3	TSS1500	GBP2;GBP2	ENST00000370466.3;ENST00000464839.1	TSS1500;5'UTR		NA		NA		NA	NA	TRUE	1	89365313	rs533108508;rs551493578;rs75877808;rs548229854
cg26664137	0.007347782	0.407242775	0.624309517	0.851816838	0.227507321	cg26664137	cg26664137	12602865	TCTTCCCTAAATTTTATACCAACTATTCTCATTAATTCTCCRCAAAACTC			II			CTTCCTGAACTTCTTCCCTGAGTTTTGTACCAACTGTTCTCATTGGTTCTCCGCAGAGCT[CG]TGGCACAGAGGAAAATGGACATAAGGTAGCGGTAACAGGCTGGCGACTGTGGCTTTTACA	37	1	225887963	CTTCCCTGAGTTTTGTACCAACTGTTCTCATTGGTTCTCCGCAGAGCTCG	R									NA				RP11-145A3.1	ENST00000448264.1	TSS1500	RP11-145A3.1	ENST00000448264.1	TSS1500	chr1:225887845-225888455	3		NA		NA	NA	NA	1	223954586	rs574688419;rs535263652;rs61850655;rs143709215;rs543916154
cg14706331	0.002177419	0.407242775	0.608166268	0.924113827	0.31594756	cg14706331	cg14706331	32716280	TAAATATAAACAATTCCTAAAACTTATATACAATTAACRTCTCTATAACC			II			CGTTTTCTAGTTGGATGTAGGCAATTCCTGGAACTTGTATACAGTTGGCGTCTCTGTAAC[CG]CTGGTTCCTCATCAAATTCAACCAACCTCAGATCAAAAATATTTGGAAAAAAAACACCAA	37	4	100539148	GGATGTAGGCAATTCCTGGAACTTGTATACAGTTGGCGTCTCTGTAACCG	R	MTTP;MTTP	NM_001300785;NM_000253	Body;Body						NA				RP11-766F14.1;MTTP	ENST00000508578.1;ENST00000538053.1	3'UTR;3'UTR	RP11-766F14.1;MTTP	ENST00000508578.1;ENST00000538053.1	3'UTR;3'UTR		NA		NA	chr4:100538531-100539192	3	NA	NA	4	100758171	rs546254909;rs4552468;rs143916891
cg18865685	0.004778169	0.407242775	0.612261285	0.826943261	0.214681975	cg18865685	cg18865685	9710133	AATCTCATTAACTACCTCAACACTAACACTCTTCTAAAACTACRAAACCC			II			GGAATGTAGTGAATCTCATTGGCTGCCTCAGCACTGGCACTCTTCTGGGGCTGCGGGACC[CG]GCGGCGTTTGCACCAGCGCCGGCGAGTATACAGGATCATCACCAGGCACAAGATGGACAG	37	1	177001903	ATCTCATTGGCTGCCTCAGCACTGGCACTCTTCTGGGGCTGCGGGACCCG	R	ASTN1;ASTN1	NM_207108;NM_004319	Body;Body						TRUE	1:175268416-175268545			ASTN1	ENST00000281881.3	3'UTR	ASTN1;ASTN1	ENST00000473640.1;ENST00000281881.3	TSS1500;3'UTR		NA		NA		NA	NA	TRUE	1	175268526	rs112997002;rs554373582;rs144133170;rs2076069
cg21367232	0.021510625	0.407242775	0.47777669	0.271737492	-0.206039199	cg21367232	cg21367232	81644977	AAAATAAAACAACCACCTCCCCCATAATTAAAACTATATTACTAAATTCC			II			CAGCTTTGGGACCTGAGTTGGGACTTGAACCTGGACATCAAACATTTATGAAGTGACTCA[CG]GAATTCAGCAACACAGCCTCAATCATGGGGGAGGTGGCTGCTTCACTCTCCACAGCTCCG	37	15	75166300	CGGAATTCAGCAACACAGCCTCAATCATGGGGGAGGTGGCTGCTTCACTC	F	SCAMP2	NM_005697	TSS1500	chr15:75165373-75165903	S_Shore				NA				SCAMP2;SCAMP2	ENST00000543345.1;ENST00000268099.9	TSS1500;TSS1500	SCAMP2;SCAMP2;SCAMP2;SCAMP2;SCAMP2;SCAMP2;SCAMP2;SCAMP2;SCAMP2	ENST00000569124.1;ENST00000565345.1;ENST00000569904.1;ENST00000562363.1;ENST00000566557.1;ENST00000563663.1;ENST00000564529.1;ENST00000543345.1;ENST00000268099.9	TSS1500;TSS1500;TSS1500;TSS1500;TSS1500;TSS1500;TSS1500;TSS1500;TSS1500	chr15:75165840-75166390	3		NA		NA	NA	NA	15	72953353	rs12911254;rs575690888
cg17440241	0.004289654	0.407242775	0.538327523	0.2924026	-0.245924923	cg17440241	cg17440241	88654839	ACACACAACTTCCTAACAAACATCAAATAAAATTTAACTTACCAAATATC			II			TCTAGTCTTATGCACACAGCTTCCTGGCAGACATCAAATGGAATTTGACTTACCAGATGT[CG]TACTGAATCATGGTCTGCAGAGATGCGGATGGATCACATCCTTGGCTGGGGAAGTGGGGT	37	13	27193601	CGACATCTGGTAAGTCAAATTCCATTTGATGTCTGCCAGGAAGCTGTGTG	R	WASF3;WASF3	NM_006646;NM_001291965	5'UTR;5'UTR						NA				WASF3;WASF3	ENST00000361042.4;ENST00000335327.5	5'UTR;5'UTR	WASF3;WASF3	ENST00000361042.4;ENST00000335327.5	5'UTR;5'UTR	chr13:27193500-27193790	3		NA		NA	NA	NA	13	26091601	rs565890067;rs9507748;rs548250792;rs568101829;rs190289898
cg20070837	1.69E-07	0.015675799	0.515709505	0.97308826	0.457378755	cg20070837	cg20070837	3808873	ATTAAAAAATAACCTTAAAAACCTTCTAAAAAAATCATAAAACACRACCC			II			CCTCTTGGCTTGTGCGCGTCTCGGCTTGCGGGTAAAGGCCAGGCGCCCCGCTGCGTGCCT[CG]GGCCGTGCCTCATGATCTCCTCAGAAGGCTCTCAAGGTCACCTTTTAACAAGTGCATCTG	37	14	105457758	CGGGCCGTGCCTCATGATCTCCTCAGAAGGCTCTCAAGGTCACCTTTTAA	F	C14orf79	NM_174891	Body						NA	14:104528741-104529077			C14orf79;C14orf79;C14orf79;C14orf79	ENST00000550614.1;ENST00000549240.1;ENST00000549240.1;ENST00000549584.1	5'UTR;1stExon;5'UTR;5'UTR	C14orf79;C14orf79;C14orf79;C14orf79;C14orf79;C14orf79	ENST00000550614.1;ENST00000389964.3;ENST00000549240.1;ENST00000549240.1;ENST00000548178.1;ENST00000549584.1	5'UTR;3'UTR;1stExon;5'UTR;TSS200;5'UTR		NA	chr14:105457740-105461050	6	chr14:105457726-105462868	6	NA	TRUE	14	104528803	rs2247140;rs564904447;rs2289454;rs550438900
cg24299306	0.006969284	0.407242775	0.774144431	0.573284435	-0.200859995	cg24299306	cg24299306	32611828	AAATAAAATACCCATTAAATTAAATTCTTATCRCTATACCCCAACCAATC			II			CACCAACGGTGCCTCTGCCCCGGCAGCGATGACTCTACAGCCCATGATTTCCGCAGCCCA[CG]ATTGGCTGGGGCACAGCGATAAGAATTCAACCTAATGGGCACCTCACCTCCCACCTGCTT	37	12	10096152	GGTGAGGTGCCCATTAGGTTGAATTCTTATCGCTGTGCCCCAGCCAATCG	F									NA	12:9987169-9987420			AC091814.2	ENST00000412084.1	TSS200	AC091814.2	ENST00000412084.1	TSS200	chr12:10095985-10096355	3		NA		NA	NA	TRUE	12	9987419	rs570797508;rs539425658
cg16994041	0.017133981	0.407242775	0.716865653	0.485459341	-0.231406313	cg16994041	cg16994041	3766256	AAAATTTTTCTCTATCCCAAACTATTTATTATTATCATAATTATTAAAAC			II			AGGTTGCAGTGAGCCAGGATCCCACCACTGCACCCCAGCTTGGGCGACAGAGCGAGACTC[CG]TCTCAACAACTATGACAACAACAAACAGTTTGGGACAGAGAAAAATCCCTGTAAACTTCA	37	7	151503269	GGATTTTTCTCTGTCCCAAACTGTTTGTTGTTGTCATAGTTGTTGAGACG	F	PRKAG2;PRKAG2	NM_001040633;NM_016203	5'UTR;Body						NA				PRKAG2;RP13-452N2.1;RP13-452N2.1	ENST00000392801.2;ENST00000481153.1;ENST00000462083.1	5'UTR;TSS1500;TSS1500	PRKAG2;RP13-452N2.1;RP13-452N2.1;PRKAG2	ENST00000392801.2;ENST00000481153.1;ENST00000462083.1;ENST00000481434.1	5'UTR;TSS1500;TSS1500;3'UTR		NA		NA		NA	NA	TRUE	7	151134202	rs193184061;rs552541640;rs4442045
cg17951884	0.047206804	0.41380022	0.666715037	0.88833637	0.221621333	cg17951884	cg17951884	62750188	TATAATAAAATAACTTAACCTACTTTCTTTAAAAAAAACCAACATCCTAC			II			GACAGGTCCATGGGCCTGGGTGCAGAAGTGGTCACAACAAAGGGTAGAGGGGAGGTGGTA[CG]CAGGATGCTGGCCCTTCTCAAAGAAAGCAGGCCAAGCCATCTCACCACAGGGCTTTCAGG	37	20	42196784	CGCAGGATGCTGGCCCTTCTCAAAGAAAGCAGGCCAAGCCATCTCACCAC	F	SGK2;SGK2;SGK2	NM_001199264;NM_170693;NM_016276	Body;Body;Body						NA				SGK2	ENST00000485914.1	TSS1500	SGK2	ENST00000485914.1	TSS1500	chr20:42196645-42196995	3		NA		NA	NA	NA	20	41630198	rs535484223;rs555325679;rs6093855
cg11173447	0.014517019	0.407242775	0.473080105	0.703893885	0.23081378	cg11173447	cg11173447	13773839	ATCCTCTCATTATCCTTTTACATATAATAAAATTAATTCCCAAAACCTAC			II			TAGCCTGCAAAATCCTCTCATTGTCCTTTTGCATATAATGGAGTTAATTCCCAGAGCCTG[CG]CTAAACTAACACACGATGACAACTTCCTCAGCTGGACCTGGGGAGCTTGCAGTGTGAGGT	37	8	35009729	CGCAGGCTCTGGGAATTAACTCCATTATATGCAAAAGGACAATGAGAGGA	R									NA											NA	chr8:35009684-35010258	6	chr8:35008929-35010499	6	NA	NA	8	35129271	rs117309875
cg17715141	0.000200858	0.407242775	0.642712024	0.850874236	0.208162211	cg17715141	cg17715141	88692456	TTCAAATACAAATTAATTTTCACAACAAAAAATATAAAACACAATAACAC			II			TCTGTGGTTAAAACATTTTTTTTTATTCGTTCAGAGTTAGCCCTTAGGGTTTTGCAAGTA[CG]TGTCATTGTGTCTCACATCCCCTGCTGTGAAAATCAACTTGCATTTGAATGTGCATCTTG	37	4	182609697	CGTGTCATTGTGTCTCACATCCCCTGCTGTGAAAATCAACTTGCATTTGA	F									TRUE										chr4:182609600-182609830	3		NA		NA	NA	TRUE	4	182846691	rs578066106;rs182985670
cg18265608	0.029827339	0.407322937	0.312608752	0.520626068	0.208017316	cg18265608	cg18265608	26727587	CACAAAAAACTTTTTAAATTCRAATATAAACATCCTTATAACCTTTCATC			II			AGAACCTATGAGGGCTACAGAAAATCCCCTACAAATGAAAGGGGCAGAAATGACAAACTG[CG]ATGAAAGGCCATAAGGATGCTCACACCCGAATCTAAAAAGCCCTTTGTGTGGGCCGCAGC	37	11	44087367	ACAAAGGGCTTTTTAGATTCGGGTGTGAGCATCCTTATGGCCTTTCATCG	F	ACCS;ACCS	NM_001127219;NM_032592	TSS1500;TSS1500	chr11:44087518-44088165	N_Shore				NA		11:44086905-44089069	Promoter_Associated	ACCS;ACCS;ACCS	ENST00000263776.8;ENST00000432284.2;ENST00000533208.1	TSS1500;TSS1500;TSS200	ACCS;ACCS;ACCS;ACCS;ACCS;ACCS;ACCS	ENST00000524990.1;ENST00000263776.8;ENST00000432284.2;ENST00000527603.1;ENST00000526577.1;ENST00000533404.1;ENST00000533208.1	TSS1500;TSS1500;TSS1500;TSS1500;TSS1500;TSS1500;TSS200	chr11:44087260-44087555	3		NA		NA	NA	TRUE	11	44043943	rs544688577
cg24224180	0.027533743	0.407322937	0.725335308	0.964359232	0.239023924	cg24224180	cg24224180	40655937	TAAAAACAATATAATCTTTAAACTACAATCTCACTACACTATCCAACCTC			II			CGGCAGTACTGTGAGGACAATGTGGTCTTTAAACTGCAGTCTCACTACACTGTCCAGCCT[CG]GTAACTTTCCACCTAGAAAACCCCAAAGAGAGAAAGCCGACCTTCAAAAAAGGAAACAGG	37	3	97666280	GAGGACAATGTGGTCTTTAAACTGCAGTCTCACTACACTGTCCAGCCTCG	R	MINA;MINA;MINA;MINA;MINA;MINA;MINA;MINA	NM_001261829;NM_032778;NM_153182;NM_001042533;NM_001261829;NM_032778;NM_153182;NM_001042533	ExonBnd;ExonBnd;ExonBnd;ExonBnd;Body;Body;Body;Body						NA				MINA	ENST00000442492.1	ExonBnd	MINA;MINA;MINA;MINA;MINA	ENST00000503097.1;ENST00000514314.1;ENST00000442492.1;ENST00000506682.1;ENST00000503517.1	TSS200;3'UTR;ExonBnd;3'UTR;3'UTR		NA		NA		NA	NA	NA	3	99148970	rs149112513;rs113044855;rs117990049
cg09645818	0.021076916	0.407242775	0.1997887	0.532343532	0.332554832	cg09645818	cg09645818	66673834	TAACACATCCTCAAATCAACAACACTAATAAATTAACTAAATTTAATTAC			II			TGACCTGGCTTTGACACATCCTCAGATCAACAGCACTGATAAGTTGACTAAGTTTGGTTA[CG]CTGTGTTAGCCACTAATGTGGCCAACCATAAACTACACAGTCAAATTTATTTTCCACACT	37	11	10764592	GACACATCCTCAGATCAACAGCACTGATAAGTTGACTAAGTTTGGTTACG	R									TRUE		11:10764544-10764645	Unclassified_Cell_type_specific							chr11:10764420-10764710	3		NA		NA	NA	TRUE	11	10721168	rs10840484;rs148899355;rs188417095;rs569780838
cg19035788	0.001889822	0.407242775	0.40613599	0.610777544	0.204641554	cg19035788	cg19035788	35792135	AAAAATTCACCCAAATTACAAAAAATTCACCTAAACTTTAAAAAATAAAC			II			AATGAGCTTCCTGGAGCAAGGGTGAACCTCCCAGAGCTCTCATGAACTTCATAGAGCCTC[CG]TTTACTTTCTAAAGCCCAGGTGAACTTCCTGTAACCTGGGTGAACTTCCTGGAGACTAGG	37	2	242881634	GAAGTTCACCCAGGTTACAGGAAGTTCACCTGGGCTTTAGAAAGTAAACG	F				chr2:242878602-242879154	S_Shelf				NA		2:242881183-242882232	Unclassified_Cell_type_specific	AC131097.3	ENST00000430555.1	5'UTR	AC131097.3;AC131097.3;AC131097.3;AC131097.3;AC131097.3	ENST00000430555.1;ENST00000415434.1;ENST00000457686.1;ENST00000429947.1;ENST00000439601.1	5'UTR;5'UTR;5'UTR;5'UTR;5'UTR		NA		NA		NA	NA	TRUE	2	242530307
cg18070442	0.043873584	0.412271932	0.718952233	0.943059323	0.22410709	cg18070442	cg18070442	52629198	AACCCAAAAATCTTAAAATCTAACCTCCTTACCTTACAAATAAAAAAACC			II			CTGGAATTCTATTTCTGCTGTTACTCTGCTACATGTCTGTCCTGTCCCTTCTCTGGGCCT[CG]GTTTCTTCATCTGTAAGGCAAGGAGGTTAGACTCTAAGATTCCTGGGTTCTCAGCCTTGT	37	22	39965918	CGGTTTCTTCATCTGTAAGGCAAGGAGGTTAGACTCTAAGATTCCTGGGT	F	CACNA1I;CACNA1I	NM_021096;NM_001003406	TSS1500;TSS1500						NA				CACNA1I	ENST00000407673.1	TSS1500	CACNA1I	ENST00000407673.1	TSS1500		NA		NA		NA	NA	TRUE	22	38295864	rs528371115
cg09312897	0.017325444	0.407242775	0.618207292	0.925306067	0.307098775	cg09312897	cg09312897	40769560	CAAATACCAAACATACAATAATTAAACAATCTCTCRCCTCAAAAATCTCC			II			AGTCAATGTGTCAGGTACCAGGCATGCAATAATTAAACAGTCTCTCGCCTCAAAGATCTC[CG]CCATTAGTGGTAGCCATTTAAGAAAACAGAATTACGATGAATAATGATTTGAAGCCAAAA	37	6	32632000	AGGTACCAGGCATGCAATAATTAAACAGTCTCTCGCCTCAAAGATCTCCG	R	HLA-DQB1	NM_002123	Body	chr6:32632158-32633027	N_Shore				NA							HLA-DQB1;HLA-DQB1	ENST00000487676.1;ENST00000529407.1	3'UTR;3'UTR		NA		NA	chr6:32631929-32637546	6	NA	TRUE	6	32739978	rs28724265;rs9274299;rs71542457;rs189423797;rs9274300;rs71542458;rs9274304;rs71542459;rs9274305
cg13762612	0.000905851	0.407242775	0.368773551	0.569289468	0.200515916	cg13762612	cg13762612	4728560	TAAAATATATTCTACTCCCRCAAATATAAACCTTCAAATAAAAAACRTAC			II			TAATTTTTTCAATTTCAGCCCAAAGCCGGCCTGGTTCAAGCATTCCTCAGAAATTTCCAG[CG]CACGTTCCCCATCTGAAGGCTCACACCTGCGGGAGTAGAACACACTCCACACCGGTGCCG	37	9	6703605	CGCACGTTCCCCATCTGAAGGCTCACACCTGCGGGAGTAGAACACACTCC	F				chr9:6703948-6704662	N_Shore				NA	9:6693571-6693691	9:6703512-6704895	Promoter_Associated	RP11-390F4.10	ENST00000412339.1	TSS1500	RP11-390F4.10	ENST00000412339.1	TSS1500	chr9:6703505-6703830	3		NA		NA	NA	TRUE	9	6693605	rs185291287
cg07030646	0.000780212	0.407242775	0.874174916	0.672103256	-0.20207166	cg07030646	cg07030646	19601287	AAAACAATATCTTAAAAAACTATTTACCATAATACTAATAAAACTTAAAC			II			ATATGACTATGAGAACACATTGTGATTTTGGAGAGATCTTATCAAAGTGAAGAGTCTTGA[CG]CTTAAGCCTCATTAGCATCATGGCAAACAGCCCTCTAAGACACTGTTTCAGAGAGAGTGC	37	3	30565915	CGCTTAAGCCTCATTAGCATCATGGCAAACAGCCCTCTAAGACACTGTTT	F									NA				AC116035.1	ENST00000450746.1	TSS1500	AC116035.1	ENST00000450746.1	TSS1500		NA		NA		NA	NA	NA	3	30540919	rs113915515;rs145142149
cg17592940	0.000128267	0.407242775	0.886953132	0.675119941	-0.211833191	cg17592940	cg17592940	92636463	AATTACTTTTAATACTATATAATACTTCTTCTTCACCCTATACACCTCAC			II			AGACGCTGAGCAATTGCTTTTGATACTATGTGATACTTCTTCTTCACCCTGTACACCTCA[CG]TTCAAGAAATTCCCATTCTTGCAGGAAACTCCGGATTTCCTGGTCACTCCAAGGTTTAAC	37	5	178122530	CGTGAGGTGTACAGGGTGAAGAAGAAGTATCACATAGTATCAAAAGCAAT	R									NA				RP11-281O15.3	ENST00000367003.4	5'UTR	RP11-281O15.3	ENST00000367003.4	5'UTR	chr5:178122525-178122975	3		NA		NA	NA	NA	5	178055136	rs1000057
cg17190362	0.000594807	0.407242775	0.49143057	0.185857553	-0.305573017	cg17190362	cg17190362	53649869	TTAACACTAAAACTATATTACACAAAATTTCCTCTTTCTTAAACAATTTC			II			CATCCTAATTGACTCACAGTGATGACTCGTTCCTTCATGGGAAACATTTTAAAAGGACTT[CG]AAATTGTTCAAGAAAGAGGAAATTTTGTGCAATATAGTTTTAGTGTTAAGTGTATTTTAG	37	6	112475675	TAACACTAAAACTATATTGCACAAAATTTCCTCTTTCTTGAACAATTTCG	F	LAMA4;LAMA4;LAMA4	NM_001105207;NM_002290;NM_001105206	Body;Body;Body						NA				RP1-142L7.5	ENST00000425503.1	TSS1500	RP1-142L7.5	ENST00000425503.1	TSS1500	chr6:112475500-112475750	3		NA		NA	NA	NA	6	112582368
cg05593887	0.006202854	0.407242775	0.623153701	0.842263468	0.219109767	cg05593887	cg05593887	7681874	ACTATATACTCCTTTCTACCTTCATAAACCCCCTAAATTCTAATCCTATC			II			CTGGGATACTCACTGTGTGCTCCTTTCTACCTTCATGAACCCCCTGGATTCTGATCCTGT[CG]CCTTACTGAGGTCGATGGGCCTCACTTGCTCTGGCTAGCATCTTCTTGGCCTTTCCCTGT	37	7	77827379	CTGTGTGCTCCTTTCTACCTTCATGAACCCCCTGGATTCTGATCCTGTCG	R	MAGI2	NM_012301	Body						TRUE							MAGI2;MAGI2;MAGI2	ENST00000524316.1;ENST00000519748.1;ENST00000520379.1	TSS1500;3'UTR;3'UTR		NA		NA		NA	NA	TRUE	7	77665315	rs570287069;rs3779276
cg19500155	7.17E-07	0.031758653	0.864741698	0.595969159	-0.268772539	cg19500155	cg19500155	61795533	CCTAAAACTAAACCCCTCTTTAACACRTAAATAAATATCCCCTATCTAAC			II			TTGGGAACAGTGACTGAAACTTGTGTTTCATGTTGATTGGACACACCTCATGCTTTACTA[CG]CTAGATAGGGGACATTTACTCACGTGTTAAAGAGGGGCTCAGCTTCAGGAGTGCGGCCTT	37	17	80851712	CGCTAGATAGGGGACATTTACTCACGTGTTAAAGAGGGGCTCAGCTTCAG	F	TBCD	NM_005993	Body						NA		17:80850388-80851981	Promoter_Associated	TBCD	ENST00000269368.8	3'UTR	TBCD;TBCD;TBCD;TBCD;TBCD;TBCD	ENST00000576160.1;ENST00000571712.1;ENST00000576996.1;ENST00000576760.1;ENST00000572984.1;ENST00000269368.8	5'UTR;5'UTR;5'UTR;5'UTR;5'UTR;3'UTR		NA	chr17:80851555-80852570	6		NA	NA	NA	17	78445001	rs372687934;rs75407034
cg13345255	0.006052413	0.407242775	0.727745747	0.524828755	-0.202916992	cg13345255	cg13345255	65602143	TCATTCCAAATAATTTTAATACTTTCTCAACTTCAAATTCAAACCATATC			II			AACTAGATAATTCATTCCAAATAGTTTTAATACTTTCTCAACTTCAAGTTCAAACCATGT[CG]CCAAAAAAAAGAAAGTTGCAAAACAGCAATGCACTTACCTGAGGGTATGGGGAAGTCCTG	37	6	100868626	CATTCCAAATAGTTTTAATACTTTCTCAACTTCAAGTTCAAACCATGTCG	R	SIM1	NM_005068	Body						TRUE											NA		NA		NA	NA	TRUE	6	100975347
cg25291037	0.000380585	0.407242775	0.818808736	0.483689293	-0.335119442	cg25291037	cg25291037	86662561	TATTACTTAAATAACCAAACACCAAAAAACAACAAATAAATTTCTCCACC			II			ATTCCCTTGTCTATTACTTGAGTGGCCAGACACCAGGAGGCAGCAAGTAGATTTCTCCAC[CG]CCTCTGACTACTGAAGCCCTGGGAGTTGCTTAAGCTTATCTACTAACCACCTTGACAGGC	37	2	133157885	ATTACTTGAGTGGCCAGACACCAGGAGGCAGCAAGTAGATTTCTCCACCG	R									NA										chr2:133157765-133158170	3		NA		NA	NA	NA	2	132874355	rs148598135;rs2315380
cg14128857	0.002470673	0.407242775	0.612594844	0.937772315	0.325177471	cg14128857	cg14128857	36744124	TAAACTACAATATTATTAAAAAAAACATACRTACACAAACTAACATATAC			II			TTATTCTGCTCTGGGCTGCAGTGTTGTTAGGGAAAACATACGTACACAAACTGACATGTG[CG]TGTATGTGTGCAAATGCATGTACACATACATACCACAGACCAACAGTTTCTTACCAGAAC	37	18	29069139	CGCACATGTCAGTTTGTGTACGTATGTTTTCCCTAACAACACTGCAGCCC	R									NA											NA	chr18:29069001-29069663	6		NA	NA	NA	18	27323137	rs565686461;rs9941421;rs557766321;rs185532331
cg22089620	0.009773218	0.407242775	0.747470416	0.978804415	0.231333999	cg22089620	cg22089620	72795165	AAAACRAACAAACCCCCRAATATAAAAACTACCTATATCACAACTAAAAC			II			TGGGCATTTGAGAGGCGGGCAGGCCCCCGAGTGTAGGGGCTGCCTATGTCACAGCTGGGG[CG]ATACAAGATGACTCCTCCGTGGGAGCAATCATCTAGTTATTCAATTAACAAAATATTACT	37	16	11375366	CGCCCCAGCTGTGACATAGGCAGCCCCTACACTCGGGGGCCTGCCCGCCT	R	PRM1	NM_002761	TSS200						NA				PRM1;RMI2	ENST00000312511.3;ENST00000572173.1	TSS200;5'UTR	PRM1;RMI2;RMI2	ENST00000312511.3;ENST00000573910.1;ENST00000572173.1	TSS200;5'UTR;5'UTR	chr16:11375145-11375375	3		NA		NA	NA	NA	16	11282867	rs548963189;rs370534489;rs534728706;rs557537842;rs571895817
cg04998153	0.012971261	0.407242775	0.703389768	0.501879933	-0.201509834	cg04998153	cg04998153	92742257	TTTCTACAAATAACCTTCCCTTTCCCAAACTTAAAAATAACTAAAAACTC			II			ACAATACTAATGAAGGGTCACTGTGGCCTGGGAAAATAGCATTATATTGGGATAGTTACC[CG]AGCCTTTAGTTATTTCCAAGCCTGGGAAAGGGAAGGTTACTTGCAGAAACTGGAGATTGT	37	1	101823331	TTCTGCAAGTAACCTTCCCTTTCCCAGGCTTGGAAATAACTAAAGGCTCG	F	LINC01307	NR_126402	Body						NA		1:101822756-101823374	Unclassified_Cell_type_specific	RP11-157N3.1;RP11-157N3.1	ENST00000439146.1;ENST00000444327.1	5'UTR;5'UTR	RP11-157N3.1;RP11-157N3.1	ENST00000439146.1;ENST00000444327.1	5'UTR;5'UTR	chr1:101823260-101823450	3		NA		NA	NA	NA	1	101595919	rs530682626;rs115116840
cg07189587	0.046108722	0.413219764	0.304659646	0.65481644	0.350156794	cg07189587	cg07189587	87659327	ATACCCAAAATCAAACAAAATAAACTCAAACCTAACACTAACTTTCTACC			II			TATGATCCAAGGTACCCAAAGTCAGACAGAGTAAACTCAAGCCTGGCACTGGCTTTCTGC[CG]CTTCATGTGCTTTGGAAAAAGCAGGAGAAGCAATAGCAGCAGGAGTCCCCAGCAGCTGGA	37	14	63671517	CGGCAGAAAGCCAGTGCCAGGCTTGAGTTTACTCTGTCTGACTTTGGGTA	R	RHOJ;RHOJ	NM_020663;NM_020663	5'UTR;1stExon						TRUE				RHOJ;RHOJ;RHOJ;RHOJ;RHOJ	ENST00000316754.3;ENST00000316754.3;ENST00000555125.1;ENST00000557133.1;ENST00000557133.1	5'UTR;1stExon;TSS200;1stExon;5'UTR	RHOJ;RHOJ;RHOJ;RHOJ;RHOJ;RHOJ;RHOJ	ENST00000557447.1;ENST00000557447.1;ENST00000316754.3;ENST00000316754.3;ENST00000555125.1;ENST00000557133.1;ENST00000557133.1	5'UTR;1stExon;5'UTR;1stExon;TSS200;1stExon;5'UTR	chr14:63671325-63671750	3		NA		NA	NA	NA	14	62741270	rs144933537;rs111607696
cg11013060	4.30E-05	0.293993498	0.548163215	0.841783094	0.293619879	cg11013060	cg11013060	64667163	CRTTAAAATTAACCTACATACCCAAATTATAAAATATAATATAACCRAAC			II			CCTCAAGTGACCTACCCGCCTCAGCGTCCCAAATTGCTGGGATTACAGGCTGAGCCACTG[CG]CCCGGCCATATCACACTTTATAACCTGGGCATGCAGGCCAATTCCAACGTCTTCCATTCA	37	7	99534071	CGCCCGGCCATATCACACTTTATAACCTGGGCATGCAGGCCAATTCCAAC	F									NA				Y_RNA;RP4-604G5.1	ENST00000362841.1;ENST00000456499.1	TSS200;5'UTR	Y_RNA;RP4-604G5.1	ENST00000362841.1;ENST00000456499.1	TSS200;5'UTR		NA		NA		NA	NA	NA	7	99372007	rs186515747;rs566429964;rs2527897;rs549030824;rs567287184;rs538410928
cg11161769	0.000572977	0.407242775	0.37040862	0.164602021	-0.205806599	cg11161769	cg11161769	13766176	CTCAATCTATTTCTAAAAAATCTAACCTAAAACTACTAATCACCRAAAAC			II			ATCCCCCAGTCTCTCTCTTGTGCACACACACACCACACACCACCCAGAAATCCCAGTCCA[CG]CCCTCGGTGACCAGCAGTTTCAGGCCAGATTCCCCAGAAACAGACTGAGACAAGAATCAC	37	2	240851229	CGCCCTCGGTGACCAGCAGTTTCAGGCCAGATTCCCCAGAAACAGACTGA	F							chr2:240850818-240850818		NA		2:240850684-240851322	Unclassified_Cell_type_specific							chr2:240850605-240851535	3		NA		NA	NA	NA	2	240499902	rs13417434
cg03615426	0.042292706	0.411388447	0.498402826	0.767357764	0.268954938	cg03615426	cg03615426	46673944	ATTTCAACTACACTCCACAAAAACAAAAACACAAAAACTCTTACTTTAAC			II			CAGTAGCGGTCATTTCAGCTGCACTCCACAGGAACAGAAACACAAGAGCTCTTGCTTTAA[CG]GGCATTTATATTCTCTACATCCATGACCTTTCAAAGAGATGCCCAGATGCATGATAAAAA	37	16	19777410	TTTCAGCTGCACTCCACAGGAACAGAAACACAAGAGCTCTTGCTTTAACG	R	IQCK;IQCK;IQCK;IQCK;IQCK	NR_130967;NR_130968;NM_001305122;NM_153208;NM_001305121	Body;Body;Body;Body;Body						TRUE				CTD-2380F24.1;CTD-2380F24.1;CTD-2380F24.1;CTD-2380F24.1;IQCK	ENST00000564490.1;ENST00000568843.1;ENST00000565817.1;ENST00000564490.1;ENST00000562762.1	1stExon;TSS200;TSS200;3'UTR;5'UTR	CTD-2380F24.1;CTD-2380F24.1;CTD-2380F24.1;CTD-2380F24.1;IQCK;IQCK;IQCK;IQCK;IQCK;IQCK	ENST00000564490.1;ENST00000568843.1;ENST00000565817.1;ENST00000564490.1;ENST00000568300.2;ENST00000568126.1;ENST00000564955.1;ENST00000561935.1;ENST00000562762.1;ENST00000561839.1	1stExon;TSS200;TSS200;3'UTR;5'UTR;3'UTR;3'UTR;3'UTR;5'UTR;3'UTR		NA		NA		NA	NA	NA	16	19684911	rs190965988
cg08751451	0.00066059	0.407242775	0.362526597	0.731034374	0.368507777	cg08751451	cg08751451	78718364	TATATCACAACTAAAAAACACTAAATCATAAACTCTTCAAATCACAACCC			II			GAGATAGCCAATACTAAAATTCATCTGTAAAGTGATCATACTATGAATTTAGCTCCTTCT[CG]GGTTGTGACTTGAAGAGTTTATGATTCAGTGTTTCCCAGTTGTGATATACTGACCATTAA	37	10	53287690	CGGGTTGTGACTTGAAGAGTTTATGATTCAGTGTTTCCCAGTTGTGATAT	F	PRKG1;PRKG1	NM_001098512;NM_006258	Body;Body						TRUE										chr10:53287500-53287810	3		NA		NA	NA	TRUE	10	52957696	rs564219601
cg00769632	0.000949085	0.407242775	0.587711421	0.383221293	-0.204490128	cg00769632	cg00769632	86762331	AACATTAAATACCTTCACCTTATACATCCATCCACCACTATTTCCAAAAC			II			ACATTGGACTTGGTATGATTTCTTGGATATGATACCAAAAGCAGTTTGGGATGATGAAAA[CG]TTCTGGAAATAGTGGTGGATGGATGCACAAGGTGAAGGTACTTAATGCCACAATACTGTA	37	4	185655968	CGTTCTGGAAATAGTGGTGGATGGATGCACAAGGTGAAGGTACTTAATGC	F	CENPU;CENPU	NM_024629;NR_104593	TSS1500;TSS1500	chr4:185654505-185655515	S_Shore				NA		4:185655920-185656000	Promoter_Associated	MLF1IP;MLF1IP;MLF1IP	ENST00000541971.1;ENST00000541665.1;ENST00000281453.5	TSS1500;TSS1500;TSS1500	MLF1IP;MLF1IP;MLF1IP;MLF1IP	ENST00000514781.1;ENST00000541971.1;ENST00000510146.1;ENST00000281453.5	TSS1500;TSS1500;TSS1500;TSS1500		NA	chr4:185654289-185656047	6	chr4:185652275-185656137	6	NA	NA	4	185892962	rs573135321
cg09171253	0.033291036	0.40824211	0.645542605	0.849784055	0.20424145	cg09171253	cg09171253	2788884	CTTAAACCCTACATATCACCACATCCCTAAAAATTACCCTAAAAAAAACC			II			GGTGGCTGCGCCTCCCTCCTCCACCTGACCAACGCGACATTCCTCCCCTCACGCCTGGCC[CG]GTCCCTTCCAGGGCAACTCCCAGGGATGTGGTGACATGCAGGGTTCAAGTGTTCTTGGTT	37	2	10567147	TTGAACCCTGCATGTCACCACATCCCTGGGAGTTGCCCTGGAAGGGACCG	F	HPCAL1;HPCAL1	NM_134421;NM_002149	3'UTR;3'UTR	chr2:10566889-10567148	Island				TRUE	2:10484400-10484865			HPCAL1;HPCAL1	ENST00000307845.3;ENST00000381765.3	3'UTR;3'UTR	HPCAL1;HPCAL1;HPCAL1	ENST00000419810.2;ENST00000307845.3;ENST00000381765.3	3'UTR;3'UTR;3'UTR		NA	chr2:10565370-10567312	6		NA	NA	TRUE	2	10484598	rs559872198
cg18562299	0.009132584	0.407242775	0.550371333	0.78336408	0.232992747	cg18562299	cg18562299	25789910	ATATATAAATAATAAACCTTTTACATAAAATCATAAAAAAAACTCCTAAC			II			CTGCAGCTACGATGTGTGGATGGTGAGCCTTTTGCATAGGATCATGAAGAGGACTCCTAG[CG]TTTAATTCTCTAAATTACACTCACCCCTTCAACAAACCAGAAAACAGTATAGCAATCTTT	37	2	23314976	CGCTAGGAGTCCTCTTCATGATCCTATGCAAAAGGCTCACCATCCACACA	R									NA				AC016768.1;AC016768.1	ENST00000421581.1;ENST00000440785.1	TSS1500;3'UTR	AC016768.1;AC016768.1	ENST00000421581.1;ENST00000440785.1	TSS1500;3'UTR		NA		NA	chr2:23314832-23317177	6	NA	NA	2	23168481	rs117784361;rs189614527
cg13210558	0.009726891	0.407242775	0.598808894	0.859268012	0.260459118	cg13210558	cg13210558	95627476	CRTAAAAAATTTAACTCTTCTCTATACTATATACTACTCTATACAAAAAC			II			CCTCCCAAAGTGCTGGGATTACAGGGGTGAGCCGCCGCGCCCGACCATACATTGCATTTA[CG]CTCTTGTACAGAGTAGCATACAGCACAGAGAAGAGCTAAATTCCTTACGGTAACAAGCTC	37	9	138369918	CGCTCTTGTACAGAGTAGCATACAGCACAGAGAAGAGCTAAATTCCTTAC	F				chr9:138370738-138372414	N_Shore				NA											NA	chr9:138369702-138373129	6		NA	NA	TRUE	9	137509739	rs541798687;rs35536456
cg18786623	0.048706173	0.414442369	0.269857546	0.529288302	0.259430756	cg18786623	cg18786623	80680112	AAAACRATATATTAATTAAAAAAACCCAAAATTAAAAATTCCCCATCTCC			II			TTCAGGCCCCGAAGGCGATGTATTGATTGGGGAGGCCCAGGGTTGGGGATTCCCCATCTC[CG]CAGTTTCTCTTCTCCCTCTCCCAACTTATGTAGGGTCCTTCTTCCTGGACACTCAGGATG	37	6	29894050	CGGAGATGGGGAATCCCCAACCCTGGGCCTCCCCAATCAATACATCGCCT	R	HCG4P6	NR_001317	TSS1500	chr6:29894140-29895117	N_Shore				NA	6:30001657-30003167									chr6:29893760-29895130	3		NA		NA	NA	TRUE	6	30002029	rs2517773;rs12664958;rs62389590;rs528877545;rs62389591
cg25069157	0.036704044	0.409505684	0.385813379	0.018490252	-0.367323127	cg25069157	cg25069157	53744845	RAAACTTAAACTAAATAATAAAAACTCCTCCTACTTAAACCTAAAAAACC			II			ATCCATGCCCTGTACACACCTGGCAAACACTTCCAGCTCTAACCACTCTCCCACCTGCCC[CG]GTTTCCCAGGCTTAAGCAGGAGGAGTCCCCATCATCCAGCCCAAGCCTCGCCTTTGACCA	37	6	44102572	AGGCTTGGGCTGGATGATGGGGACTCCTCCTGCTTAAGCCTGGGAAACCG	F	TMEM63B	NM_018426	Body						NA							TMEM63B;TMEM63B;TMEM63B	ENST00000371893.2;ENST00000534326.1;ENST00000525294.1	TSS200;5'UTR;5'UTR		NA	chr6:44100837-44102905	6	chr6:44099517-44104102	6	NA	NA	6	44210550	rs3841315;rs551299979;rs138352932;rs530562381
cg17586533	0.024956443	0.407242775	0.477018906	0.232302787	-0.24471612	cg17586533	cg17586533	11630902	TAACACCTATCAATATTACATAAACAATTCCATTTATTTTCCTCCAACCC			II			GACAAATCTGGTAACACCTATCAATATTACATGAACAATTCCATTTATTTTCCTCCAACC[CG]ATGATTCAATTAAGTTATCACTCATTTTTGTTCAAATCGTATATTCTTTCTTCTGTGCCA	37	8	74887999	CGGGTTGGAGGAAAATAAATGGAATTGTTCATGTAATATTGATAGGTGTT	R	TMEM70;TMEM70;TMEM70	NM_017866;NM_001040613;NR_033334	TSS1500;TSS1500;TSS1500	chr8:74888375-74888925	N_Shore				NA		8:74887719-74889263	Promoter_Associated	TMEM70;TMEM70;TMEM70	ENST00000523794.1;ENST00000517439.1;ENST00000312184.5	5'UTR;TSS1500;TSS1500	TMEM70;TMEM70;TMEM70;TMEM70;TMEM70;TMEM70	ENST00000523794.1;ENST00000416961.2;ENST00000517439.1;ENST00000312184.5;ENST00000517614.1;ENST00000520167.1	5'UTR;TSS1500;TSS1500;TSS1500;TSS1500;5'UTR	chr8:74887860-74889195	3		NA		NA	NA	NA	8	75050553
cg19976037	0.007666275	0.407242775	0.278148812	0.725942762	0.447793951	cg19976037	cg19976037	61675271	ACTTATTCRTCTAAAACACTAAAAAACTATATACTATACTACACRAAAAC			II			TGTGTCAGGTAACTTGTTCGTCTGAGGCACTGAGGAACTGTGTGCTGTGCTGCACGGAGA[CG]TCCCGGGTGCCCACGGCGCTTCTCTTCATTAGAGTCCCGAAGCCATTTGCCAGATGCTGT	37	17	80096661	CTTGTTCGTCTGAGGCACTGAGGAACTGTGTGCTGTGCTGCACGGAGACG	R	CCDC57	NM_198082	Body						NA	17:77689797-77690064										NA		NA		NA	NA	TRUE	17	77689950	rs543066780;rs9674856;rs573443507;rs9675196;rs115163038
cg25597117	0.004076543	0.407242775	0.696819222	0.958599797	0.261780575	cg25597117	cg25597117	48612188	ACCAAACTAAAAACCTTCAACAACAAAAACTACTATTACTATAAATCAAC			II			TCTCCTTGTTGGCCAGACTGAGAACCTTCAGCAGCAAGAGCTGCTGTTGCTGTGGGTCAG[CG]ATGGAAGTGATCCGGACGCGGACCGAGAGCATGGTGGTGGCGCGGGAGAAGTTTTTGAAA	37	1	161349116	CGCTGACCCACAGCAACAGCAGCTCTTGCTGCTGAAGGTTCTCAGTCTGG	R							chr1:161348767-161348767		NA	1:159615484-159615766									chr1:161348920-161349175	3		NA		NA	NA	TRUE	1	159615740
cg00079566	0.000255176	0.407242775	0.497052921	0.78106982	0.284016898	cg00079566	cg00079566	69680915	TTTTAATAAACCRTTTACTAACTACACTAAATCCTATCTTATAAATACTC			II			TTTGTTTTTTTTTTTAGTGGGCCGTTTACTGGCTACACTGAGTCCTATCTTGTAAATACT[CG]TAATGCACTTCCTCAGGCTTTGAAGTAAGTGAATAAGCGCAGCCCTCATGGATTTCATAG	37	3	177194742	CGAGTATTTACAAGATAGGACTCAGTGTAGCCAGTAAACGGCCCACTAAA	R	LINC00578	NR_047568	Body						NA				LINC00578;LINC00578	ENST00000442937.1;ENST00000439009.1	5'UTR;5'UTR	LINC00578;LINC00578	ENST00000442937.1;ENST00000439009.1	5'UTR;5'UTR		NA		NA	chr3:177194697-177195283	3	NA	NA	3	178677436	rs10428125;rs115897819
cg07599136	0.005062432	0.407242775	0.365226864	0.750635238	0.385408374	cg07599136	cg07599136	44760158	AACCTAAAAACTATACAAAACAACAAACAATAAAAACCACRAACCACCCC			II			GTCGGCTGGGAGGCCTAGGGGCTGTGCAGAGCAGCAGGCAGTGGAAGCCACGAACCACCC[CG]CTCGCCCACACTAGTCCCTGACAAGTCATTAGAATTCACGTCTGCGCAGGCCCTGAGGCT	37	5	415885	CGGGGTGGTTCGTGGCTTCCACTGCCTGCTGCTCTGCACAGCCCCTAGGC	R	AHRR	NM_020731	Body						NA	5:468419-468926			AHRR	ENST00000512529.1	5'UTR	AHRR;AHRR	ENST00000512529.1;ENST00000514523.1	5'UTR;5'UTR	chr5:415380-416215	3		NA		NA	NA	TRUE	5	468885	rs574929180;rs73038957;rs116599494
cg09399716	0.028291306	0.407322937	0.703346881	0.471751493	-0.231595388	cg09399716	cg09399716	81766911	CTCAACCTATCCCTAAAACCAAAACCTACCTCTACAAAAACTACATTAAC			II			TTGGGCAGGAGGTAGAAGAGACAAGAATTTATTGTACACTTTGCCTCCTGCTGGCTAGAA[CG]CTAATGTAGCCCTTGCAGAGGCAGGCTCTGGTTTCAGGGACAGGCTGAGGAGAAAGAAGC	37	2	46890238	CGCTAATGTAGCCCTTGCAGAGGCAGGCTCTGGTTTCAGGGACAGGCTGA	F									TRUE		2:46889731-46890380	Unclassified_Cell_type_specific							chr2:46889880-46890390	3		NA		NA	NA	TRUE	2	46743742	rs571090638
cg08164151	0.01202506	0.407242775	0.433317036	0.154179122	-0.279137914	cg08164151	cg08164151	61613555	CCTTCCAACCTAATACCRAACACAAACATCCRAAACTCAAAAAAACTAAC			II			TAGTGGACCAGACAGACTGGTCCAGGCCTCCCCGCCGGCCCCCCTTCCGGTCCCCGTGGA[CG]CCAGCCTCTCTGAGCCTCGGATGTTTGTGCTCGGCACCAGGCTGGAAGGCTATTTACTTA	37	12	131118432	CGCCAGCCTCTCTGAGCCTCGGATGTTTGTGCTCGGCACCAGGCTGGAAG	F								DMR	TRUE	12:129684385-129684652			RP11-662M24.2;RP11-662M24.2;RIMBP2	ENST00000541840.1;ENST00000544034.1;ENST00000536002.1	TSS200;3'UTR;5'UTR	RP11-662M24.2;RP11-662M24.2;RIMBP2	ENST00000541840.1;ENST00000544034.1;ENST00000536002.1	TSS200;3'UTR;5'UTR	chr12:131118280-131118695	3		NA		NA	NA	TRUE	12	129684385	rs554130778;rs145592921
cg23246911	0.030928696	0.407322937	0.333633961	0.54511103	0.211477069	cg23246911	cg23246911	31714139	TTTAAAACCTATTTCTATACCAAATAATACAAAAATAAAAACCAACCCCC			II			TTTTTAAATGATTTAAAACCTGTTTCTGTACCAAGTGGTACAGAAATAGGGGCCAGCCCC[CG]GTCCAGCGCCACGAGCTCCTAGGGCCAGAGTGCAAGAGAGGCACAGGGCGAGAGGGGGAC	37	17	154671	CGGGGGCTGGCCCCTATTTCTGTACCACTTGGTACAGAAACAGGTTTTAA	R	RPH3AL	NM_006987	Body	chr17:156962-157220	N_Shelf				TRUE	17:154671-155090			RPH3AL	ENST00000576001.1	3'UTR	RPH3AL;RPH3AL	ENST00000576001.1;ENST00000570954.1	3'UTR;3'UTR	chr17:154665-155670	3		NA		NA	NA	TRUE	17	154671	rs77845261;rs577284567;rs544356234
cg27413643	0.003373615	0.407242775	0.064572241	0.270221446	0.205649205	cg27413643	cg27413643	22651822	AAAAATTTTCCTTTAACAATCTTTACCTATAAAAATACAAAAACCCCCCC			II			TCTCGGTGCTTAAGAGTTTTCCTTTAACAATCTTTACCTGTGGGAATGCAGAGACCCCCC[CG]CCCTGCGAGAGGCCGGCAGCCAGGGATTCCCCGCTCCGCGCCCTCATCACCCCCCGGAAA	37	19	33165484	CGGGGGGGTCTCTGCATTCCCACAGGTAAAGATTGTTAAAGGAAAACTCT	R	ANKRD27;RGS9BP	NM_032139;NM_207391	5'UTR;TSS1500	chr19:33165266-33168099	Island				NA	19:37857130-37860141	19:33165430-33165520	Promoter_Associated	RGS9BP;ANKRD27	ENST00000334176.3;ENST00000306065.3	TSS1500;5'UTR	RGS9BP;ANKRD27	ENST00000334176.3;ENST00000306065.3	TSS1500;5'UTR	chr19:33165205-33165775	3		NA		NA	NA	TRUE	19	37857324	rs184439841;rs528866221;rs10711405;rs548715848
cg13642260	0.049764082	0.414794467	0.536574352	0.325085987	-0.211488364	cg13642260	cg13642260	39667548	AAATCCTAACTCTTCCACRACTAATCCAAATTAAATTAAACTCCTCAACC			II			TGCAGTCATGTGACGAGCGCCGCTCCAAAGCTCTGGACTGGCTCTGCGGCAGATGGGCGG[CG]GCTGAGGAGCCTAACTCAACCTGGACTAGTCGTGGAAGAGCTAGGACTTAGAGGCGCGAA	37	9	130955380	AGTCCTAGCTCTTCCACGACTAGTCCAGGTTGAGTTAGGCTCCTCAGCCG	F	CIZ1;CIZ1	NM_012127;NM_001131015	5'UTR;5'UTR	chr9:130955166-130955498	Island				NA	9:129995004-129995313	9:130955224-130955476	Unclassified_Cell_type_specific	CIZ1;CIZ1	ENST00000538431.1;ENST00000393608.1	TSS1500;5'UTR	CIZ1;CIZ1;CIZ1	ENST00000324544.2;ENST00000538431.1;ENST00000393608.1	TSS1500;TSS1500;5'UTR	chr9:130955120-130955675	3		NA		NA	NA	TRUE	9	129995201	rs533721899
cg02405213	0.023889523	0.407242775	0.617554348	0.90094113	0.283386782	cg02405213	cg02405213	71694122	ATAATAAAATCCTAAAAACCCCCAAAACTAAAACCCAACCAACTACCCCC			II			TGCTGAAGTGAGTAGTGGGATCCTGGAGGCCCCCAGGGCTGAGGCCCAGCCAGCTGCCCC[CG]TTAGCGTCATAAAGTCCAGCTTGTCTCCCTCATCCAAAGGCCGTTTTCTCAGTGGGAGGG	37	9	5042618	CGGGGGCAGCTGGCTGGGCCTCAGCCCTGGGGGCCTCCAGGATCCCACTA	R	JAK2	NM_004972	Body	chr9:5042797-5043270	N_Shore				NA				JAK2	ENST00000544510.1	5'UTR	JAK2	ENST00000544510.1	5'UTR	chr9:5042485-5042815	3		NA		NA	NA	TRUE	9	5032618	rs529954805;rs548552662;rs111238454
cg01675596	0.003171025	0.407242775	0.579407775	0.355743683	-0.223664092	cg01675596	cg01675596	77750423	RACTTCTCACAATTAAAAACCCAAAAAATATCCAAAACTAAAAAATATAC			II			TGGCATTTCTGGAGAAACGGAGGCTAAACAGCCTGAAGCTTCGATAGTAGAAGACAGGGG[CG]CACACCCTTCAGTCCTGGACATTCCCTGGGTCCTCAACTGTGAGAAGCCGCAAAGGGCTG	37	8	145911897	GCTTCTCACAGTTGAGGACCCAGGGAATGTCCAGGACTGAAGGGTGTGCG	F				chr8:145909676-145912846	Island				NA	8:145880426-145883921	8:145911509-145912058	Promoter_Associated	ARHGAP39	ENST00000540274.1	TSS1500	ARHGAP39	ENST00000540274.1	TSS1500	chr8:145911165-145912215	3		NA		NA	NA	TRUE	8	145882705
cg06760111	0.000108923	0.407242775	0.60704475	0.377099163	-0.229945588	cg06760111	cg06760111	18615110	CCAAAAAATCCTCTTTCAATTAAAACACTATCATTAATAATAATATAAAC			II			ATCAGTCATATCCAGAAGATCCTCTTTCAGTTAAGACACTATCATTGGTGATGATATGAA[CG]TTTCCTTACCATTGCCATTCACATGGACTGGAAAACAATTGAGGTGTAACAGTCTCTGTG	37	3	21551522	CGTTCATATCATCACCAATGATAGTGTCTTAACTGAAAGAGGATCTTCTG	R	ZNF385D	NM_024697	Body						NA				ZNF385D	ENST00000494118.1	3'UTR	ZNF385D;ZNF385D;ZNF385D	ENST00000495739.1;ENST00000446749.1;ENST00000494118.1	3'UTR;3'UTR;3'UTR	chr3:21551280-21551530	3		NA		NA	NA	NA	3	21526526	rs9862072;rs548799631;rs569795416;rs140542018
cg24247231	0.048535336	0.414376803	0.456682296	0.684637278	0.227954982	cg24247231	cg24247231	92620236	CAACACAAACATTTCTAACATTAAACTAATCAATTATTCAAAAATTACAC			II			ATCTTGTAGATGACCAATATGAACAAACAGCTGTCTCCCTTCCTCCCTCCTTCCTTGGAA[CG]TGTAATCTCTGAATAACTGATTAGCTCAATGTCAGAAATGTTTGTGCTGATCTCTGAACC	37	15	67904302	CGTGTAATCTCTGAATAACTGATTAGCTCAATGTCAGAAATGTTTGTGCT	F	MAP2K5;MAP2K5	NM_145160;NM_002757	Body;Body						TRUE				MAP2K5	ENST00000560591.1	5'UTR	MAP2K5;MAP2K5;MAP2K5	ENST00000560591.1;ENST00000558392.1;ENST00000559262.1	5'UTR;5'UTR;5'UTR	chr15:67904200-67904430	3		NA		NA	NA	TRUE	15	65691356
cg26872792	0.001376178	0.407242775	0.344324788	0.088497727	-0.255827061	cg26872792	cg26872792	12738916	TACTAACAAACCRATTTAAACTCTAACTATATCTTCTTACAATAACCRCC			II			TCACGCACTTGATCATTTTGCGGAACTGCCACACGGCCCGAGGGCTGATGCCGCTGTCGG[CG]GCGGCCACTGCAAGAAGACATAGCCAGAGTTCAAATCGGTCTGCCAGCACCCCGGGGACA	37	12	120763815	CGGCGGCCACTGCAAGAAGACATAGCCAGAGTTCAAATCGGTCTGCCAGC	F	PLA2G1B	NM_000928	Body					RDMR	NA	12:119247974-119248202	12:120762627-120763967	Unclassified	PLA2G1B;PLA2G1B;PLA2G1B	ENST00000549767.1;ENST00000549767.1;ENST00000308366.4	1stExon;5'UTR;ExonBnd	PLA2G1B;PLA2G1B;PLA2G1B	ENST00000549767.1;ENST00000549767.1;ENST00000308366.4	1stExon;5'UTR;ExonBnd	chr12:120763320-120763995	3		NA		NA	NA	TRUE	12	119248198
cg26446133	9.66E-05	0.407242775	0.763802161	0.502148701	-0.26165346	cg26446133	cg26446133	66621171	AAAACAAAACTAACCAATTACTCTTCCTTCCAAAAACCTTCRAAATCTAC			II			AGTCTCCACTAGAGACAGGACTGACCAGTTGCTCTTCCTTCCAAGAACCTTCGAGATCTG[CG]GTCTGGGGTCTGGTTGAAAGATGGCGGCCCTCACTACCCTGTTTAAGTACATAGATGAAA	37	18	72167187	AGACAGGACTGACCAGTTGCTCTTCCTTCCAAGAACCTTCGAGATCTGCG	R	CNDP2;CNDP2;CNDP2	NM_001168499;NM_001168499;NM_018235	5'UTR;1stExon;5'UTR	chr18:72162935-72164039	S_Shelf	low-CpG:70317548-70318191			NA		18:72165931-72167435	Promoter_Associated	CNDP2;CNDP2;CNDP2	ENST00000324262.4;ENST00000324301.7;ENST00000324301.7	5'UTR;5'UTR;1stExon	CNDP2;CNDP2;CNDP2	ENST00000324262.4;ENST00000324301.7;ENST00000324301.7	5'UTR;5'UTR;1stExon	chr18:72166920-72167215	3		NA		NA	NA	TRUE	18	70318167	rs577362588;rs546217360;rs191869036
cg07107105	0.049453707	0.414523225	0.214895418	0.441703637	0.226808219	cg07107105	cg07107105	98792212	TTTTATCCTCAACCACTCCTATTAACAAACAAACTATAATTTATAACAAC			II			TTGGGAGGAAATCAGATAAAGAATCGGAAAAGCAGTTTGTATCCTGTAGATGGACATACA[CG]TTGTTATAAATTATAGCCTGCTTGTTAATAGGAGTGGTTGAGGATAAAAAGAAAGTAGGT	37	17	5124961	TTTATCCTCAACCACTCCTATTAACAAGCAGGCTATAATTTATAACAACG	F	SCIMP;SCIMP;LOC100130950	NM_207103;NM_001271842;NR_034082	Body;Body;Body						NA				RP11-333E1.1;RP11-333E1.1	ENST00000575601.1;ENST00000571689.1	5'UTR;5'UTR	RP11-333E1.1;RP11-333E1.1	ENST00000575601.1;ENST00000571689.1	5'UTR;5'UTR		NA	chr17:5124246-5125221	6	chr17:5124231-5127543	6	NA	NA	17	5065685
cg25117092	0.004057875	0.407242775	0.613397461	0.852281626	0.238884166	cg25117092	cg25117092	95690189	TCAAATATAATACCTATATATAAAAAAATTCTAATAAACACTCCTTTCTC			II			TCATTATTGCCTCAGGTATAATACCTGTATGTAAAAAAATTCTGATAAACACTCCTTTCT[CG]TTATACTATACACTACACTTTGATGCTCATTGACATCCTTGGACTGTGAAACGTGCCAGG	37	3	150948274	CGAGAAAGGAGTGTTTATCAGAATTTTTTTACATACAGGTATTATACCTG	R	MED12L;P2RY14;P2RY14	NM_053002;NM_001081455;NM_014879	Body;5'UTR;5'UTR						TRUE				P2RY14;P2RY14	ENST00000424796.2;ENST00000309170.3	5'UTR;5'UTR	P2RY14;P2RY14;P2RY14	ENST00000424796.2;ENST00000494668.1;ENST00000309170.3	5'UTR;5'UTR;5'UTR	chr3:150948220-150948455	3		NA		NA	NA	TRUE	3	152430964	rs572324006;rs541433537;rs149699392;rs578201356;rs145503183
cg00102615	0.015705222	0.407242775	0.699886988	0.945713256	0.245826269	cg00102615	cg00102615	99715509	TTCCAAATAAACAATAACTACCTATATACCCACCTACCCTCCTCAAAACC			II			TGTGCTCGGGGTCAGGCTCCCAGGGCCACGTAAGCCTGGCCACTGCCCCAGACCACCAGG[CG]GCCCTGAGGAGGGCAGGTGGGCACACAGGCAGCCACTGCCTACCTGGAAGACACCTTGTG	37	9	139394959	CGGCCCTGAGGAGGGCAGGTGGGCACACAGGCAGCCACTGCCTACCTGGA	F	NOTCH1	NM_017617	Body	chr9:139395020-139395287	N_Shore				NA	9:138514663-138515086										NA	chr9:139387063-139395676	6		NA	NA	TRUE	9	138514780	rs11574909
cg25960393	0.015116894	0.407242775	0.654548642	0.348562466	-0.305986176	cg25960393	cg25960393	84799223	CTTATAAAAATAAATTCTAAATTAATCCTATAACRCCACCAATAAACACC			II			TTCCCATTCCTCTGTGGATGGAGAGACTCAGATAATGAGCAAGGCCTTTGTGCTCTTTAG[CG]GTGCTCATTGGTGGCGCCACAGGACTAACTCAGAACTCACTTTCATAAGCGCACCACAAG	37	8	9106559	CGGTGCTCATTGGTGGCGCCACAGGACTAACTCAGAACTCACTTTCATAA	F									NA				RP11-115J16.1;RP11-115J16.1;RP11-115J16.1	ENST00000522836.1;ENST00000523246.1;ENST00000520255.1	TSS1500;TSS1500;TSS1500	RP11-115J16.1;RP11-115J16.1;RP11-115J16.1	ENST00000522836.1;ENST00000523246.1;ENST00000520255.1	TSS1500;TSS1500;TSS1500	chr8:9106445-9106710	3		NA		NA	NA	NA	8	9143969	rs111542514;rs530200316
cg24310133	0.008905028	0.407242775	0.733648851	0.526571811	-0.20707704	cg24310133	cg24310133	5644160	CRATCAATAACACACTTAACAACACRTTACTTTTTATAAAAACAAAAACC			II			GGGAGAACTGGTGCATCCTTTTTTTTTTTTTTTTTTTTTTTTTTTCAAAAAAGCGGTATT[CG]GTCTTTGTTTTTATAAAAAGTAACGTGCTGCTAAGTGTGCTACTGACCGGCCTAAATTTT	37	7	140098579	CGGTCTTTGTTTTTATAAAAAGTAACGTGCTGCTAAGTGTGCTACTGACC	F	SLC37A3;SLC37A3	NM_032295;NM_207113	TSS1500;TSS1500	chr7:140097905-140098428	S_Shore				NA		7:140097442-140098625	Promoter_Associated	SLC37A3;SLC37A3;SLC37A3;SLC37A3;SLC37A3;SLC37A3	ENST00000340308.3;ENST00000539816.1;ENST00000447932.2;ENST00000429996.2;ENST00000326232.9;ENST00000461089.1	TSS1500;TSS1500;TSS1500;TSS1500;TSS1500;TSS1500	SLC37A3;SLC37A3;SLC37A3;SLC37A3;SLC37A3;SLC37A3;SLC37A3;SLC37A3;SLC37A3;SLC37A3;SLC37A3;SLC37A3;SLC37A3	ENST00000491505.1;ENST00000340308.3;ENST00000462881.1;ENST00000490760.1;ENST00000477571.1;ENST00000539816.1;ENST00000447932.2;ENST00000464865.1;ENST00000495257.1;ENST00000460560.1;ENST00000469193.1;ENST00000326232.9;ENST00000461089.1	5'UTR;TSS1500;TSS1500;TSS1500;TSS1500;TSS1500;TSS1500;TSS1500;TSS1500;TSS1500;TSS1500;TSS1500;TSS1500		NA	chr7:140097510-140098656	6	chr7:140097387-140099041	6	NA	TRUE	7	139745048	rs4407796
cg20245116	0.019903758	0.407242775	0.689737424	0.931976611	0.242239187	cg20245116	cg20245116	27671232	TCTTATAACACRTTCCTAAAAACCRAACCCTTCTAACTTTAAAAAAAATC			II			GCACGTGGGCTTCTTGTGGCACGTTCCTGGAGGCCGAACCCTTCTGGCTTTGGAAGGAGT[CG]TCAGAGACCCCCGCCATGCGGGAGGCTGGGGAGGAAGGGGCTCGAAACCTCCATCATCGC	37	1	55522013	CGACTCCTTCCAAAGCCAGAAGGGTTCGGCCTCCAGGAACGTGCCACAAG	R	PCSK9	NM_174936	Body						NA	1:55294337-55295142	1:55521997-55522195	Unclassified_Cell_type_specific	PCSK9	ENST00000490692.1	5'UTR	PCSK9	ENST00000490692.1	5'UTR	chr1:55522005-55522650	3		NA		NA	NA	TRUE	1	55294601
cg13046221	0.007743656	0.407242775	0.344392858	0.581125714	0.236732857	cg13046221	cg13046221	59640208	AATAACAATAACACACACRACAACTAAATCTTATATATAACAACRAACAC			II			ACCCTGGCAGGTCTAGGAACTGCAACTCCCTGACACTAGATGTTTAGTGGTTTTTGACCA[CG]TGTTCGCTGCCACACACAAGACTCAGCTGCCGTGTGTGCTACTGCTACCCATAGTAACAT	37	12	131055901	GTAGCAGTAGCACACACGGCAGCTGAGTCTTGTGTGTGGCAGCGAACACG	F									NA				RIMBP2	ENST00000536002.1	5'UTR	RIMBP2	ENST00000536002.1	5'UTR	chr12:131055725-131055955	3		NA		NA	NA	NA	12	129621854	rs544071150;rs147397841
cg18595228	5.95E-06	0.141404691	0.881554513	0.641460172	-0.24009434	cg18595228	cg18595228	15791892	ACTCAATAATTCTCTAAAATACTAAAACTTACRACATTATCAATAATTAC			II			GAAGGTAAAAATGGCTGCCACATAGGTGCCCCCTTCTGCTTGGGATCCCCGTCTTTACCT[CG]TAATCACTGACAATGCCGCAAGTCCCAGTACTTCAGAGAATTACTGAGTGCGAGCGGTAG	37	15	67193261	CTCAGTAATTCTCTGAAGTACTGGGACTTGCGGCATTGTCAGTGATTACG	F									TRUE											NA		NA		NA	NA	TRUE	15	64980315	rs3865016;rs187332700
cg22763134	0.018702827	0.407242775	0.602908532	0.86330342	0.260394888	cg22763134	cg22763134	83651932	CCAACAATCTTTACTCCTCTATAAAACTAACCAAAATTATTTCTATCTTC			II			AGATGACACTGCCAACAGTCTTTGCTCCTCTGTGGAGCTGGCCAAGATTGTTTCTGTCTT[CG]TACTGCTTAACAGACTAGGGTCAGGTGCCAAGAGGTTGCCTGTCCTGAAAGCTTCTTTTC	37	4	140715994	CAACAGTCTTTGCTCCTCTGTGGAGCTGGCCAAGATTGTTTCTGTCTTCG	R	MAML3	NM_018717	Body						NA				7SK	ENST00000516424.1	TSS1500	7SK	ENST00000516424.1	TSS1500	chr4:140715820-140716035	3		NA		NA	NA	NA	4	140935444	rs149064964;rs145760553
cg06917450	0.000507155	0.407242775	0.419530213	0.673647032	0.254116819	cg06917450	cg06917450	56655289	RTACCTCATATAAACTTTCCCCCTACAAATATTTTTATACTACRCAAATC			II			GAGTTCGGGCTCACTGGGGAGTAGGGTGAAGGAAACCCTGAAACCGAGAGGCTGGAAGCC[CG]ACTTGCGCAGCATAAAAACACCTGCAGGGGGAAAGCCTACATGAGGTACGGGTTGTCATC	37	1	38156652	TACCTCATGTAGGCTTTCCCCCTGCAGGTGTTTTTATGCTGCGCAAGTCG	F	C1orf109	NM_017850	TSS1500	chr1:38157295-38158586	N_Shore				NA	1:37929121-37929247			C1orf109;C1orf109;CDCA8;CDCA8	ENST00000494120.1;ENST00000358011.4;ENST00000373055.1;ENST00000327331.2	3'UTR;TSS1500;TSS1500;TSS1500	C1orf109;C1orf109;C1orf109;C1orf109;C1orf109;C1orf109;C1orf109;C1orf109;C1orf109;C1orf109;CDCA8;CDCA8	ENST00000494120.1;ENST00000491981.1;ENST00000477060.1;ENST00000488137.1;ENST00000464178.1;ENST00000472584.1;ENST00000464085.1;ENST00000486637.1;ENST00000491797.1;ENST00000358011.4;ENST00000373055.1;ENST00000327331.2	3'UTR;3'UTR;3'UTR;3'UTR;TSS1500;TSS1500;TSS1500;TSS1500;TSS1500;TSS1500;TSS1500;TSS1500	chr1:38156525-38156955	3		NA		NA	NA	TRUE	1	37929239
cg24038762	0.021583058	0.407242775	0.45459406	0.680651813	0.226057753	cg24038762	cg24038762	91771339	AACCTTACATAAACTTAAAATACACAAAATCATAACTTAAATTTTACCAC			II			ATTTCACGACTTTCAACAAGACCCTCTGCCCTACCCACCCACACAGGTGCTTTTGCTGTG[CG]TGGTAAAACTCAAGCTATGATTTTGTGTACTTCAAGCTCATGTAAGGCTGTGACATCAGG	37	1	87817476	GCCTTACATGAGCTTGAAGTACACAAAATCATAGCTTGAGTTTTACCACG	F									TRUE											NA		NA		NA	NA	TRUE	1	87590064
cg14239983	0.032770054	0.407782474	0.574880474	0.337876109	-0.237004364	cg14239983	cg14239983	29669911	ATAATAAAATTTACTTCCTATCAACCTACCTACTAACTCCCCTATCCTAC			II			TGCATGTCTTGATAATAAAATTTACTTCCTGTCAGCCTGCCTGCTGGCTCCCCTGTCCTG[CG]CGCATCCATTCCTGATTCCTGCAACTAGGTCTGCTGTGGGGGGATGGGCACCCGGGCTGC	37	11	121337384	TAATAAAATTTACTTCCTGTCAGCCTGCCTGCTGGCTCCCCTGTCCTGCG	R	SORL1	NM_003105	Body						TRUE				SORL1	ENST00000532451.1	5'UTR	SORL1	ENST00000532451.1	5'UTR	chr11:121337080-121337690	3		NA		NA	NA	TRUE	11	120842594	rs541865832;rs559899200;rs114552998
cg12853970	0.00044676	0.407242775	0.434091348	0.230691656	-0.203399693	cg12853970	cg12853970	5788877	CTCATAACTCATAACTTACCCAATCCTATAACCCATACTCAAAAATAAAC			II			TGGACCTGTGACTCATGACTCATAACTTACCCAGTCCTGTGGCCCATACTCAGAGGTAGA[CG]TAGTGTATGAGGATCATTTTTCACACCCCTATGATTTTATCCTCAACCAATCAGCAGTAC	37	11	103522978	CGTCTACCTCTGAGTATGGGCCACAGGACTGGGTAAGTTATGAGTCATGA	R									NA										chr11:103522800-103523090	3		NA		NA	NA	NA	11	103028188
cg03441844	0.005165205	0.407242775	0.529439915	0.313262069	-0.216177846	cg03441844	cg03441844	23717165	ATAATTTACAAACCTATATACAAATCCAAAAATACRCTAATAATTATCTC			II			ACCACGTTCGTTTCGTTCCTCTGGACTACTGAGTTAATGATACCGGCAATCAGCGCAAAG[CG]AGATAATCACCAGCGCACTCTTGGATCTGTATACAGGTTTGTAAACTATGTGGAGGAAAC	37	1	161368947	TAGTTTACAAACCTGTATACAGATCCAAGAGTGCGCTGGTGATTATCTCG	F				chr1:161368863-161369932	Island				NA	1:159635488-159636062	1:161368650-161370319	Promoter_Associated							chr1:161368765-161370455	3		NA		NA	NA	TRUE	1	159635571	rs115800677
cg24693760	4.63E-06	0.118465846	0.222775392	0.589729579	0.366954187	cg24693760	cg24693760	79772387	CCACTTAATAAATTTTTTCTCCAACATTTAAAACCACATAAATACATATC			II			GCCTGCTGTGAAACACTGGTTGACTTTACTCTGTATGATAACTAGATCTTACCTGAATGT[CG]ATATGTATTTATGTGGTTCCAAATGCTGGAGAAAAAACTCACTAAGTGGGTAAAGGGAGA	37	1	167509918	CACTTAGTGAGTTTTTTCTCCAGCATTTGGAACCACATAAATACATATCG	F									NA		1:167509410-167510108	Gene_Associated	CREG1	ENST00000466652.1	3'UTR	CREG1	ENST00000466652.1	3'UTR	chr1:167509640-167509935	3		NA		NA	NA	TRUE	1	165776542	rs138751374;rs542884527;rs111597888
cg06274109	0.020878649	0.407242775	0.549024497	0.324668698	-0.224355799	cg06274109	cg06274109	94678422	TATTCTTCCTACCTTACTTATAAAATCAATATATCTCCTTAAAATAACAC			II			GGATGAAGACACTGCATTGTACCAGGAGAGTTCACTGTTTTATTCATTGAATTTTGATTA[CG]TGTTATCCTAAGGAGATACACTGATTTCATAAGCAAGGCAGGAAGAATAAACCGCAGGAG	37	22	47798088	CGTGTTATCCTAAGGAGATACACTGATTTCATAAGCAAGGCAGGAAGAAT	F									NA										chr22:47798025-47798350	3		NA		NA	NA	NA	22	46176752	rs184993824;rs147263812;rs575306488
cg15490784	0.01065912	0.407242775	0.471638508	0.256705761	-0.214932747	cg15490784	cg15490784	19708134	CCTACACATTTAACTCAAACACATACACTACCAACCCCCTAATAAAAAAC			II			GCTCTGTCTGCCCTGCACATTTAACTCAAGCACATGCACTGCCAGCCCCCTAGTGGGGGA[CG]CTTTTCACCTCTCTCCCACATGAGGGCCCAGCGGCCCGGTCCTGCCCCCCCCCCCCCCCC	37	3	126061950	CTGCACATTTAACTCAAGCACATGCACTGCCAGCCCCCTAGTGGGGGACG	R	KLF15	NM_014079	3'UTR	chr3:126062535-126062823	N_Shore				TRUE				KLF15	ENST00000296233.3	3'UTR	KLF15	ENST00000296233.3	3'UTR	chr3:126061800-126062210	3		NA		NA	NA	TRUE	3	127544640
cg03834478	0.008796552	0.407242775	0.079349726	0.395863294	0.316513568	cg03834478	cg03834478	18729951	ATTTATCTAAAATCCTATAAACTTTCTAAAAACACCATCCCTATAAACTC			II			GGGGAGGTGATCAGAGGCACGCTTTAGGGAGGAAGTCTGACTCATGTTTGTGCCGGGTGC[CG]AGCCCATAGGGATGGTGCTTCCAGAAAGTCCACAGGACTCCAGATAAACAGCAAACCACT	37	11	69323978	TTTATCTGGAGTCCTGTGGACTTTCTGGAAGCACCATCCCTATGGGCTCG	F									NA										chr11:69323845-69324070	3		NA		NA	NA	NA	11	69033159
cg00463901	0.029977846	0.407322937	0.828276335	0.59274782	-0.235528515	cg00463901	cg00463901	21668565	TCTTAAATTAAATACTCCCCCCAAATTAAACACTTCTCCCTAAATTAAAC			II			GGGGCACCTTACTCAGTGGGGACCGCTTAACCCTGGGGGAGCGCCTAACCCAGAGGGGAG[CG]CCTAACCCAGGGAGAAGTGCCTAACCTGGGGGGAGCACTTAACCCAAGAAGGAGCACCTA	37	6	163752570	CGCCTAACCCAGGGAGAAGTGCCTAACCTGGGGGGAGCACTTAACCCAAG	F									NA										chr6:163752385-163752995	3		NA		NA	NA	NA	6	163672560	rs6903867;rs528422146
cg09768983	0.000660537	0.407242775	0.866738225	0.551514519	-0.315223706	cg09768983	cg09768983	6805335	AACAAAACTAAAAACATTTAAAAATACAAACTTCACRAAACRTTACCAAC			II			TCATCAGACTAGACAGAGCTGGGGGCATTTGAAGATGCAGACTTCACGGAACGTTACCAA[CG]TTCCACGTTATCACGGAAAGTTACCAACGTTCCACGTTACCACGTTACCAACATGCCTCC	37	4	183935060	ACAGAGCTGGGGGCATTTGAAGATGCAGACTTCACGGAACGTTACCAACG	R							chr4:183935008-183935008		NA	4:184172054-184172228										NA	chr4:183935025-183935153	3		NA	NA	TRUE	4	184172054	rs189236476
cg01380346	0.017987195	0.407242775	0.672382321	0.908450134	0.236067813	cg01380346	cg01380346	86682383	AAAAAAAAACRCTACCTAAAAAAAAACCAAACTCTAAAACCACCAAACTC			II			GAGTGCACCAGGGGGAGAAGCGCTGCCTGGGGAAGGGCCAGACTCTGGGGCCACCAAGCT[CG]TGGTGGCGATGGTGCGCGCCCAAGTGGGCCCTGGCTCCCGCCAGAGCCAGGGCACAGTAG	37	19	18557039	GGGAGAAGCGCTGCCTGGGGAAGGGCCAGACTCTGGGGCCACCAAGCTCG	R	ELL	NM_006532	Body	chr19:18557038-18557284	Island				NA											NA	chr19:18556874-18557261	3		NA	NA	TRUE	19	18418039	rs531310905;rs551329846;rs4808130;rs4808131;rs11267755
cg06882249	0.004903745	0.407242775	0.818650512	0.413621453	-0.405029059	cg06882249	cg06882249	41649150	AAACRCTAAACTACTAAACTACTAAACTACTAAACTACTAAACRCAATAC			II			CGTCTGTGAGTGGACGCTGGGCTGCTGGGCTGCTGGGCTGCTGGGCTGCTGGGCGCAGTG[CG]TGAGATGCTGTGGTTGTCCATGCACCGGCTCTTGTTGGACAGAGGTTTTTGTGGTGCCTG	37	16	880206	CGCACTGCGCCCAGCAGCCCAGCAGCCCAGCAGCCCAGCAGCCCAGCGTC	R									NA	16:820200-821065										NA	chr16:879729-884117	6		NA	NA	NA	16	820207	rs570545673;rs546741529;rs549823707;rs571492504;rs140368001
cg08124030	0.010667171	0.407242775	0.886019705	0.680547345	-0.20547236	cg08124030	cg08124030	12752856	TATACTATAAAAAATATACACRATACATCRAACATTCTCTAATAAAACTC			II			CATACTTTGTTTCCCCATTGGGAAAGTAAAGCAAAATATTAGCCGCGATGCACAGGAGGG[CG]AGCCCCACCAGAGAATGTCCGATGCATCGTGCACACTTCCCATAGCACATGGTGGTCTGC	37	3	149095283	GTGCTATGGGAAGTGTGCACGATGCATCGGACATTCTCTGGTGGGGCTCG	F	TM4SF1	NM_014220	1stExon						NA				TM4SF1-AS1;TM4SF1;TM4SF1;TM4SF1-AS1	ENST00000484046.1;ENST00000383054.2;ENST00000305366.3;ENST00000496491.1	TSS1500;1stExon;1stExon;TSS1500	TM4SF1-AS1;TM4SF1;TM4SF1;TM4SF1;TM4SF1;TM4SF1-AS1	ENST00000484046.1;ENST00000493298.1;ENST00000493348.1;ENST00000383054.2;ENST00000305366.3;ENST00000496491.1	TSS1500;1stExon;1stExon;1stExon;1stExon;TSS1500		NA	chr3:149095124-149096163	6	chr3:149083678-149097410	6	TRUE	TRUE	3	150577973	rs199783390;rs140965437;rs34567733
cg12782676	0.031225934	0.407322937	0.677672941	0.960804422	0.28313148	cg12782676	cg12782676	67681981	AATAAACAATTCTTAACTATTACTTCTCATCAACTTCCCTATAAAATTTC			II			ATTGTCATTTTTATTGGTAGCCCTGGATTCTTCCGGCAGTGGAGAGGGAGGAGGTGCTGA[CG]AAATCTCACAGGGAAGCTGATGAGAAGCAACAGCCAAGAACTGCCCACTCGTGGGAGCAG	37	17	75818822	GTGGGCAGTTCTTGGCTGTTGCTTCTCATCAGCTTCCCTGTGAGATTTCG	F									NA										chr17:75818760-75819055	3		NA		NA	NA	NA	17	73330417	rs527840764
cg03950493	0.002594635	0.407242775	0.643174101	0.364986164	-0.278187937	cg03950493	cg03950493	26683594	ATTACTTTAATAAATAAAAACAACCCCAACCCCCCAAAATACATACACRC			II			CGGGCCCGAAGGAAATGTGTGCTCCAGATAAGGGCGAGTGTGTGTGTGTGTGTGTGTGCG[CG]CGTGCATGCATTTTGGGGGGCTGGGGCTGTCCTCACTTATCAAAGCAATTCCCAAGGCGG	37	11	126582183	TTGCTTTGATAAGTGAGGACAGCCCCAGCCCCCCAAAATGCATGCACGCG	F	KIRREL3;KIRREL3	NM_001161707;NM_032531	Body;Body						TRUE	11:126087333-126087583			KIRREL3	ENST00000533026.2	3'UTR	KIRREL3;KIRREL3;KIRREL3	ENST00000533026.2;ENST00000547738.1;ENST00000549874.1	3'UTR;3'UTR;3'UTR		NA		NA		NA	NA	TRUE	11	126087393	rs545923086
cg24088508	0.002020157	0.407242775	0.381323808	0.790304398	0.40898059	cg24088508	cg24088508	71624250	ACRATAATAACATATCCTATTAACTATAAAATCTTTTCCTCTTATCTTAC			II			TAAATTGGGTGGCGGTGGTGGCATGTCCTGTTAGCTGTGGAGTCTTTTCCTCTTATCTTG[CG]CCTCCGGTTGTGCCTTAATGACACTTTTGACATTGTGTATCACAACCAACTGGCAAAAAC	37	1	38156462	CGGTGGTGGCATGTCCTGTTAGCTGTGGAGTCTTTTCCTCTTATCTTGCG	R	C1orf109	NM_017850	TSS1500	chr1:38157295-38158586	N_Shore				NA	1:37928678-37929056	1:38156111-38156513	Promoter_Associated	C1orf109;C1orf109	ENST00000494120.1;ENST00000358011.4	3'UTR;TSS1500	C1orf109;C1orf109;C1orf109;C1orf109;C1orf109;C1orf109;C1orf109;C1orf109;C1orf109;C1orf109	ENST00000494120.1;ENST00000491981.1;ENST00000477060.1;ENST00000488137.1;ENST00000464178.1;ENST00000472584.1;ENST00000464085.1;ENST00000486637.1;ENST00000491797.1;ENST00000358011.4	3'UTR;3'UTR;3'UTR;3'UTR;TSS1500;TSS1500;TSS1500;TSS1500;TSS1500;TSS1500		NA	chr1:38155936-38156808	6	chr1:38153208-38159007	6	NA	TRUE	1	37929049	rs542589108;rs678511
cg19642077	0.008288938	0.407242775	0.960997265	0.743989386	-0.217007879	cg19642077	cg19642077	85710948	AAACCCTACACTAAAAACCCRAAACCACAAAAACCRCAATAAATATAATC			II			ACCCAGCACCCCACAGGCAATGTGCACCCCGCTCCAGTGCCCTGATGTGAGGGGGTGGGG[CG]ACCACACTCACTGCGGCTTCTGTGGCCTCGGGCCCCCAGTGCAGGGTCTGTCCAGGCAGC	37	8	144877434	GACCCTGCACTGGGGGCCCGAGGCCACAGAAGCCGCAGTGAGTGTGGTCG	F	SCRIB;SCRIB;SCRIB;SCRIB	NM_015356;NM_182706;NM_015356;NM_182706	ExonBnd;ExonBnd;Body;Body						NA				SCRIB;SCRIB	ENST00000546337.1;ENST00000320476.3	TSS1500;ExonBnd	SCRIB;SCRIB	ENST00000546337.1;ENST00000356994.2	TSS1500;ExonBnd		NA	chr8:144868690-144880325	6	chr8:144875491-144880101	6	NA	NA	8	144949422	rs144589736;rs200246577;rs548052372;rs559894214
cg21787089	0.001493596	0.407242775	0.830984267	0.38001156	-0.450972706	cg21787089	cg21787089	39799133	CCTATTCCTTTTCCTCCATTTACCAAAAATACATTTCACRACCAAATAAC			II			ATTACTGGAACAAGGCTGTTGAATTTATATTAAAAAGTTCAGACACCCTCAGACACATGA[CG]CCATCTGGTCGTGAAATGTACTCTTGGCAAATGGAGGAAAAGGAACAGGGGAAGATCCTC	37	3	46484250	CGCCATCTGGTCGTGAAATGTACTCTTGGCAAATGGAGGAAAAGGAACAG	F	LTF;LTF	NM_001199149;NM_002343	Body;Body						NA				LTF	ENST00000493056.1	TSS1500	LTF;LTF	ENST00000493056.1;ENST00000478874.1	TSS1500;3'UTR	chr3:46484140-46484370	3		NA		NA	NA	NA	3	46459254	rs6441990;rs553622528;rs534434598;rs553502827;rs6441991;rs75095086
cg16224321	4.53E-09	0.001681684	0.976572949	0.524823612	-0.451749337	cg16224321	cg16224321	75736890	CCTCACTATAATAAATCACAACTATAAATAACRCTAAACRAAATCCTAAC			II			CTCCTGCATCCCCTCACTATAATAAATCACAGCTGTGAATAGCGCTGGGCGGAGTCCTGG[CG]CATTCCTCCTGATTCACTGCCCTGGGGGTGGTCACAGGAACACTCTGGCACAGCAGGGAG	37	16	11484923	CGCCAGGACTCCGCCCAGCGCTATTCACAGCTGTGATTTATTATAGTGAG	R									TRUE							CTD-3088G3.3	ENST00000572966.1	TSS1500	chr16:11484685-11485215	3		NA		NA	NA	NA	16	11392424	rs9928918;rs192461278;rs541022579;rs9936640;rs533426437
cg13994730	0.04723397	0.41380022	0.246066482	0.028767895	-0.217298587	cg13994730	cg13994730	34704985	AAAAACTCCAACRAAATTTATATACAAAACTTATAACRCCACCTCCTATC			II			CTCTTTGATCATTGTAATTTAGGATCTTCTTAGGTCAAATAAGACCATTTCTCCAACTAT[CG]ACAGGAGGTGGCGCCATAAGTCTTGTACATAAACCCCGCTGGAGTTTCCAAAGGTGCATT	37	7	154719422	CGACAGGAGGTGGCGCCATAAGTCTTGTACATAAACCCCGCTGGAGTTTC	F	LOC100132707;LOC100132707	NR_024476;NR_024477	TSS1500;TSS1500						NA		7:154718956-154720742	Promoter_Associated	AC093726.6	ENST00000397551.2	TSS1500	AC093726.6;AC093726.6;AC093726.6	ENST00000411526.1;ENST00000397551.2;ENST00000449486.1	TSS1500;TSS1500;TSS1500	chr7:154719325-154719815	3		NA		NA	NA	TRUE	7	154350355	rs117379174;rs139934965
cg15051063	0.01587542	0.407242775	0.643705043	0.860093668	0.216388625	cg15051063	cg15051063	74796990	ATAATAACTACCACTATTACTAATCTCTAAATACCTCAACAACCCTACTC			II			CATAGTTCAAGAGACTGCAAAGAAGAGGCTCCTTAAGGGGTGTGGACAGGATTAAGAGAA[CG]AGCAGGGTTGCTGAGGCACCCAGAGACTAGCAACAGTGGCAGTCATTACCACCCCAGGCC	37	3	142893947	CGAGCAGGGTTGCTGAGGCACCCAGAGACTAGCAACAGTGGCAGTCATTA	F									NA				PBX2P1	ENST00000538741.1	TSS1500	PBX2P1	ENST00000560287.1	TSS1500	chr3:142893825-142894355	3		NA		NA	TRUE	TRUE	3	144376637	rs115862462;rs556952178
cg11769851	0.019803446	0.407242775	0.705584887	0.919854116	0.214269229	cg11769851	cg11769851	67693937	TCACRATTCTCAAAATCTAACTTCRACTTATACAAAATAAACTCCTACCC			II			CTTAAAATGATTCACGATTCTCAAAATCTGGCTTCGACTTGTGCAAGATGAGCTCCTGCC[CG]TCTCTGGCTGGGAGAAGTTGTTCTCCAGAGGGACCATAGGATTTAACTGCAGTCAGTATT	37	8	145802263	CGGGCAGGAGCTCATCTTGCACAAGTCGAAGCCAGATTTTGAGAATCGTG	R	KIAA1688	NM_025251	Body	chr8:145806258-145806713	N_Shelf				NA											NA		NA		NA	NA	TRUE	8	145773071	rs540587833;rs111737935
cg14076451	0.043158137	0.411910936	0.717976698	0.927338863	0.209362165	cg14076451	cg14076451	78780301	ACCAAAAAACTAACCTAAAATCACACAACAAAAACACACTATATAAAAAC			II			CTATTCACTCGTGTGAATTAATAACAAGGAAAGCACACATGGTGGGGGGAGCCCGAGCTT[CG]TCCCCACACAGTGTGCCCCTGCTGTGTGACCTCAGGCCAGTCCCTTGGCTTCTCTGGGCC	37	6	170571943	CGTCCCCACACAGTGTGCCCCTGCTGTGTGACCTCAGGCCAGTCCCTTGG	F	LOC154449	NR_002787	TSS1500	chr6:170575833-170576800	N_Shelf				NA				RP5-1086L22.1	ENST00000452071.1	TSS1500	RP5-1086L22.1	ENST00000452071.1	TSS1500		NA		NA		NA	NA	TRUE	6	170413868	rs554951765;rs77400702;rs537200636
cg03894796	0.009787687	0.407242775	0.567751386	0.363084929	-0.204666458	cg03894796	cg03894796	24615200	AACCCAAACRTAAACTTTTAAAAACATTTTTCTACCTTATAATAACTACC			II			CGGCCCGGCAGGACCCAGGCGTGGACTTTTAAGGGCATTTTTCTACCTTGTGGTGGCTGC[CG]GGTTTATCAGCGTGCAGTTGAACCGGACGTGATATTCCTGAGCCCTCCCGGGACGCCTGC	37	8	144361315	CGGCAGCCACCACAAGGTAGAAAAATGCCCTTAAAAGTCCACGCCTGGGT	R				chr8:144360666-144361504	Island				NA	8:144431353-144432897	8:144360184-144361705	Unclassified_Cell_type_specific							chr8:144360840-144361735	3		NA		NA	NA	TRUE	8	144432690	rs547483172;rs559054456
cg10071929	0.013774962	0.407242775	0.574649355	0.306274731	-0.268374624	cg10071929	cg10071929	88602855	TACTAAAATTACAAAAATAAACCACCTCTCCTAAACTAAATAACAATTCC			II			GCCTCCCAAAGTGCTGGGATTACAGGGGTGAGCCACCTCTCCTGGACTAAGTAGCAATTC[CG]GCTCCCTTTTCTGTGGCTCCCTGCCTTGTGCGTGTCACAGCCTGGGCGACTCCTCGCCCT	37	9	130955135	GCTGGGATTACAGGGGTGAGCCACCTCTCCTGGACTAAGTAGCAATTCCG	R	CIZ1;CIZ1;CIZ1;CIZ1;CIZ1	NM_001131017;NM_012127;NM_001131016;NM_001131015;NM_001131018	TSS1500;5'UTR;TSS1500;5'UTR;TSS1500	chr9:130955166-130955498	N_Shore				NA				CIZ1;CIZ1;CIZ1;CIZ1;CIZ1;CIZ1	ENST00000476727.1;ENST00000372954.1;ENST00000541172.1;ENST00000357558.5;ENST00000538431.1;ENST00000393608.1	TSS1500;TSS1500;TSS1500;TSS1500;TSS1500;5'UTR	CIZ1;CIZ1;CIZ1;CIZ1;CIZ1;CIZ1;CIZ1;CIZ1;CIZ1;CIZ1;CIZ1	ENST00000420484.1;ENST00000488559.1;ENST00000476727.1;ENST00000467178.1;ENST00000494497.1;ENST00000372954.1;ENST00000541172.1;ENST00000357558.5;ENST00000324544.2;ENST00000538431.1;ENST00000393608.1	TSS1500;TSS1500;TSS1500;TSS1500;TSS1500;TSS1500;TSS1500;TSS1500;TSS1500;TSS1500;5'UTR	chr9:130955120-130955675	3		NA		NA	NA	TRUE	9	129994956	rs560036798
cg22285475	0.035715571	0.408851995	0.727575474	0.946838656	0.219263182	cg22285475	cg22285475	82789200	TAAAAACTCCCTCACAAATAAATACACTCAAAAATATTACTCRAACAAAC			II			CTAAACTCTGGTAGAAACTCCCTCACAGATAGATACACTCAGAAATATTGCTCGGGCAGA[CG]TCTGTGCATCCCATGGTCCAGTCAAGTTGACACATAAATTAACCTATCACAGTTTCTGTG	37	9	109432390	CGTCTGCCCGAGCAATATTTCTGAGTGTATCTATCTGTGAGGGAGTTTCT	R	LINC01505	NR_104145	Body						NA				RP11-308N19.4;RP11-308N19.4	ENST00000444985.1;ENST00000411451.1	5'UTR;5'UTR	RP11-308N19.4;RP11-308N19.4	ENST00000444985.1;ENST00000411451.1	5'UTR;5'UTR		NA		NA	chr9:109431442-109433139	4	NA	NA	9	108472211	rs114750401;rs574878561;rs535970912;rs186760790
cg18970592	0.02741128	0.407322937	0.727295478	0.959302878	0.2320074	cg18970592	cg18970592	44697276	TAACTAAAAATCTAAAACATAAACAAACCTTATATATTCACTTACCACCC			II			AATATGGGATTTGGCTGGGAGTCTGGGGCATGGACAGGCCTTATATGTTCACTTGCCACC[CG]CCTTCCGAATCAAAGACAGCATGGTTGGGGACACGGAGATGCCGAGGCTTGGAGAGGAGG	37	1	228530096	CGGGTGGCAAGTGAACATATAAGGCCTGTCCATGCCCCAGACTCCCAGCC	R	OBSCN;OBSCN;OBSCN	NM_052843;NM_001271223;NM_001098623	Body;Body;Body						NA											NA	chr1:228527114-228532067	6		NA	NA	NA	1	226596719	rs558569912;rs565644528;rs534606511;rs566905423
cg03660901	0.007503041	0.407242775	0.616394399	0.375565234	-0.240829165	cg03660901	cg03660901	46759275	AAATAAACATTTATACATTAATTAAAACACACAAATACATATACAACCAC			II			TTCTATCTAAAAAATGGACATTTGTACATTAATTGAAACACACAAATACATGTACAGCCA[CG]GTAAGAAAATATAAAAAGAAAAGAAAACCAGAACTTCCCAGCAGCCAATAGCCAGGGGCG	37	18	76473146	AATGGACATTTGTACATTAATTGAAACACACAAATACATGTACAGCCACG	R								RDMR	NA											NA	chr18:76473082-76473507	4	chr18:76472848-76474958	6	NA	TRUE	18	74574134	rs377020157
cg01748496	0.00034679	0.407242775	0.66467553	0.440411831	-0.224263699	cg01748496	cg01748496	99662174	ATAACAATATTTACCTTTCTCAAACTCTTTACTTTTCACTTTTCCATAAC			II			AGTAAAAGCTGGTACATACCCAAAGGGGAAAGAAAAAAAGGAACCCACAAGAATCTGTGT[CG]TTATGGAAAAGTGAAAAGCAAAGAGTTTGAGAAAGGCAAACACTGCCATGACTCATTTAT	37	9	4126656	TGGCAGTGTTTGCCTTTCTCAAACTCTTTGCTTTTCACTTTTCCATAACG	F	GLIS3;GLIS3	NM_152629;NM_001042413	5'UTR;Body						TRUE				GLIS3	ENST00000324333.10	5'UTR	GLIS3;GLIS3;GLIS3;GLIS3;GLIS3;GLIS3;GLIS3	ENST00000473846.1;ENST00000498258.1;ENST00000462164.1;ENST00000478315.1;ENST00000324333.10;ENST00000490709.1;ENST00000478844.1	3'UTR;3'UTR;5'UTR;5'UTR;5'UTR;3'UTR;5'UTR	chr9:4126260-4126815	3		NA		NA	NA	NA	9	4116656	rs149178372
cg25079981	0.008509547	0.407242775	0.546957483	0.779671461	0.232713978	cg25079981	cg25079981	93791398	AAATAAAACRTCATCTATATTTACAATTATTCCCTATAACTCCCACTACC			II			GGTTCGTGCTCCTATGAGAATCTAATGCTACTGCTGATCTGACAAGAGGCGGAGTTCAGG[CG]GTAGTGGGAGCCATAGGGAACAACTGTAAATACAGATGACGCTTCACTCCTGTGCAGCCC	37	7	137832331	AGTGAAGCGTCATCTGTATTTACAGTTGTTCCCTATGGCTCCCACTACCG	F									NA										chr7:137832245-137832555	3		NA		NA	NA	NA	7	137482871	rs569382958
cg18697803	1.61E-07	0.015675799	0.711185963	0.950495334	0.239309371	cg18697803	cg18697803	90734309	TTCCATTCTCTTTCTCTTTATTCTTATATATTTATACTATTCTTTCCCCC			II			TCCTCTGTGTTTTCCATTCTCTTTCTCTTTGTTCTTGTATATTTATACTGTTCTTTCCCC[CG]TGCTGTCATTCTATTGGCATTTTGAGAGGGTGGGGTAAAACATATGCATTCTATCTTCCA	37	3	38823996	CGGGGGAAAGAACAGTATAAATATACAAGAACAAAGAGAAAGAGAATGGA	R	SCN10A;SCN10A;SCN10A	NM_006514;NM_001293307;NM_001293306	Body;Body;Body						NA										chr3:38823725-38824035	3		NA		NA	NA	NA	3	38799000	rs71635875;rs540690647
cg11440486	0.001609551	0.407242775	0.78035384	0.560880116	-0.219473725	cg11440486	cg11440486	30769522	CTCATACATTCTAAAAACCAATTTAACAATAAACAACTACACAAAAAACC			II			CAGCTCCTGCTCTCATACATTCTGAGAGCCAGTTTGACAATAGGCAACTACACAAAAAAC[CG]AAATAATCCCAGAATGCCTCAGGGCTCCAGGGGAAGGCGAAAAAAGCGGGTGCGTTTATA	37	17	48585216	CGGTTTTTTGTGTAGTTGCCTATTGTCAAACTGGCTCTCAGAATGTATGA	R	MYCBPAP	NM_032133	TSS1500	chr17:48585385-48586167	N_Shore				NA		17:48585034-48586455	Promoter_Associated_Cell_type_specific	RP11-94C24.6;MYCBPAP;MYCBPAP;MYCBPAP	ENST00000502300.1;ENST00000323776.5;ENST00000419930.1;ENST00000436259.2	3'UTR;TSS1500;TSS1500;TSS1500	RP11-94C24.6;MYCBPAP;MYCBPAP;MYCBPAP;MYCBPAP;MYCBPAP;MYCBPAP;MYCBPAP	ENST00000502300.1;ENST00000323776.5;ENST00000470609.1;ENST00000576179.1;ENST00000419930.1;ENST00000452039.1;ENST00000458692.1;ENST00000437498.1	3'UTR;TSS1500;TSS1500;TSS1500;TSS1500;TSS1500;TSS1500;TSS1500	chr17:48585180-48585970	3		NA		NA	NA	TRUE	17	45940215	rs539693476
cg08977827	0.049151288	0.414500167	0.861890681	0.63444989	-0.227440791	cg08977827	cg08977827	27601146	CCTAAAAAACTTTCAAAAAATACAAATACCTAAACCTCACCCTAAAAAAC			II			CCGGCAGCTCCCCTGGGGAGCTTTCAAGAAATGCAAATGCCTGGGCCTCACCCTGGGAGA[CG]CTGAATGAGGAAGCCAGAGGTAGGCTTTTTTTTTGAGACAGAGTCGTGCTCTGTCACCCA	37	10	5303912	CTGGGGAGCTTTCAAGAAATGCAAATGCCTGGGCCTCACCCTGGGAGACG	R									NA				RP11-445P17.3	ENST00000428920.1	5'UTR	RP11-445P17.3	ENST00000428920.1	5'UTR	chr10:5303620-5303935	3		NA		NA	NA	NA	10	5293912	rs570564036;rs534436354
cg22530767	0.011381426	0.407242775	0.768674494	0.974105385	0.20543089	cg22530767	cg22530767	48732247	CAAATTAATTATAACTAACCCTCAAAAAACAAACTTTACRACATAACAAC			II			TTTTTGGGGAACAAATTGGTTGTGGCTGGCCCTCAGGGAGCAAGCTTTGCGGCATAGCAG[CG]TAGGCTAAAAGGTCCTCCCCGGAGACAAAATCTGCAGGGACCACGGGGTGGGAAGCATCA	37	14	61787418	CGCTGCTATGCCGCAAAGCTTGCTCCCTGAGGGCCAGCCACAACCAATTT	R	PRKCH	NM_006255	TSS1500	chr14:61787880-61789467	N_Shore				NA				PRKCH;RP11-902B17.1	ENST00000332981.5;ENST00000500036.2	TSS1500;3'UTR	PRKCH;RP11-902B17.1;RP11-902B17.1;PRKCH;PRKCH;PRKCH;PRKCH;PRKCH	ENST00000332981.5;ENST00000554086.1;ENST00000500036.2;ENST00000557294.1;ENST00000555185.1;ENST00000556778.1;ENST00000555542.1;ENST00000555906.1	TSS1500;3'UTR;3'UTR;5'UTR;5'UTR;5'UTR;5'UTR;5'UTR		NA	chr14:61787321-61790216	6	chr14:61787221-61790216	6	NA	NA	14	60857171	rs112818961;rs4902045;rs553106091;rs4899037
cg02238229	0.007944232	0.407242775	0.647579059	0.426474795	-0.221104263	cg02238229	cg02238229	97769471	CTCAACAAAAAAACCAACCAAAACCAACAAAATAAAACTCAATAACACCC			II			ACACCATTAGTACAATATCCTCACAGTGACACGAGCCCCCACAAAATCCTCCTGTCCCTG[CG]GGTGTCACTGAGCCCCATCTTGCTGGCTCTGGCTGGCTCTCCTGCTGAGACTGTGCATTC	37	14	106373139	CGGGTGTCACTGAGCCCCATCTTGCTGGCTCTGGCTGGCTCTCCTGCTGA	F									NA				IGHD2-8	ENST00000390585.1	TSS200	IGHD2-8	ENST00000390585.1	TSS200		NA		NA	chr14:106369040-106376557	6	NA	NA	14	105444184	rs369712852;rs572642976;rs536430192;rs569266898
cg20111217	0.008038677	0.407242775	0.799194277	0.573210972	-0.225983305	cg20111217	cg20111217	79743357	CAATCCTTAAAAATACTACCTCTAATTATTTTAAATTTATAAACRCACCC			II			TACACAAAAAACCGAAATAATCCCAGAATGCCTCAGGGCTCCAGGGGAAGGCGAAAAAAG[CG]GGTGCGTTTATAAACTTAAAATAATCAGAGGCAGCATCTCCAAGGACTGTGAGAATGCCC	37	17	48585264	CGGGTGCGTTTATAAACTTAAAATAATCAGAGGCAGCATCTCCAAGGACT	F	MYCBPAP	NM_032133	TSS1500	chr17:48585385-48586167	N_Shore				NA		17:48585034-48586455	Promoter_Associated_Cell_type_specific	RP11-94C24.6;MYCBPAP;MYCBPAP;MYCBPAP	ENST00000502300.1;ENST00000323776.5;ENST00000419930.1;ENST00000436259.2	3'UTR;TSS1500;TSS1500;TSS1500	RP11-94C24.6;MYCBPAP;MYCBPAP;MYCBPAP;MYCBPAP;MYCBPAP;MYCBPAP;MYCBPAP	ENST00000502300.1;ENST00000323776.5;ENST00000470609.1;ENST00000576179.1;ENST00000419930.1;ENST00000452039.1;ENST00000458692.1;ENST00000437498.1	3'UTR;TSS1500;TSS1500;TSS1500;TSS1500;TSS1500;TSS1500;TSS1500	chr17:48585180-48585970	3		NA		NA	NA	NA	17	45940263	rs546423670;rs537430563;rs557928718
cg11839682	0.004993083	0.407242775	0.649219452	0.856000295	0.206780843	cg11839682	cg11839682	40664899	CAATAACCTACAATACTCAATACAATCACRAACTACACAACTATAAAACC			II			ACACGCCCGGGCCGCACAGCCTCCTCCACGCCCTGGCTCGATGGGCAAGCCCATTGCTTC[CG]GTTTCACAGCTGTGCAGCCCGTGACTGTACTGAGTACTGTAGGCCACTGCCACACAATGG	37	12	131196465	AGTGGCCTACAGTACTCAGTACAGTCACGGGCTGCACAGCTGTGAAACCG	F				chr12:131199824-131200157	N_Shelf				NA	12:129762321-129762440			RP11-662M24.2;RIMBP2	ENST00000544034.1;ENST00000536002.1	3'UTR;5'UTR	RP11-662M24.2;RIMBP2	ENST00000544034.1;ENST00000536002.1	3'UTR;5'UTR	chr12:131196265-131196675	3		NA		NA	NA	TRUE	12	129762418	rs576278147
cg23785275	8.24E-05	0.3944139	0.795476507	0.508977431	-0.286499076	cg23785275	cg23785275	19756991	CTCACTAACTCCTTTCTAAAAACTTCCTCCATTATAAAAATCAAAACCTC			II			AAGCACCCTAAGTTAAAATCCCCCAAAACAAAGGAAATTGTCACTAGAAGACAAGGAGGC[CG]AGGCTCTGACCCTCATAATGGAGGAAGCTTTTAGAAAGGAGCCAGTGAGACGATGATGAA	37	6	32725270	TCACTGGCTCCTTTCTAAAAGCTTCCTCCATTATGAGGGTCAGAGCCTCG	F	HLA-DQB2	NR_003937	Body						NA											NA		NA		NA	NA	TRUE	6	32833248	rs62396662;rs560406885;rs138277034;rs9276568;rs112575584;rs116787154
cg05213296	8.73E-09	0.002162378	0.322424024	0.028150269	-0.294273755	cg05213296	cg05213296	6610317	AAATAAAATCTAATTTCTAAATACCTAACTCCAAATATACACACTAACRC			II			GATTCCTTGAAGAATAAAATCTGGTTTCTGAATACCTGACTCCAGGTATGCACACTAGCG[CG]TACATCAAACTGCGAGGGTCTATGTTATTTTATTTTATTTTTATTTTATTTTTGAGACGA	37	6	111302729	CGCGCTAGTGTGCATACCTGGAGTCAGGTATTCAGAAACCAGATTTTATT	R	RPF2	NM_032194	TSS1500	chr6:111303114-111303485	N_Shore				NA				RPF2	ENST00000441448.2	TSS1500	RPF2;RPF2	ENST00000368864.4;ENST00000425871.1	TSS1500;TSS1500	chr6:111302425-111302730	3		NA		NA	TRUE	TRUE	6	111409422	rs34317355
cg13217931	0.000799828	0.407242775	0.687559314	0.907566259	0.220006945	cg13217931	cg13217931	89612154	AAAAATTTATATATATCACTTTCACTCAAATCCCTCTAACTCTTTATCAC			II			ACATATGGCTGCCTAGGTCAGAGTCACTCACTTCCCAGCCTCCTTTGCAACTGGTTGTGA[CG]TGACAAAGAGCCAGAGGGATCTGAGTGAAAGTGATATACACAAACTCCTCTTAAAGGTAA	37	3	125041332	GGAGTTTGTGTATATCACTTTCACTCAGATCCCTCTGGCTCTTTGTCACG	F	ZNF148	NM_021964	5'UTR						NA				ZNF148;ZNF148;ZNF148;ZNF148;ZNF148	ENST00000544464.1;ENST00000484491.1;ENST00000492394.1;ENST00000485866.1;ENST00000360647.4	5'UTR;5'UTR;5'UTR;5'UTR;5'UTR	ZNF148;ZNF148;ZNF148;ZNF148;ZNF148;ZNF148;ZNF148;ZNF148	ENST00000544464.1;ENST00000495019.1;ENST00000465763.1;ENST00000484491.1;ENST00000492394.1;ENST00000471196.1;ENST00000485866.1;ENST00000360647.4	5'UTR;5'UTR;5'UTR;5'UTR;5'UTR;5'UTR;5'UTR;5'UTR	chr3:125041120-125041375	3		NA		NA	NA	NA	3	126524022	rs114861067;rs112593244;rs553482845
cg25345365	0.011211299	0.407242775	0.565491104	0.310172955	-0.25531815	cg25345365	cg25345365	99699827	AAAACACACAATACCRACCTTTAAAATTAACAACCAATATACTATTCTCC			II			CCTTGAGGGAAAGAACACACAGTGCCGGCCTTTGGAATTGGCAGCCAGTGTGCTGTTCTC[CG]TCTGATAAGAGGTACTGTAAATAAAACTGTACACCATGGCCTGTTGTAAAATGCCCTGCG	37	11	114050114	CGGAGAACAGCACACTGGCTGCCAATTCCAAAGGCCGGCACTGTGTGTTC	R	ZBTB16;ZBTB16	NM_006006;NM_001018011	Body;Body				chr11:114049941-114049941		NA		11:114050036-114050298	Unclassified_Cell_type_specific				ZBTB16;ZBTB16;ZBTB16	ENST00000545851.1;ENST00000541602.1;ENST00000539918.1	TSS1500;5'UTR;3'UTR	chr11:114049980-114050310	3		NA		NA	NA	NA	11	113555324	rs150708220;rs548556207
cg10451773	0.020952978	0.407242775	0.363560233	0.580851102	0.217290869	cg10451773	cg10451773	23733826	AAAAATAATTACCAACAACATTTAACACTACTCTCTTCTTCTTATAATAC			II			ACTGACCTGGAGGAAATAATTACCAACAGCATTTAGCACTGCTCTCTTCTTCTTATAGTA[CG]TGGGGATCCTTTGATGTATTGTGATATTAAACATCTAAGTAACCCAGATGGGTGTTGTCT	37	22	48653569	GAAATAATTACCAACAGCATTTAGCACTGCTCTCTTCTTCTTATAGTACG	R									NA										chr22:48653425-48653775	3		NA		NA	NA	NA	22	47032233	rs577999850;rs115009345
cg01166985	0.001655021	0.407242775	0.60478678	0.335801706	-0.268985074	cg01166985	cg01166985	1646380	TAAATTCTCCACAACCTTCAAAACAACTAAAAATATATATTATACACACC			II			TGACAGGGAGGCTTCCTACTCCATTCCGCCTCCTTCTGCAAGCTCCAGCCCCCCCGGCCC[CG]GTGTGTACAACACACACTCCCAGCTGCTCTGAAGGCTGTGGAGAATTCACGTACCGCGGC	37	17	84469	GAATTCTCCACAGCCTTCAGAGCAGCTGGGAGTGTGTGTTGTACACACCG	F	RPH3AL;RPH3AL;RPH3AL;RPH3AL	NM_001190413;NM_001190412;NM_001190411;NM_006987	Body;Body;Body;Body	chr17:85009-85414	N_Shore				NA				RPH3AL	ENST00000576001.1	3'UTR	RPH3AL;RPH3AL;RPH3AL;RPH3AL	ENST00000572075.1;ENST00000570893.1;ENST00000576001.1;ENST00000570954.1	TSS200;3'UTR;3'UTR;3'UTR		NA		NA		NA	NA	NA	17	84469	rs115001449;rs145022614
cg07450693	1.90E-06	0.061304949	0.976859228	0.652297661	-0.324561568	cg07450693	cg07450693	16606954	AACACTATCCAATAAAAATCAAACTAATATAACTAAAACCRAAACCTATC			II			ATCCCCTTGGCTGTTCTGCATGCCCAGGGCCGTGCTCTCCGTGGAAATCTATGTTGGAGA[CG]ACAGGCTCCGGTTCCAGCTACACCAGCCTGACTTCCACTGGACAGTGCCATTTTCTGCCT	37	10	131424931	CGACAGGCTCCGGTTCCAGCTACACCAGCCTGACTTCCACTGGACAGTGC	F	MGMT	NM_002412	Body				chr10:131424921-131424921		NA	10:131314497-131314932										NA		NA		NA	NA	NA	10	131314921	rs509041;rs186494531;rs529862373;rs508360
cg07318076	0.017301366	0.407242775	0.665528882	0.391222483	-0.274306399	cg07318076	cg07318076	18600827	RAAAAAAACAAATTACCTAAACTCAAAAATTAAACTAACCTACACAACRC			II			CAGGCACACAGCACCAAGCCAGGCTAATTTTTTGTATTTTTAGTAGAGACGGGGTTTCAC[CG]CGTTGTGCAGGCTAGTCTAACTCCTGAGCTCAGGCAATCTGCCCCCCTCGGCCTCCCAAA	37	10	23634319	CGCGTTGTGCAGGCTAGTCTAACTCCTGAGCTCAGGCAATCTGCCCCCCT	F	C10orf67	NM_153714	TSS1500						NA				C10orf67	ENST00000323327.4	TSS1500	C10orf67;C10orf67	ENST00000376500.1;ENST00000323327.4	TSS1500;TSS1500	chr10:23634260-23634530	3		NA		NA	NA	NA	10	23674325	rs9299781;rs9299782
cg20840591	0.047309488	0.41380022	0.27393567	0.049952045	-0.223983624	cg20840591	cg20840591	38636125	CTAACCACAATAACCACAAAAAATAAACATCACCACTAACCACTCAATCC			II			TTTTTCCCCTACTTAGGGCAAAGTAAACTTTCCAACTTGTGTTTGTTTTTAGTTAATAAG[CG]GATTGAGTGGTTAGTGGTGATGCTTACTTCTTGTGGTTACTGTGGCCAGAGCTGAAGCTT	37	4	33186456	CGGATTGAGTGGTTAGTGGTGATGCTTACTTCTTGTGGTTACTGTGGCCA	F									NA										chr4:33186400-33186650	3		NA		NA	NA	NA	4	32862851	rs10031986;rs61631465;rs559863106
cg00496389	0.027031104	0.407242775	0.779119161	0.509142232	-0.26997693	cg00496389	cg00496389	29803139	ATACRAAAAATAAAAACCAACACCTTTTCCCCCTCTAATTTTTAAAATCC			II			AATCTCCAGAGGGGGAGATGATATTGCTCACAATATGGTAAAGAGGCTGTGAGTCCACCG[CG]GATCCTAAAAACCAGAGGGGGAAAAGGTGCTGGCTCTTACTCCCCGCATTGCGGGGGGTG	37	4	4139845	TGCGGGGAGTAAGAGCCAGCACCTTTTCCCCCTCTGGTTTTTAGGATCCG	F									NA	4:4190631-4190822										NA		NA		NA	NA	TRUE	4	4190746	rs556610075;rs78820992;rs78629349;rs115490557
cg04615850	2.22E-07	0.018359422	0.531778073	0.853008418	0.321230344	cg04615850	cg04615850	55756137	CACAAAAACTCTCTACACAAAACAAACRATCCCTATAAAAACACAAACCC			II			ACTTGGGGCAAAGCGTGGCCTCCCAGGGGTGCGTGGGCAGCGGGACGCCCATGGTGTGAC[CG]GGTTTGTGCCTCCATAGGGACCGTCTGCCCTGTGCAGAGAGCCCCTGTGGGGCGGGAAGT	37	19	5048814	CGGGTTTGTGCCTCCATAGGGACCGTCTGCCCTGTGCAGAGAGCCCCTGT	F	KDM4B	NM_015015	Body	chr19:5048425-5048815	Island				NA	19:4999093-4999838	19:5048209-5049390	Unclassified_Cell_type_specific							chr19:5048645-5049895	3		NA		NA	NA	TRUE	19	4999814	rs140274776;rs187539333;rs531738198
cg23719516	7.95E-07	0.032792528	0.338690126	0.628087276	0.28939715	cg23719516	cg23719516	95688473	AAAACACCCTTTCTACTCTACATATCTCAATAAAAACTCTACTTATAAAC			II			TAAGCCACTTGAGGGCACCCTTTCTGCTCTGCATATCTCAATAGAGGCTCTACTTATAAA[CG]TTTTTTAAAATCTCTGGGCTTTAAATTTCTTTATGCCAATTTTCAAACAGATTATTGAAA	37	2	102870456	CGTTTATAAGTAGAGCCTCTATTGAGATATGCAGAGCAGAAAGGGTGCCC	R				chr2:102867093-102867827	S_Shelf				NA		2:102870275-102870502	Unclassified_Cell_type_specific							chr2:102870280-102870675	3		NA		NA	NA	TRUE	2	102236888	rs547831618;rs529985838;rs550252805;rs11889325;rs115791951;rs111857603
cg17086398	0.047312363	0.41380022	0.260579443	0.475571127	0.214991684	cg17086398	cg17086398	25724291	AATTCTATAATTACTAACTATATAACCCTATATAACCCAACCTCCCTCTC			II			GTTTGAATCTGGGTTCTGTGGTTACTGGCTGTGTAGCCCTATATGACCCAGCCTCCCTCT[CG]GACCTGAAAGTTCAATGGGCTGGTGTCTGGGGAACAGTGTGCTCCTGCCTAGCGCAGCAC	37	1	31896392	GTTCTGTGGTTACTGGCTGTGTAGCCCTATATGACCCAGCCTCCCTCTCG	R	SERINC2	NM_178865	Body						NA	1:31668979-31669142			SERINC2	ENST00000491976.1	5'UTR	SERINC2;SERINC2	ENST00000487207.1;ENST00000491976.1	5'UTR;5'UTR	chr1:31896280-31896655	3		NA		NA	NA	TRUE	1	31668979	rs573308378;rs545051539
cg27586797	4.87E-10	0.000362044	0.62428547	0.975360706	0.351075237	cg27586797	cg27586797	79775386	AAAACTTTCTTAACATAACCCTTAAATTAAACACACACRAATACATATAC			II			TGTACTGGGAAAGGGCTTTCTTAGCATAGCCCTTGGGTTAAACACACACGAGTGCATGTG[CG]CACACACACACACACACACACACACACACACAGATGACAGCTGTAGAAGTACTCCACTGT	37	5	13664584	GGGCTTTCTTAGCATAGCCCTTGGGTTAAACACACACGAGTGCATGTGCG	R									TRUE											NA	chr5:13664459-13665027	5	chr5:13664345-13665173	6	NA	TRUE	5	13717584	rs570508566;rs870546;rs556027256;rs112548833;rs1105676
cg06952129	1.04E-05	0.164815417	0.864946148	0.642087821	-0.222858327	cg06952129	cg06952129	47631266	TCTCTTTAAATAATTTCTCAAAACRAATAACTTAAAAATATTACTAACAC			II			TCCCTTTCTATTCTCTTTGGGTAATTTCTCAGAACGAGTGACTTAAAAATGTTGCTGACA[CG]GTTCTTTTCTAACCCTAACAACACGCACGATACAGGTGCTGAGGATGTTGAGATAATTGA	37	5	80362130	CTCTTTGGGTAATTTCTCAGAACGAGTGACTTAAAAATGTTGCTGACACG	R	RASGRF2	NM_006909	Body						TRUE							RASGRF2	ENST00000514946.1	5'UTR		NA		NA	chr5:80361830-80362304	3	NA	TRUE	5	80397886	rs192352099;rs26903;rs532672341
cg19070118	5.03E-07	0.026877048	0.343703271	0.765202651	0.42149938	cg19070118	cg19070118	83768463	TCCCAAATCATTAAAACAAATTTTCCCAAATCATTAAAACAAAACTCCAC			II			CATTATTCTGCCAAGTGAAAAATGTAGCATTAAGGAGGAGGAGGGGTAAAAATCTCATCA[CG]TGGAGTCTTGTTCTAATGACCTGGGAAAATCTGTTCTAATGACCTGGGAAAATCGGCATG	37	3	75759673	CGTGGAGTCTTGTTCTAATGACCTGGGAAAATCTGTTCTAATGACCTGGG	F									NA				ZNF717	ENST00000491507.1	3'UTR	ZNF717	ENST00000491507.1	3'UTR	chr3:75759500-75759875	3		NA		NA	NA	NA	3	75842363	rs9863529;rs78354054;rs78248099;rs74558475;rs76091678;rs76699474
cg05513408	1.87E-06	0.061304949	0.419321019	0.874450545	0.455129526	cg05513408	cg05513408	18715559	ACACCCCTATCTTACTTCCAAACTCTATAATCCAAAATAAAAACATTTCC			II			CAAAACATTGAACACCCCTGTCTTACTTCCAGGCTCTGTGGTCCAGAATAGAGACATTTC[CG]AGTTTCATCTAAACCACTAAAACTCTAAAAATAAAGTTTTAAAAGTAGATAAAGGTAGAA	37	17	39166655	CGGAAATGTCTCTATTCTGGACCACAGAGCCTGGAAGTAAGACAGGGGTG	R	KRTAP3-1	NM_031958	TSS1500						NA				KRTAP3-1	ENST00000391588.1	TSS1500	KRTAP3-1	ENST00000391588.1	TSS1500		NA		NA		NA	NA	NA	17	36420181	rs549851334;rs146051144;rs9904456
cg24432675	2.76E-07	0.020488191	0.768106652	0.31635924	-0.451747412	cg24432675	cg24432675	39657542	TATTCAACAATATTTCCTCTCTAAAACRTTCACAACATTTAATAAAAACC			II			GATGCCTGTGGTGTTCAGCAGTGTTTCCTCTCTGGGGCGTTCACAGCATTTGGTGGAGGC[CG]CTATTCCAGCACTTGTCACACAGAATCCCTGCGTGTGGCCCTCGCTGATGAAGCTGCCTC	37	10	1505472	CGGCCTCCACCAAATGCTGTGAACGCCCCAGAGAGGAAACACTGCTGAAC	R	ADARB2	NM_018702	Body	chr10:1506344-1506708	N_Shore				NA										chr10:1505025-1505555	3		NA		NA	NA	NA	10	1495472	rs183487667;rs370020516
cg06113708	0.038761684	0.410118187	0.720344524	0.960148424	0.2398039	cg06113708	cg06113708	7749867	AACCATATTCTTAACTATTAAAATCCTACTTTTAAAAACCAAATAAATAC			II			TGTGGAACTGAGACCATATTCTTAGCTGTTAAAATCCTGCTTTTGGGGGCCAGATGGATA[CG]AGTGTCTAATCTTGGTCCTGCCAGTCTCTCTGAGCCTCAGTTTCCTTCCTGTAAAATGAG	37	10	76996280	ACCATATTCTTAGCTGTTAAAATCCTGCTTTTGGGGGCCAGATGGATACG	R	COMTD1	NM_144589	TSS1500	chr10:76993892-76995953	S_Shore				NA		10:76995532-76996504	Promoter_Associated	COMTD1;COMTD1;COMTD1	ENST00000460899.1;ENST00000536650.1;ENST00000372538.3	TSS1500;TSS1500;TSS1500	COMTD1;COMTD1;COMTD1;COMTD1;COMTD1;COMTD1;COMTD1;COMTD1	ENST00000490521.1;ENST00000470947.1;ENST00000460899.1;ENST00000469299.1;ENST00000494596.1;ENST00000536650.1;ENST00000372538.3;ENST00000491270.1	TSS1500;TSS1500;TSS1500;TSS1500;TSS1500;TSS1500;TSS1500;TSS1500	chr10:76996005-76996430	3		NA		NA	NA	TRUE	10	76666286	rs571089241;rs189677929;rs80231673
cg00440468	0.007195024	0.407242775	0.959505636	0.58765204	-0.371853596	cg00440468	cg00440468	73771295	TAAATCCTTTTATTTCTTTTCCTCACAACTCATAAATACATAACRAAACC			II			ATTGGAGCATGGACGAGATTAGGTGGCGGAGGCGCTGGCCGGGCCAGATGCGCCTGAGCG[CG]GCCTCGTTATGTATTCATGAGCTGTGAGGAAAAGAAATAAAAGGATTCATTATCGTCCAA	37	1	19110768	CGGCCTCGTTATGTATTCATGAGCTGTGAGGAAAAGAAATAAAAGGATTC	F				chr1:19110720-19110932	Island				TRUE										chr1:19110485-19110835	3		NA		NA	NA	NA	1	18983355	rs556538743;rs568373537
cg02484732	0.032348745	0.407613092	0.102643033	0.347111813	0.24446878	cg02484732	cg02484732	28795226	AAATCTAATTCTCAATACTATCCTCTTTTACCCACACCTAACTAAATAAC			II			CAGTTCGGTAACAGCAACTTTTTTAAAAGTGATGAGTCACAATATTCAGTTCTTTCCTGG[CG]TTATTCAGCTAGGTGTGGGTAAAAGAGGATAGTACTGAGAACTAGACTCTCTGTATCCCA	37	6	56096198	AGTCTAGTTCTCAGTACTATCCTCTTTTACCCACACCTAGCTGAATAACG	F	COL21A1	NM_030820	5'UTR						NA				COL21A1;COL21A1;COL21A1	ENST00000370811.2;ENST00000244728.5;ENST00000370819.1	5'UTR;5'UTR;5'UTR	COL21A1;COL21A1;COL21A1;COL21A1	ENST00000370817.3;ENST00000535941.1;ENST00000244728.5;ENST00000370819.1	5'UTR;5'UTR;5'UTR;5'UTR	chr6:56095760-56096275	3		NA		NA	NA	NA	6	56204157	rs190776629;rs571333769
cg26113488	0.012864514	0.407242775	0.423642048	0.219781698	-0.203860351	cg26113488	cg26113488	32790863	RCCTAAAAACAATTATTCCACAACTATCTACRAACACAATAAACTCCCCC			II			TCCCGTCAGTGGCCTGTCTCTCTTGGAGGCAGCTGTCAATCACGGGCCAGCCCGCGCTCC[CG]GGGGAGTTCATTGTGCCCGCAGACAGTTGTGGAATAACTGCTCCTAGGCGTCAGAGCAGC	37	1	39249433	CGGGGGAGTTCATTGTGCCCGCAGACAGTTGTGGAATAACTGCTCCTAGG	F									NA	1:39021902-39022071									chr1:39249285-39249875	3		NA		NA	NA	TRUE	1	39022020	rs148886887
cg23680523	0.017797848	0.407242775	0.622733672	0.827367448	0.204633776	cg23680523	cg23680523	73620980	AAAAATCTAAAACAAACCRAATTCTAACCAAAAATCCTTCTATTCTACCC			II			GCATTCCTTCAGCAGGGACCCAGGCATGAGGTGGAGAGGGTTAGGCAGGAAACCAGGCTG[CG]GGCAGAACAGAAGGATCCTTGGCCAGAACTCGGTTTGTTTCAGACTTCTGTCCTCTCTGG	37	12	113727817	CGGGCAGAACAGAAGGATCCTTGGCCAGAACTCGGTTTGTTTCAGACTTC	F	TPCN1;TPCN1;TPCN1	NM_001143819;NM_017901;NM_001301214	Body;Body;Body						NA							TPCN1;TPCN1;TPCN1;TPCN1	ENST00000547955.1;ENST00000546907.1;ENST00000552077.1;ENST00000551127.1	3'UTR;TSS200;5'UTR;5'UTR		NA	chr12:113727480-113728384	6		NA	NA	NA	12	112212200
cg27466466	0.02572153	0.407242775	0.719628717	0.499501542	-0.220127175	cg27466466	cg27466466	36719205	AACRAACTATCTTAAAATACAATAAAATCTACTATACCTCACTTCACCTC			II			GTAGCTCAACCAACGAGCTATCTTGGAATGCAGTGAAGTCTGCTGTACCTCACTTCACCT[CG]TTTCTTCCTCTGCTGTGGCCTCTAGTGGCCTCTGTTCTGTTACTTTTCGGTCCCTGTATT	37	22	24261966	CGAGGTGAAGTGAGGTACAGCAGACTTCACTGCATTCCAAGATAGCTCGT	R									NA										chr22:24261800-24262035	3		NA		NA	NA	NA	22	22591966	rs557945566;rs112150141
cg09144455	0.030330324	0.407322937	0.415498648	0.211652278	-0.20384637	cg09144455	cg09144455	66671889	CAAACTCATATTACACAAACTACTTCTATAAACTATACTTCCAAAATCTC			II			TTTCCCCTTCCCAGGCTCATATTGCACAGGCTACTTCTGTAAACTATGCTTCCAAGATCT[CG]ATGACTGTTTTGGCTGAGTTCAGCCAACAGGAAGTGGTAGCCAGGGATTGGAGGATGGCA	37	3	32656639	CGAGATCTTGGAAGCATAGTTTACAGAAGTAGCCTGTGCAATATGAGCCT	R									NA										chr3:32656500-32656775	3		NA		NA	NA	NA	3	32631643	rs9851537
cg02050512	1.34E-07	0.015675799	0.629240711	0.215467208	-0.413773503	cg02050512	cg02050512	26792990	AAATATATCCTAAATACTTCTTAATCATCACATTTAAACTATTCCCRAAC			II			ATCAGACAAGATTCAGTTTCGTTTACTAAGAACCCACCATGTTCCTGGCATGCGGCCAGA[CG]CTCGGGAACAGCCCAAATGTGATGACTAAGAAGCACTCAGGACACATCCTACTCTCTAAG	37	7	38503404	CGCTCGGGAACAGCCCAAATGTGATGACTAAGAAGCACTCAGGACACATC	F	AMPH;AMPH	NM_001635;NM_139316	Body;Body						NA		7:38503221-38503666	Unclassified	AMPH	ENST00000421537.2	TSS1500	AMPH;AMPH	ENST00000441628.1;ENST00000421537.2	TSS1500;TSS1500	chr7:38503205-38503535	3		NA		NA	NA	NA	7	38469929	rs186890061;rs561662537
cg15882603	0.040485228	0.410269195	0.731248081	0.968659834	0.237411753	cg15882603	cg15882603	25648184	CCCTTTTATCAACAATATCTATTTACAAAACAAAAACCATTCATCCCAAC			II			CGGTTCTGCCTCCCTTTTATCAACAGTGTCTGTTTGCAGAGCAGGAGCCATTCATCCCAG[CG]CTGTGCTTTCAGCTCTGTCCACTGACCCTCTGTCAATATTCAGCGCAACAGCAGGTCAGT	37	2	9308424	CGCTGGGATGAATGGCTCCTGCTCTGCAAACAGACACTGTTGATAAAAGG	R									NA										chr2:9308285-9308595	3		NA		NA	NA	NA	2	9225875	rs111500830;rs147292752
cg27354323	0.019287369	0.407242775	0.417373988	0.638673308	0.221299321	cg27354323	cg27354323	67723846	ATAAATTCCATTCCCAAAATAATTCAACCATTCAATATTTCAAAACTTTC			II			TTAACTCGAGAGTAGATTCCATTCCCAAGGTGATTCAGCCATTCAATATTTCAAAACTTT[CG]TTATTCCCTCGAGCTCAGTGCCCCCTCTACTGCTTCTCCTACAAACAGTGATTTCCCAGT	37	4	183481562	CGAAAGTTTTGAAATATTGAATGGCTGAATCACCTTGGGAATGGAATCTA	R	TENM3	NM_001080477	Body						NA										chr4:183481480-183481915	3		NA		NA	NA	NA	4	183718556	rs116144514;rs554351419;rs73872436
cg19084031	0.005864984	0.407242775	0.335773946	0.045887156	-0.28988679	cg19084031	cg19084031	82625325	ACACAAAATTTCCTCTAAAATTTACAAAACAAAAACCTTAAACACACATC			II			TCCCTCAATGGACACAAAATTTCCTCTGGAATTTACAGAGCAGAAACCTTAAACACACAT[CG]CCATAAGAACCAGATTACATAATGTCTCCATCACCCTCCTGACAGCTACAATTATGAGTC	37	15	38361362	CACAAAATTTCCTCTGGAATTTACAGAGCAGAAACCTTAAACACACATCG	R				chr15:38364995-38365328	N_Shelf				NA		15:38361350-38361521	Unclassified_Cell_type_specific							chr15:38361320-38361630	3		NA		NA	NA	TRUE	15	36148654	rs570412155;rs370232665
cg24593918	0.000459759	0.407242775	0.599766334	0.234223103	-0.365543231	cg24593918	cg24593918	36782225	AACAATCRAACTAATTTTACATACACCTCTACACTTAAAAAAATCAAAAC			II			CCCAGCGAAGAGGCAGTCGGGCTGATTTTACATGCACCTCTGCACTTAGAGGGATCAGGG[CG]TTCTCGCATGAAATCCCATTTTTCATGAAGCTCCTGGATACCTCAGAGATAAAGTTATCC	37	6	32633157	CGCCCTGATCCCTCTAAGTGCAGAGGTGCATGTAAAATCAGCCCGACTGC	R	HLA-DQB1	NM_002123	Body	chr6:32632158-32633027	S_Shore				NA							HLA-DQB1;HLA-DQB1	ENST00000487676.1;ENST00000529407.1	3'UTR;3'UTR	chr6:32632605-32633255	3		NA		NA	NA	TRUE	6	32741135	rs41263829;rs41263830;rs28746808;rs9274436;rs117944321;rs67303455
cg00056433	0.004659827	0.407242775	0.327510059	0.071749682	-0.255760377	cg00056433	cg00056433	58753911	ACTACAATAATTTCCACCAAAACCATATTCAATAATCTTCAATTCAAAAC			II			GTTTTCAAGACTGACTTCAGGATCATCTGGGAGAGGTTGAAAGGCACATGCAGTGTTCAC[CG]CCTTGAACTGAAGATCACTGAACATGGCTTTGGTGGAAACCACTGCAGTGATATCAGAAA	37	1	161391807	CGCCTTGAACTGAAGATCACTGAACATGGCTTTGGTGGAAACCACTGCAG	F									NA	1:159658367-159660156	1:161391805-161392048	Unclassified_Cell_type_specific							chr1:161391660-161392075	3		NA		NA	NA	TRUE	1	159658431	rs573546113
cg18902440	0.002671598	0.407242775	0.623145138	0.92912117	0.305976032	cg18902440	cg18902440	53742850	CCTCAAAAATCTCCRCCATTAATAATAACCATTTAAAAAAACAAAATTAC			II			ACAGTCTCTCGCCTCAAAGATCTCCGCCATTAGTGGTAGCCATTTAAGAAAACAGAATTA[CG]ATGAATAATGATTTGAAGCCAAAAAGTCAAAATATCTTATTTCGCAACTGTAATTGCTGG	37	6	32632036	CTCAAAGATCTCCGCCATTAGTGGTAGCCATTTAAGAAAACAGAATTACG	R	HLA-DQB1	NM_002123	Body	chr6:32632158-32633027	N_Shore				NA							HLA-DQB1;HLA-DQB1	ENST00000487676.1;ENST00000529407.1	3'UTR;3'UTR		NA		NA	chr6:32631929-32637546	6	NA	TRUE	6	32740014	rs71542459;rs9274305;rs9274306;rs71542460;rs281862509
cg03516004	0.001771457	0.407242775	0.682310423	0.470642819	-0.211667605	cg03516004	cg03516004	52782160	AAAAATAATAAATATAAATTTAATTCTCATCCCTACRACRCCTCTAAAAC			II			TCCTGATGTTGGAAGGTGATAGGTGTGAGTTTAGTTCTCATCCCTGCGACGCCTCTGGGA[CG]TCGGTTGGTGAAGAGCATCTGCCTTCCTCTAGAGAGCCTGAGTCACTTTCACTTAAAAGG	37	18	77442923	CGTCCCAGAGGCGTCGCAGGGATGAGAACTAAACTCACACCTATCACCTT	R	CTDP1;CTDP1;CTDP1	NM_001202504;NM_048368;NM_004715	5'UTR;Body;Body	chr18:77439094-77440398	S_Shelf		chr18:77442917-77442917		NA											NA	chr18:77436506-77446797	6	chr18:77436575-77445221	6	NA	NA	18	75543911	rs575457075;rs560832024
cg23586821	0.024884551	0.407242775	0.514468549	0.277654454	-0.236814095	cg23586821	cg23586821	96701330	CRAATCATCRAAAAACAACTAAACAATTTCTAATAAAACCCAACCCATAC			II			CTGTTTTTCCAGTGAGCTAAAAGAGAGTATATATAGCTATTTGCAGTGGTGACATGGACA[CG]CATGGGTTGGGCCCCACTAGAAACTGCTCAGCTGCTCTCCGATGACTCGTTCACCAGCAG	37	6	149810145	CGCATGGGTTGGGCCCCACTAGAAACTGCTCAGCTGCTCTCCGATGACTC	F							chr6:149810083-149810083		NA		6:149810128-149810265	Unclassified_Cell_type_specific							chr6:149810025-149810290	3		NA		NA	NA	NA	6	149851838	rs2341768
[truncated: 4 more columns]
